# Supplementary material for: Seminal fluid compromises visual perception in honeybee queens reducing their survival during additional mating flights
Source: eLife. 2019 Sep 10;8:e45009. doi: 10.7554/eLife.45009 (PMC6739865; doi:10.7554/eLife.45009)
Supplement: Figure 1—source data 1. [file elife-45009-fig1-data1.xlsx]

## Sheet: sheet1
	Treatment	GB40009	GB40010	GB40012	GB40031	GB40056	GB40064	GB40069	GB40073	GB40074	GB40094	GB40115	GB40119	GB40124	GB40128	GB40139	GB40147	GB40148	GB40155	GB40168	GB40169	GB40225	GB40261	GB40266	GB40269	GB40279	GB40281	GB40305	GB40335	GB40336	GB40356	GB40368	GB40407	GB40420	GB40426	GB40438	GB40457	GB40462	GB40485	GB40492	GB40493	GB40514	GB40517	GB40536	GB40567	GB40576	GB40600	GB40607	GB40624
Exp1_INS_A	INS	6.53359	11.377	11.5698	8.79993	7.4529	6.46767	7.34083	9.87057	7.91355	3.03567	4.43885	8.60896	7.90385	5.1657	9.46091	6.58527	9.33119	7.18907	9.64565	8.41097	7.88708	10.551	8.49439	5.55572	5.94285	4.10288	10.356	9.01841	9.9336	7.03635	4.28802	7.58185	6.66075	8.33688	4.78764	13.8367	11.8849	2.17735	9.85303	2.87159	8.2802	10.1129	5.21714	5.33564	11.71	7.68692	5.82355	4.69133
Exp1_INS_B	INS	7.21224	11.6091	11.3513	8.47932	7.08006	5.54494	7.08498	9.57955	8.51165	4.65139	4.05686	8.44315	7.59298	5.35367	9.14109	6.59059	8.57665	6.66947	9.8807	7.82699	8.36922	10.5655	8.66719	5.95027	6.28574	4.23191	10.414	8.69791	9.63382	7.94298	3.75315	7.38787	6.16996	8.86769	4.30561	13.57	11.6532	2.39704	9.52608	3.29869	8.22087	10.1434	5.04442	4.7656	11.4567	7.67115	5.54779	5.01496
Exp1_INS_C	INS	8.21031	12.0212	11.338	8.43514	7.0697	6.16476	7.0917	9.49852	8.46775	2.90248	3.93811	8.39987	7.47345	5.61449	8.7836	6.7229	9.25044	6.73452	9.98327	8.22096	8.8698	10.0305	8.48041	6.09991	6.53917	4.66235	10.113	8.60052	9.48629	7.66333	3.86644	7.10162	6.65753	8.84938	4.26971	13.5076	11.4943	1.5967	9.42916	2.63901	8.09885	9.98136	4.76514	5.11349	11.3167	7.47638	5.51176	5.05099
Exp1_SF_A	SF	6.5814	11.6742	11.5582	8.56259	7.40105	6.7028	7.49998	9.75015	8.02002	4.17542	4.50347	8.76004	7.55338	5.33452	9.22869	6.69746	8.72223	7.10246	10.364	8.82924	8.20136	9.44616	8.58353	5.99254	5.94045	3.60133	10.4292	9.02695	10.0627	7.42636	4.71321	7.60341	6.59658	8.10889	4.68149	13.8617	11.891	2.3221	9.90619	3.19205	8.22596	10.0067	5.67378	5.28527	11.4663	7.4285	6.64945	5.29446
Exp1_SF_B	SF	6.26954	10.9031	11.2649	8.69413	7.24335	6.41619	7.17396	9.66898	8.45465	2.02419	3.89764	8.512	7.78116	5.42188	9.2589	6.56029	9.52496	6.86386	10.054	8.20821	8.12069	10.5771	8.4998	5.18683	5.89976	4.21705	10.3845	8.82642	9.66261	7.90314	3.59132	7.41481	6.70122	8.41447	4.4628	13.6221	11.6722	1.6631	9.66137	2.48935	8.34635	10.1947	5.16311	4.80178	11.5695	7.70968	6.92706	5.22971
Exp1_SF_C	SF	6.46192	11.2834	11.3798	8.48274	7.11938	6.37819	7.45345	9.66607	8.64325	3.65961	3.9993	8.33562	7.56938	5.71521	8.91497	6.87414	8.61318	6.7591	9.99611	7.84013	8.56376	9.98275	8.38572	5.56856	6.23139	4.44879	10.3115	9.1057	9.91881	7.5456	4.23618	7.15357	6.78165	8.60349	4.37164	13.7388	11.6547	0.95324	9.60072	2.67886	8.18411	9.97793	4.99107	4.86781	11.4569	7.54043	7.95976	5.05349
Exp1_MI_A	MI	6.52007	11.2983	11.3977	8.66558	7.17134	5.71461	7.37742	9.65556	7.2713	2.81791	4.60803	8.34449	7.75134	5.13429	9.20868	6.37732	7.8485	6.74645	9.89575	8.12493	8.41846	10.1351	8.55566	5.80985	5.90367	4.38317	10.3033	9.05063	9.90939	7.45892	3.98828	7.35808	6.70405	7.26966	4.85472	13.6648	11.779	2.35425	9.62046	2.62796	8.44969	10.1179	4.68823	5.27178	11.6252	7.82458	5.82749	4.77198
Exp1_MI_B	MI	7.60638	11.7576	11.3417	8.38088	7.16686	6.64734	7.32835	9.47652	8.02841	1.71837	3.91663	8.58345	7.70915	5.01429	9.47331	6.4551	8.51309	6.74129	9.84968	8.20536	8.65151	11.0628	8.56985	6.09008	6.14604	4.5127	10.1904	9.24678	10.0932	6.74374	3.62054	7.37023	7.48938	7.19948	4.22572	13.5111	11.5409	2.04046	9.46367	2.95591	8.33215	10.1154	4.54977	5.25526	11.4646	7.77183	4.70104	4.54901
Exp1_MI_C	MI	6.70107	11.1015	11.3526	8.78692	7.36977	5.70783	7.01746	9.7356	8.05477	2.38066	4.22036	8.76516	7.99113	5.02402	9.37889	6.36878	8.27546	6.68986	9.63148	7.75749	8.17241	10.7635	8.6854	5.94771	5.46815	3.95574	10.4251	8.80286	9.72854	6.4866	4.05249	7.43687	6.6532	7.04271	4.49069	13.673	11.8718	1.82624	9.73022	3.50988	8.49097	10.0452	4.66192	4.86871	11.8439	7.94125	6.47407	4.86333
Exp2_INS_A	INS	5.70856	10.7668	11.5551	8.7835	7.51095	6.81784	7.52193	10.031	8.68448	3.99338	4.66963	9.06702	7.93848	5.01606	9.66219	6.6473	9.06936	7.10111	9.9414	8.44655	7.67589	10.7756	8.61934	5.49641	6.0293	3.71258	10.3363	8.99849	10.0145	7.20951	4.28055	7.6692	6.30667	8.5543	5.34485	13.9246	12.0188	1.07592	9.90239	3.21188	8.45706	9.97773	5.16133	5.38449	11.8207	7.77421	4.12409	4.78597
Exp2_INS_B	INS	6.35988	11.2819	11.4567	8.52844	7.20029	5.98034	7.19177	9.64466	8.51628	3.44426	4.10585	8.6876	7.67435	5.18707	9.38846	6.64896	7.03017	6.86982	9.78189	8.14398	8.14426	10.3175	8.58715	5.58999	5.73929	4.14843	10.3647	8.94899	9.83921	7.37078	4.16941	7.5636	6.48976	8.47748	4.78776	13.5963	11.6123	1.0908	9.53041	2.81949	8.31301	10.206	5.17034	5.16819	11.4935	7.67348	6.02023	5.03828
Exp2_INS_C	INS	5.67968	11.1321	11.4873	8.70544	7.32194	6.3819	7.41102	9.76323	8.39379	3.74965	4.54515	8.4881	7.68215	5.04014	9.67175	6.70307	9.40963	6.84171	9.89682	8.37992	7.91724	10.3532	8.50609	5.50328	6.17578	3.53991	10.3224	9.15809	10.0574	7.24567	4.46294	7.61213	6.46235	8.554	4.3615	13.885	11.9105	1.45971	9.84018	2.84006	8.35476	10.2023	5.33946	5.37159	11.5664	7.6407	7.22206	5.00353
Exp2_HS_A	HS	7.22048	11.1137	11.498	8.75886	7.48229	6.26176	7.14526	9.76475	7.13897	3.13062	4.18836	8.64318	7.86249	5.03646	9.2774	6.39233	8.59334	6.93462	9.98599	8.16472	7.91559	10.8811	8.65703	5.90434	5.02713	3.95618	10.4466	8.86237	9.98817	7.12056	4.00286	7.37846	6.37936	7.00758	4.52456	13.7879	11.9534	1.86609	9.91032	3.72669	8.30151	10.1015	4.90642	5.59644	11.8346	7.77846	5.87525	4.88824
Exp2_HS_B	HS	6.20666	11.2368	11.4416	8.62127	7.20086	6.30249	7.27264	9.56741	8.07252	2.96589	4.12581	8.46834	7.7995	5.30527	8.70507	6.58954	9.73154	6.96665	10.0621	8.19627	8.48735	10.2148	8.72626	5.92274	5.62969	4.37297	10.4642	8.92882	9.83056	7.15375	4.0106	7.2613	6.62057	7.05886	4.81155	13.5846	11.7017	2.56591	9.65608	3.09465	8.28052	9.9916	4.58002	4.78133	11.6034	7.72186	6.4717	4.94202
Exp2_HS_C	HS	8.06122	11.9578	11.3329	8.37737	7.08156	6.26676	7.18593	9.4248	7.96723	2.3996	3.84158	8.42455	7.55761	5.58337	9.10005	6.40212	9.48397	6.83394	9.89641	8.08578	8.9358	10.804	8.47848	5.92245	6.03741	4.70489	10.2811	8.78324	9.54062	7.3779	3.73295	7.00822	7.04048	6.88249	4.62951	13.4395	11.473	2.46986	9.5171	3.01357	8.17636	9.9056	4.36893	4.99672	11.4949	7.56786	5.62968	4.68406
Exp2_SF_A	SF	7.74591	11.9652	11.3108	8.49872	7.12069	5.96736	7.16789	9.54952	8.11587	2.55534	4.13041	8.41284	7.54283	5.47988	8.91808	6.58138	7.61381	6.73272	9.90924	8.12104	8.71535	10.1587	8.49265	5.80635	6.71986	4.45444	10.2381	8.72992	9.62332	7.60362	3.88442	7.48761	6.99169	8.53627	4.6288	13.6079	11.5881	2.57406	9.37513	2.41768	8.25293	10.0887	5.05236	4.7348	11.3804	7.6534	6.61926	5.0073
Exp2_SF_B	SF	7.55434	11.7927	11.2079	8.41358	6.9173	5.90895	7.19981	9.45426	8.17303	1.91088	4.14939	8.06407	7.54459	5.59918	8.83621	6.5693	8.0948	6.58173	10.0125	7.98652	8.8544	10.023	8.45448	6.00921	6.60293	4.6757	10.1287	9.00855	9.82619	7.37349	3.96284	7.24865	7.06313	9.00413	3.35203	13.4855	11.574	2.53811	9.36794	2.51218	8.13337	10.0685	5.0352	4.54873	11.1722	7.612	6.39608	5.20608
Exp2_SF_C	SF	7.5598	11.7784	11.2639	8.60003	7.23853	5.85694	7.27189	9.70185	8.30317	3.21608	3.82305	8.49705	7.72383	5.53064	9.28983	6.69785	9.62906	6.63379	9.81427	7.8995	8.60843	9.58646	8.4005	6.0467	6.39584	4.55082	10.3449	8.95771	9.70903	7.75174	3.60306	7.17913	7.06031	8.61753	4.00947	13.6744	11.6102	1.69002	9.69135	2.62708	8.35964	10.1535	5.14051	4.98305	11.5438	7.62874	7.06361	4.96378
[truncated: 1,279 more columns]
