# Supplementary material for: Seminal fluid compromises visual perception in honeybee queens reducing their survival during additional mating flights
Source: eLife. 2019 Sep 10;8:e45009. doi: 10.7554/eLife.45009 (PMC6739865; doi:10.7554/eLife.45009)
Supplement: Figure 2—source data 1. [file elife-45009-fig2-data1.xlsx]

## Sheet: sheet1
BeeBaseID	EntrezID	Exp1_INSvsMI	Exp1_SFvsMI	Exp2_INSvsHS	Exp2_SFvsHS	Exp2_SFvsINS
GB43222	406106	0.0361367	0.0960977	0.0255762	-0.0189886	-0.0445647
GB44311	406122	0.0111453	0.174111	0.283981	0.0871431	-0.196838
GB46583	406129	-0.0232568	-0.34618	-0.157456	0.137206	0.294663
GB44174	408791	0.243236	0.187619	0.163248	0.226281	0.0630332
GB42579	408996	0.523712	0.603147	0.504678	0.473831	-0.0308467
GB42762	409020	0.138299	0.116045	-0.0734068	0.241051	0.314458
GB47942	409631	0.0263022	0.0957066	0.0247398	0.22469	0.19995
GB45512	409937	0.333681	0.160604	-0.112216	0.129987	0.242203
GB41310	410075	-0.300911	-0.0862117	0.609484	0.26036	-0.349123
GB43718	410489	0.160335	0.208476	-0.10214	0.146349	0.24849
GB55618	410823	0.188213	0.422621	-0.0666194	0.0664145	0.133034
GB51749	413197	0.0343979	0.103371	0.0191921	-0.142475	-0.161668
GB52082	413224	-0.0928543	0.00790071	-0.176026	-0.149319	0.0267076
GB51068	550791	0.0329375	0.10376	-0.0532824	0.162822	0.216105
GB43282	550818	-0.093313	0.0408796	0.00122661	0.183461	0.182234
GB49535	551691	0.0589496	0.0146964	-0.161984	0.211953	0.373937
GB49410	551859	-0.112445	-0.00294086	0.0335611	-0.0256005	-0.0591616
GB41758	551950	0.14288	0.0742319	-0.128206	0.165276	0.293482
GB54339	552637	-0.0152027	0.0141231	0.0115333	-0.149875	-0.161408
GB41297	724608	0.190754	-0.0124511	-0.199754	0.0634896	0.263244
GB41311	725404	1.02065	1.17216	1.45566	1.15818	-0.297482
GB46305	726798	0.0312059	-0.435248	-0.239719	-0.72144	-0.481721
