# Supplementary material for: Seminal fluid compromises visual perception in honeybee queens reducing their survival during additional mating flights
Source: eLife. 2019 Sep 10;8:e45009. doi: 10.7554/eLife.45009 (PMC6739865; doi:10.7554/eLife.45009)
Supplement: Figure 3—source data 1. — Data for RNA-sequencing Experiments 1 and 2 are reported in separate sheets. [file elife-45009-fig3-data1.xlsx]

## Sheet: Exp1
BeeBaseID	EntrezID	GeneSymbol	Exp1_INS_A	Exp1_INS_B	Exp1_INS_C	Exp1_SF_A	Exp1_SF_B	Exp1_SF_C	Exp1_MI_A	Exp1_MI_B	Exp1_MI_C
GB44311	406122	Arp1	0.132653	-0.157885	-0.16693	0.143625	0.0704456	0.184325	-0.110697	-0.00737915	-0.0881567
GB44174	408791	PLC	0.218515	0.0618729	0.11152	0.409924	-0.212991	-0.0803431	-0.143544	-0.089326	-0.275628
GB42579	408996	norpA	0.21843	0.171298	0.0811149	0.168074	0.231369	0.332875	-0.357611	-0.438041	-0.407509
GB42762	409020	inaD	-0.190268	0.112654	0.301967	0.13872	-0.206705	0.212104	-0.0721895	0.204652	-0.500935
GB45512	409937	ninaC	0.201473	0.29956	0.175641	0.384657	-0.149727	-0.291251	0.0848062	-0.322796	-0.382363
GB41310	410075	Actin (b)	0.0890589	-0.457774	-0.350082	0.736319	-0.510724	-0.0412324	-0.276331	0.186231	0.624535
GB43718	410489	myosin-IIIb	-0.168979	0.17301	0.118326	0.235922	-0.0249979	0.108712	0.0368878	-0.315953	-0.162928
GB55618	410823	TRPgamma	0.024564	-0.132929	0.0601916	0.365835	0.106142	0.241374	-0.155909	-0.198115	-0.311154
GB49535	551691	Camkii	-0.135909	-0.0472465	0.309043	-0.0666295	-0.12962	0.175283	-0.0809197	0.242609	-0.266611
GB41758	551950	GNB1	-0.0266879	0.263027	0.0144219	0.0392985	0.164919	-0.164263	0.00640333	-0.200989	-0.0961285
GB41297	724608	TRP	0.102663	0.259106	0.112826	0.073792	0.136218	-0.468928	0.134656	-0.196729	-0.153603
GB41311	725404	Actin (a)	0.615843	0.319193	0.531989	1.32204	0.0869478	0.449876	-1.19359	-0.872439	-1.25986
GB46305	726798	DAGLB	0.00235551	0.332904	0.101179	-0.378989	-0.201286	-0.227144	-3.5184e-05	0.283174	0.0878421

## Sheet: Exp2
BeeBaseID	EntrezID	GeneSymbol	Exp2_INS_A	Exp2_INS_B	Exp2_INS_C	Exp2_HS_A	Exp2_HS_B	Exp2_HS_C	Exp2_SF_A	Exp2_SF_B	Exp2_SF_C
GB44311	406122	Arp1	0.23708	0.00641539	0.255641	-0.065413	-0.159991	-0.162622	-0.05351	-0.0599389	0.00233911
GB44174	408791	PLC	0.119135	-0.130794	0.112806	-0.227077	-0.0896653	-0.0956947	0.0782627	0.202418	0.0306089
GB42579	408996	norpA	0.191215	0.133672	0.230892	-0.461582	-0.270159	-0.285692	0.155192	0.152959	0.153503
GB42762	409020	inaD	-0.144618	-0.182545	-0.0973256	-0.42353	-0.0686429	0.247266	0.187094	0.30451	0.177791
GB45512	409937	ninaC	-0.134232	-0.159239	-0.415467	0.187644	0.0645862	-0.0580828	-0.736689	0.0634172	1.18806
GB41310	410075	Actin (b)	0.402139	0.321769	0.777322	0.14118	-0.706699	-0.835738	-0.189136	0.379269	-0.290107
GB43718	410489	myosin-IIIb	-0.312733	-0.16091	-0.469332	-0.147118	0.437316	-0.125017	-0.583916	-0.153402	1.51511
GB55618	410823	TRPgamma	-0.128784	-0.132062	0.0530242	-0.196946	0.117917	0.0722983	0.0190052	0.233164	-0.0376176
GB49535	551691	Camkii	-0.275294	-0.232711	-0.146028	-0.571339	-0.115199	0.491952	0.236345	0.356734	0.255539
GB41758	551950	GNB1	-0.143746	-0.215117	-0.241052	0.172533	0.13183	-0.143518	-0.454088	-0.309364	1.20252
GB41297	724608	TRP	-0.0445497	-0.105846	-0.517625	0.114689	0.179904	0.1166	-0.7576	0.0958693	0.918558
GB41311	725404	Actin (a)	0.587335	0.633288	1.03024	-1.42854	-1.05987	-0.829945	-0.0197359	0.711387	0.375838
GB46305	726798	DAGLB	0.347151	0.488601	-0.477919	0.565734	-0.0563198	0.954418	-0.298383	-0.845002	-0.67828
