# Supplementary material for: Seminal fluid compromises visual perception in honeybee queens reducing their survival during additional mating flights
Source: eLife. 2019 Sep 10;8:e45009. doi: 10.7554/eLife.45009 (PMC6739865; doi:10.7554/eLife.45009)
Supplement: Figure 4—source data 1. — Data for panels A, B and C of Figure 4 are reported in separate sheets. [file elife-45009-fig4-data1.xlsx]

## Sheet: Figure4A
sig	tfreq	cont	int	treatment	animal	day	measurement	date	chamber
0.247056	2	1	0.005	INS	20160324_INS_1	1	first	20160324	right
0.101591	2	0.5	0.005	INS	20160324_INS_1	1	first	20160324	right
0.0243816	2	0.25	0.005	INS	20160324_INS_1	1	first	20160324	right
0.026188	2	0.125	0.005	INS	20160324_INS_1	1	first	20160324	right
0.0175077	2	0.0625	0.005	INS	20160324_INS_1	1	first	20160324	right
0.184323	4	1	0.005	INS	20160324_INS_1	1	first	20160324	right
0.0723569	4	0.5	0.005	INS	20160324_INS_1	1	first	20160324	right
0.0127979	4	0.25	0.005	INS	20160324_INS_1	1	first	20160324	right
0.0168618	4	0.125	0.005	INS	20160324_INS_1	1	first	20160324	right
0.0160847	4	0.0625	0.005	INS	20160324_INS_1	1	first	20160324	right
0.0970238	8	1	0.005	INS	20160324_INS_1	1	first	20160324	right
0.0738103	8	0.5	0.005	INS	20160324_INS_1	1	first	20160324	right
0.0365764	8	0.25	0.005	INS	20160324_INS_1	1	first	20160324	right
0.0135412	8	0.125	0.005	INS	20160324_INS_1	1	first	20160324	right
0.00557695	8	0.0625	0.005	INS	20160324_INS_1	1	first	20160324	right
0.0598038	16	1	0.005	INS	20160324_INS_1	1	first	20160324	right
0.0280181	16	0.5	0.005	INS	20160324_INS_1	1	first	20160324	right
0.016632	16	0.25	0.005	INS	20160324_INS_1	1	first	20160324	right
0.012289	16	0.125	0.005	INS	20160324_INS_1	1	first	20160324	right
0.00901934	16	0.0625	0.005	INS	20160324_INS_1	1	first	20160324	right
0.0728159	32	1	0.005	INS	20160324_INS_1	1	first	20160324	right
0.0305694	32	0.5	0.005	INS	20160324_INS_1	1	first	20160324	right
0.024388	32	0.25	0.005	INS	20160324_INS_1	1	first	20160324	right
0.00250164	32	0.125	0.005	INS	20160324_INS_1	1	first	20160324	right
0.00834543	32	0.0625	0.005	INS	20160324_INS_1	1	first	20160324	right
0.00681492	64	1	0.005	INS	20160324_INS_1	1	first	20160324	right
0.0067566	64	0.5	0.005	INS	20160324_INS_1	1	first	20160324	right
0.000500038	64	0.25	0.005	INS	20160324_INS_1	1	first	20160324	right
0.00902113	64	0.125	0.005	INS	20160324_INS_1	1	first	20160324	right
0.0130604	64	0.0625	0.005	INS	20160324_INS_1	1	first	20160324	right
0.00528942	128	1	0.005	INS	20160324_INS_1	1	first	20160324	right
0.0021622	128	0.5	0.005	INS	20160324_INS_1	1	first	20160324	right
0.00384903	128	0.25	0.005	INS	20160324_INS_1	1	first	20160324	right
0.00134687	128	0.125	0.005	INS	20160324_INS_1	1	first	20160324	right
0.00414795	128	0.0625	0.005	INS	20160324_INS_1	1	first	20160324	right
0.000454328	256	1	0.005	INS	20160324_INS_1	1	first	20160324	right
0.000702271	256	0.5	0.005	INS	20160324_INS_1	1	first	20160324	right
0.0068848	256	0.25	0.005	INS	20160324_INS_1	1	first	20160324	right
0.666358	2	1	0.05	INS	20160324_INS_1	1	first	20160324	right
0.293635	2	0.5	0.05	INS	20160324_INS_1	1	first	20160324	right
0.154465	2	0.25	0.05	INS	20160324_INS_1	1	first	20160324	right
0.0695975	2	0.125	0.05	INS	20160324_INS_1	1	first	20160324	right
0.0280539	2	0.0625	0.05	INS	20160324_INS_1	1	first	20160324	right
0.00995145	2	0.0312	0.05	INS	20160324_INS_1	1	first	20160324	right
0.0166436	2	0.0156	0.05	INS	20160324_INS_1	1	first	20160324	right
0.0218735	2	0.0078	0.05	INS	20160324_INS_1	1	first	20160324	right
0.014058	2	0.0039	0.05	INS	20160324_INS_1	1	first	20160324	right
0.00937842	2	0.0019	0.05	INS	20160324_INS_1	1	first	20160324	right
0.474778	4	1	0.05	INS	20160324_INS_1	1	first	20160324	right
0.204112	4	0.5	0.05	INS	20160324_INS_1	1	first	20160324	right
0.0995055	4	0.25	0.05	INS	20160324_INS_1	1	first	20160324	right
0.0309749	4	0.125	0.05	INS	20160324_INS_1	1	first	20160324	right
0.0143337	4	0.0625	0.05	INS	20160324_INS_1	1	first	20160324	right
0.0171896	4	0.0312	0.05	INS	20160324_INS_1	1	first	20160324	right
0.0158958	4	0.0156	0.05	INS	20160324_INS_1	1	first	20160324	right
0.0260172	4	0.0078	0.05	INS	20160324_INS_1	1	first	20160324	right
0.018293	4	0.0039	0.05	INS	20160324_INS_1	1	first	20160324	right
0.017497	4	0.0019	0.05	INS	20160324_INS_1	1	first	20160324	right
0.308646	8	1	0.05	INS	20160324_INS_1	1	first	20160324	right
0.149539	8	0.5	0.05	INS	20160324_INS_1	1	first	20160324	right
0.0763231	8	0.25	0.05	INS	20160324_INS_1	1	first	20160324	right
0.0475436	8	0.125	0.05	INS	20160324_INS_1	1	first	20160324	right
0.0224995	8	0.0625	0.05	INS	20160324_INS_1	1	first	20160324	right
0.00457427	8	0.0312	0.05	INS	20160324_INS_1	1	first	20160324	right
0.0137215	8	0.0156	0.05	INS	20160324_INS_1	1	first	20160324	right
0.0157442	8	0.0078	0.05	INS	20160324_INS_1	1	first	20160324	right
0.00133768	8	0.0039	0.05	INS	20160324_INS_1	1	first	20160324	right
0.0100451	8	0.0019	0.05	INS	20160324_INS_1	1	first	20160324	right
0.139306	16	1	0.05	INS	20160324_INS_1	1	first	20160324	right
0.0849497	16	0.5	0.05	INS	20160324_INS_1	1	first	20160324	right
0.0461328	16	0.25	0.05	INS	20160324_INS_1	1	first	20160324	right
0.029241	16	0.125	0.05	INS	20160324_INS_1	1	first	20160324	right
0.0132372	16	0.0625	0.05	INS	20160324_INS_1	1	first	20160324	right
0.00896307	16	0.0312	0.05	INS	20160324_INS_1	1	first	20160324	right
0.00549347	16	0.0156	0.05	INS	20160324_INS_1	1	first	20160324	right
0.00895795	16	0.0078	0.05	INS	20160324_INS_1	1	first	20160324	right
0.0162621	16	0.0039	0.05	INS	20160324_INS_1	1	first	20160324	right
0.0132724	16	0.0019	0.05	INS	20160324_INS_1	1	first	20160324	right
0.193434	32	1	0.05	INS	20160324_INS_1	1	first	20160324	right
0.083041	32	0.5	0.05	INS	20160324_INS_1	1	first	20160324	right
0.0398932	32	0.25	0.05	INS	20160324_INS_1	1	first	20160324	right
0.0188644	32	0.125	0.05	INS	20160324_INS_1	1	first	20160324	right
0.0141715	32	0.0625	0.05	INS	20160324_INS_1	1	first	20160324	right
0.00451802	32	0.0312	0.05	INS	20160324_INS_1	1	first	20160324	right
0.0132104	32	0.0156	0.05	INS	20160324_INS_1	1	first	20160324	right
0.00558859	32	0.0078	0.05	INS	20160324_INS_1	1	first	20160324	right
0.00291863	32	0.0039	0.05	INS	20160324_INS_1	1	first	20160324	right
0.00350164	32	0.0019	0.05	INS	20160324_INS_1	1	first	20160324	right
0.0417389	64	1	0.05	INS	20160324_INS_1	1	first	20160324	right
0.0219613	64	0.5	0.05	INS	20160324_INS_1	1	first	20160324	right
0.00932154	64	0.25	0.05	INS	20160324_INS_1	1	first	20160324	right
0.00765438	64	0.125	0.05	INS	20160324_INS_1	1	first	20160324	right
0.00559532	64	0.0625	0.05	INS	20160324_INS_1	1	first	20160324	right
0.00246045	64	0.0312	0.05	INS	20160324_INS_1	1	first	20160324	right
0.00668146	64	0.0156	0.05	INS	20160324_INS_1	1	first	20160324	right
0.00449924	64	0.0078	0.05	INS	20160324_INS_1	1	first	20160324	right
0.00396597	64	0.0039	0.05	INS	20160324_INS_1	1	first	20160324	right
0.00254782	64	0.0019	0.05	INS	20160324_INS_1	1	first	20160324	right
0.00341699	128	1	0.05	INS	20160324_INS_1	1	first	20160324	right
0.00226303	128	0.5	0.05	INS	20160324_INS_1	1	first	20160324	right
0.0134552	128	0.25	0.05	INS	20160324_INS_1	1	first	20160324	right
0.0013019	256	1	0.05	INS	20160324_INS_1	1	first	20160324	right
0.00110272	256	0.5	0.05	INS	20160324_INS_1	1	first	20160324	right
0.0120803	256	0.25	0.05	INS	20160324_INS_1	1	first	20160324	right
1.26636	2	1	0.5	INS	20160324_INS_1	1	first	20160324	right
0.472479	2	0.5	0.5	INS	20160324_INS_1	1	first	20160324	right
0.235306	2	0.25	0.5	INS	20160324_INS_1	1	first	20160324	right
0.0968662	2	0.125	0.5	INS	20160324_INS_1	1	first	20160324	right
0.0613358	2	0.0625	0.5	INS	20160324_INS_1	1	first	20160324	right
0.0279801	2	0.0312	0.5	INS	20160324_INS_1	1	first	20160324	right
0.0335914	2	0.0156	0.5	INS	20160324_INS_1	1	first	20160324	right
0.0274487	2	0.0078	0.5	INS	20160324_INS_1	1	first	20160324	right
0.00606744	2	0.0039	0.5	INS	20160324_INS_1	1	first	20160324	right
0.00383247	2	0.0019	0.5	INS	20160324_INS_1	1	first	20160324	right
0.891504	4	1	0.5	INS	20160324_INS_1	1	first	20160324	right
0.345926	4	0.5	0.5	INS	20160324_INS_1	1	first	20160324	right
0.15347	4	0.25	0.5	INS	20160324_INS_1	1	first	20160324	right
0.0857043	4	0.125	0.5	INS	20160324_INS_1	1	first	20160324	right
0.0392386	4	0.0625	0.5	INS	20160324_INS_1	1	first	20160324	right
0.0202922	4	0.0312	0.5	INS	20160324_INS_1	1	first	20160324	right
0.0222019	4	0.0156	0.5	INS	20160324_INS_1	1	first	20160324	right
0.0184612	4	0.0078	0.5	INS	20160324_INS_1	1	first	20160324	right
0.00322434	4	0.0039	0.5	INS	20160324_INS_1	1	first	20160324	right
0.00520235	4	0.0019	0.5	INS	20160324_INS_1	1	first	20160324	right
0.53087	8	1	0.5	INS	20160324_INS_1	1	first	20160324	right
0.274879	8	0.5	0.5	INS	20160324_INS_1	1	first	20160324	right
0.129811	8	0.25	0.5	INS	20160324_INS_1	1	first	20160324	right
0.0605832	8	0.125	0.5	INS	20160324_INS_1	1	first	20160324	right
0.0250538	8	0.0625	0.5	INS	20160324_INS_1	1	first	20160324	right
0.0170607	8	0.0312	0.5	INS	20160324_INS_1	1	first	20160324	right
0.00718637	8	0.0156	0.5	INS	20160324_INS_1	1	first	20160324	right
0.00535716	8	0.0078	0.5	INS	20160324_INS_1	1	first	20160324	right
0.00915618	8	0.0039	0.5	INS	20160324_INS_1	1	first	20160324	right
0.00168033	8	0.0019	0.5	INS	20160324_INS_1	1	first	20160324	right
0.23685	16	1	0.5	INS	20160324_INS_1	1	first	20160324	right
0.192136	16	0.5	0.5	INS	20160324_INS_1	1	first	20160324	right
0.114716	16	0.25	0.5	INS	20160324_INS_1	1	first	20160324	right
0.0734306	16	0.125	0.5	INS	20160324_INS_1	1	first	20160324	right
0.0388951	16	0.0625	0.5	INS	20160324_INS_1	1	first	20160324	right
0.0163682	16	0.0312	0.5	INS	20160324_INS_1	1	first	20160324	right
0.00635179	16	0.0156	0.5	INS	20160324_INS_1	1	first	20160324	right
0.0056425	16	0.0078	0.5	INS	20160324_INS_1	1	first	20160324	right
0.00808252	16	0.0039	0.5	INS	20160324_INS_1	1	first	20160324	right
0.00564241	16	0.0019	0.5	INS	20160324_INS_1	1	first	20160324	right
0.572958	32	1	0.5	INS	20160324_INS_1	1	first	20160324	right
0.206849	32	0.5	0.5	INS	20160324_INS_1	1	first	20160324	right
0.0922563	32	0.25	0.5	INS	20160324_INS_1	1	first	20160324	right
0.0457516	32	0.125	0.5	INS	20160324_INS_1	1	first	20160324	right
0.0239469	32	0.0625	0.5	INS	20160324_INS_1	1	first	20160324	right
0.0149114	32	0.0312	0.5	INS	20160324_INS_1	1	first	20160324	right
0.00894995	32	0.0156	0.5	INS	20160324_INS_1	1	first	20160324	right
0.00819956	32	0.0078	0.5	INS	20160324_INS_1	1	first	20160324	right
0.000281041	32	0.0039	0.5	INS	20160324_INS_1	1	first	20160324	right
0.0021898	32	0.0019	0.5	INS	20160324_INS_1	1	first	20160324	right
0.177325	64	1	0.5	INS	20160324_INS_1	1	first	20160324	right
0.0800518	64	0.5	0.5	INS	20160324_INS_1	1	first	20160324	right
0.0509146	64	0.25	0.5	INS	20160324_INS_1	1	first	20160324	right
0.0226557	64	0.125	0.5	INS	20160324_INS_1	1	first	20160324	right
0.0140416	64	0.0625	0.5	INS	20160324_INS_1	1	first	20160324	right
0.00955636	64	0.0312	0.5	INS	20160324_INS_1	1	first	20160324	right
0.00161909	64	0.0156	0.5	INS	20160324_INS_1	1	first	20160324	right
0.00103092	64	0.0078	0.5	INS	20160324_INS_1	1	first	20160324	right
0.00423599	64	0.0039	0.5	INS	20160324_INS_1	1	first	20160324	right
0.00618248	64	0.0019	0.5	INS	20160324_INS_1	1	first	20160324	right
0.0383684	128	1	0.5	INS	20160324_INS_1	1	first	20160324	right
0.0210536	128	0.5	0.5	INS	20160324_INS_1	1	first	20160324	right
0.00746961	128	0.25	0.5	INS	20160324_INS_1	1	first	20160324	right
0.00533045	128	0.125	0.5	INS	20160324_INS_1	1	first	20160324	right
0.00295665	128	0.0625	0.5	INS	20160324_INS_1	1	first	20160324	right
0.0056757	128	0.0312	0.5	INS	20160324_INS_1	1	first	20160324	right
0.00216108	128	0.0156	0.5	INS	20160324_INS_1	1	first	20160324	right
0.00842914	128	0.0078	0.5	INS	20160324_INS_1	1	first	20160324	right
0.00392166	128	0.0039	0.5	INS	20160324_INS_1	1	first	20160324	right
0.00270696	128	0.0019	0.5	INS	20160324_INS_1	1	first	20160324	right
0.0135673	256	1	0.5	INS	20160324_INS_1	1	first	20160324	right
0.0065233	256	0.5	0.5	INS	20160324_INS_1	1	first	20160324	right
0.00344763	256	0.25	0.5	INS	20160324_INS_1	1	first	20160324	right
0.00532127	256	0.125	0.5	INS	20160324_INS_1	1	first	20160324	right
0.00247087	256	0.0625	0.5	INS	20160324_INS_1	1	first	20160324	right
0.0018493	256	0.0312	0.5	INS	20160324_INS_1	1	first	20160324	right
0.00118269	256	0.0156	0.5	INS	20160324_INS_1	1	first	20160324	right
0.00127137	256	0.0078	0.5	INS	20160324_INS_1	1	first	20160324	right
0.00204334	256	0.0039	0.5	INS	20160324_INS_1	1	first	20160324	right
0.00241658	256	0.0019	0.5	INS	20160324_INS_1	1	first	20160324	right
0.353341	2	1	0.005	INS	20160324_INS_2	1	first	20160324	left
0.15329	2	0.5	0.005	INS	20160324_INS_2	1	first	20160324	left
0.0753914	2	0.25	0.005	INS	20160324_INS_2	1	first	20160324	left
0.0471931	2	0.125	0.005	INS	20160324_INS_2	1	first	20160324	left
0.0196035	2	0.0625	0.005	INS	20160324_INS_2	1	first	20160324	left
0.226924	4	1	0.005	INS	20160324_INS_2	1	first	20160324	left
0.10798	4	0.5	0.005	INS	20160324_INS_2	1	first	20160324	left
0.0464478	4	0.25	0.005	INS	20160324_INS_2	1	first	20160324	left
0.0190909	4	0.125	0.005	INS	20160324_INS_2	1	first	20160324	left
0.0110882	4	0.0625	0.005	INS	20160324_INS_2	1	first	20160324	left
0.145857	8	1	0.005	INS	20160324_INS_2	1	first	20160324	left
0.0911147	8	0.5	0.005	INS	20160324_INS_2	1	first	20160324	left
0.0442488	8	0.25	0.005	INS	20160324_INS_2	1	first	20160324	left
0.0159212	8	0.125	0.005	INS	20160324_INS_2	1	first	20160324	left
0.0135984	8	0.0625	0.005	INS	20160324_INS_2	1	first	20160324	left
0.156102	16	1	0.005	INS	20160324_INS_2	1	first	20160324	left
0.0742835	16	0.5	0.005	INS	20160324_INS_2	1	first	20160324	left
0.0428784	16	0.25	0.005	INS	20160324_INS_2	1	first	20160324	left
0.0221535	16	0.125	0.005	INS	20160324_INS_2	1	first	20160324	left
0.00686458	16	0.0625	0.005	INS	20160324_INS_2	1	first	20160324	left
0.138132	32	1	0.005	INS	20160324_INS_2	1	first	20160324	left
0.0665271	32	0.5	0.005	INS	20160324_INS_2	1	first	20160324	left
0.0309917	32	0.25	0.005	INS	20160324_INS_2	1	first	20160324	left
0.0103134	32	0.125	0.005	INS	20160324_INS_2	1	first	20160324	left
0.00644784	32	0.0625	0.005	INS	20160324_INS_2	1	first	20160324	left
0.0351292	64	1	0.005	INS	20160324_INS_2	1	first	20160324	left
0.00925259	64	0.5	0.005	INS	20160324_INS_2	1	first	20160324	left
0.00210234	64	0.25	0.005	INS	20160324_INS_2	1	first	20160324	left
0.00327516	64	0.125	0.005	INS	20160324_INS_2	1	first	20160324	left
0.000983891	64	0.0625	0.005	INS	20160324_INS_2	1	first	20160324	left
0.00416261	128	1	0.005	INS	20160324_INS_2	1	first	20160324	left
0.00528424	128	0.5	0.005	INS	20160324_INS_2	1	first	20160324	left
0.000918592	128	0.25	0.005	INS	20160324_INS_2	1	first	20160324	left
0.00327788	128	0.125	0.005	INS	20160324_INS_2	1	first	20160324	left
0.000693309	128	0.0625	0.005	INS	20160324_INS_2	1	first	20160324	left
0.000246518	256	1	0.005	INS	20160324_INS_2	1	first	20160324	left
9.8229e-06	256	0.5	0.005	INS	20160324_INS_2	1	first	20160324	left
0.00077054	256	0.25	0.005	INS	20160324_INS_2	1	first	20160324	left
0.00239825	256	0.125	0.005	INS	20160324_INS_2	1	first	20160324	left
0.00210672	256	0.0625	0.005	INS	20160324_INS_2	1	first	20160324	left
0.757457	2	1	0.05	INS	20160324_INS_2	1	first	20160324	left
0.329276	2	0.5	0.05	INS	20160324_INS_2	1	first	20160324	left
0.15254	2	0.25	0.05	INS	20160324_INS_2	1	first	20160324	left
0.070346	2	0.125	0.05	INS	20160324_INS_2	1	first	20160324	left
0.0322926	2	0.0625	0.05	INS	20160324_INS_2	1	first	20160324	left
0.0173564	2	0.0312	0.05	INS	20160324_INS_2	1	first	20160324	left
0.0134167	2	0.0156	0.05	INS	20160324_INS_2	1	first	20160324	left
0.00967972	2	0.0078	0.05	INS	20160324_INS_2	1	first	20160324	left
0.0114746	2	0.0039	0.05	INS	20160324_INS_2	1	first	20160324	left
0.0153656	2	0.0019	0.05	INS	20160324_INS_2	1	first	20160324	left
0.409265	4	1	0.05	INS	20160324_INS_2	1	first	20160324	left
0.199869	4	0.5	0.05	INS	20160324_INS_2	1	first	20160324	left
0.0903172	4	0.25	0.05	INS	20160324_INS_2	1	first	20160324	left
0.0461706	4	0.125	0.05	INS	20160324_INS_2	1	first	20160324	left
0.0213336	4	0.0625	0.05	INS	20160324_INS_2	1	first	20160324	left
0.00745715	4	0.0312	0.05	INS	20160324_INS_2	1	first	20160324	left
0.00987563	4	0.0156	0.05	INS	20160324_INS_2	1	first	20160324	left
0.00763724	4	0.0078	0.05	INS	20160324_INS_2	1	first	20160324	left
0.00337248	4	0.0039	0.05	INS	20160324_INS_2	1	first	20160324	left
0.00882323	4	0.0019	0.05	INS	20160324_INS_2	1	first	20160324	left
0.273711	8	1	0.05	INS	20160324_INS_2	1	first	20160324	left
0.173404	8	0.5	0.05	INS	20160324_INS_2	1	first	20160324	left
0.0960198	8	0.25	0.05	INS	20160324_INS_2	1	first	20160324	left
0.0443324	8	0.125	0.05	INS	20160324_INS_2	1	first	20160324	left
0.01989	8	0.0625	0.05	INS	20160324_INS_2	1	first	20160324	left
0.0125949	8	0.0312	0.05	INS	20160324_INS_2	1	first	20160324	left
0.000606359	8	0.0156	0.05	INS	20160324_INS_2	1	first	20160324	left
0.00321013	8	0.0078	0.05	INS	20160324_INS_2	1	first	20160324	left
0.00308968	8	0.0039	0.05	INS	20160324_INS_2	1	first	20160324	left
0.00349692	8	0.0019	0.05	INS	20160324_INS_2	1	first	20160324	left
0.53907	16	1	0.05	INS	20160324_INS_2	1	first	20160324	left
0.218531	16	0.5	0.05	INS	20160324_INS_2	1	first	20160324	left
0.105172	16	0.25	0.05	INS	20160324_INS_2	1	first	20160324	left
0.0583921	16	0.125	0.05	INS	20160324_INS_2	1	first	20160324	left
0.0264132	16	0.0625	0.05	INS	20160324_INS_2	1	first	20160324	left
0.0151719	16	0.0312	0.05	INS	20160324_INS_2	1	first	20160324	left
0.00658949	16	0.0156	0.05	INS	20160324_INS_2	1	first	20160324	left
0.00318148	16	0.0078	0.05	INS	20160324_INS_2	1	first	20160324	left
0.00333474	16	0.0039	0.05	INS	20160324_INS_2	1	first	20160324	left
0.00118208	16	0.0019	0.05	INS	20160324_INS_2	1	first	20160324	left
0.343647	32	1	0.05	INS	20160324_INS_2	1	first	20160324	left
0.128521	32	0.5	0.05	INS	20160324_INS_2	1	first	20160324	left
0.0540315	32	0.25	0.05	INS	20160324_INS_2	1	first	20160324	left
0.032708	32	0.125	0.05	INS	20160324_INS_2	1	first	20160324	left
0.015234	32	0.0625	0.05	INS	20160324_INS_2	1	first	20160324	left
0.00673209	32	0.0312	0.05	INS	20160324_INS_2	1	first	20160324	left
0.00636204	32	0.0156	0.05	INS	20160324_INS_2	1	first	20160324	left
0.00331691	32	0.0078	0.05	INS	20160324_INS_2	1	first	20160324	left
0.00535297	32	0.0039	0.05	INS	20160324_INS_2	1	first	20160324	left
0.00647128	32	0.0019	0.05	INS	20160324_INS_2	1	first	20160324	left
0.131867	64	1	0.05	INS	20160324_INS_2	1	first	20160324	left
0.068852	64	0.5	0.05	INS	20160324_INS_2	1	first	20160324	left
0.0388908	64	0.25	0.05	INS	20160324_INS_2	1	first	20160324	left
0.0195153	64	0.125	0.05	INS	20160324_INS_2	1	first	20160324	left
0.00342673	64	0.0625	0.05	INS	20160324_INS_2	1	first	20160324	left
0.00560529	64	0.0312	0.05	INS	20160324_INS_2	1	first	20160324	left
0.00124897	64	0.0156	0.05	INS	20160324_INS_2	1	first	20160324	left
0.00237965	64	0.0078	0.05	INS	20160324_INS_2	1	first	20160324	left
0.00147882	64	0.0039	0.05	INS	20160324_INS_2	1	first	20160324	left
0.00533363	64	0.0019	0.05	INS	20160324_INS_2	1	first	20160324	left
0.0275447	128	1	0.05	INS	20160324_INS_2	1	first	20160324	left
0.0137813	128	0.5	0.05	INS	20160324_INS_2	1	first	20160324	left
0.00645839	128	0.25	0.05	INS	20160324_INS_2	1	first	20160324	left
0.00432435	128	0.125	0.05	INS	20160324_INS_2	1	first	20160324	left
0.00154451	128	0.0625	0.05	INS	20160324_INS_2	1	first	20160324	left
0.00176413	128	0.0312	0.05	INS	20160324_INS_2	1	first	20160324	left
0.00320076	128	0.0156	0.05	INS	20160324_INS_2	1	first	20160324	left
0.00201123	128	0.0078	0.05	INS	20160324_INS_2	1	first	20160324	left
0.000830687	128	0.0039	0.05	INS	20160324_INS_2	1	first	20160324	left
0.00251651	128	0.0019	0.05	INS	20160324_INS_2	1	first	20160324	left
0.00194808	256	1	0.05	INS	20160324_INS_2	1	first	20160324	left
0.0026799	256	0.5	0.05	INS	20160324_INS_2	1	first	20160324	left
0.00035035	256	0.25	0.05	INS	20160324_INS_2	1	first	20160324	left
0.00143156	256	0.125	0.05	INS	20160324_INS_2	1	first	20160324	left
0.00143317	256	0.0625	0.05	INS	20160324_INS_2	1	first	20160324	left
0.00112971	256	0.0312	0.05	INS	20160324_INS_2	1	first	20160324	left
0.000662898	256	0.0156	0.05	INS	20160324_INS_2	1	first	20160324	left
0.00192279	256	0.0078	0.05	INS	20160324_INS_2	1	first	20160324	left
0.000949694	256	0.0039	0.05	INS	20160324_INS_2	1	first	20160324	left
0.00253137	256	0.0019	0.05	INS	20160324_INS_2	1	first	20160324	left
1.21941	2	1	0.5	INS	20160324_INS_2	1	first	20160324	left
0.446633	2	0.5	0.5	INS	20160324_INS_2	1	first	20160324	left
0.20656	2	0.25	0.5	INS	20160324_INS_2	1	first	20160324	left
0.0843797	2	0.125	0.5	INS	20160324_INS_2	1	first	20160324	left
0.0381455	2	0.0625	0.5	INS	20160324_INS_2	1	first	20160324	left
0.0227123	2	0.0312	0.5	INS	20160324_INS_2	1	first	20160324	left
0.0107648	2	0.0156	0.5	INS	20160324_INS_2	1	first	20160324	left
0.00594609	2	0.0078	0.5	INS	20160324_INS_2	1	first	20160324	left
0.0165033	2	0.0039	0.5	INS	20160324_INS_2	1	first	20160324	left
0.00656429	2	0.0019	0.5	INS	20160324_INS_2	1	first	20160324	left
0.659616	4	1	0.5	INS	20160324_INS_2	1	first	20160324	left
0.336113	4	0.5	0.5	INS	20160324_INS_2	1	first	20160324	left
0.167054	4	0.25	0.5	INS	20160324_INS_2	1	first	20160324	left
0.079147	4	0.125	0.5	INS	20160324_INS_2	1	first	20160324	left
0.0383558	4	0.0625	0.5	INS	20160324_INS_2	1	first	20160324	left
0.0118564	4	0.0312	0.5	INS	20160324_INS_2	1	first	20160324	left
0.0196604	4	0.0156	0.5	INS	20160324_INS_2	1	first	20160324	left
0.00584014	4	0.0078	0.5	INS	20160324_INS_2	1	first	20160324	left
0.0150128	4	0.0039	0.5	INS	20160324_INS_2	1	first	20160324	left
0.0061657	4	0.0019	0.5	INS	20160324_INS_2	1	first	20160324	left
0.418649	8	1	0.5	INS	20160324_INS_2	1	first	20160324	left
0.36151	8	0.5	0.5	INS	20160324_INS_2	1	first	20160324	left
0.181864	8	0.25	0.5	INS	20160324_INS_2	1	first	20160324	left
0.0969378	8	0.125	0.5	INS	20160324_INS_2	1	first	20160324	left
0.0449428	8	0.0625	0.5	INS	20160324_INS_2	1	first	20160324	left
0.017638	8	0.0312	0.5	INS	20160324_INS_2	1	first	20160324	left
0.00721437	8	0.0156	0.5	INS	20160324_INS_2	1	first	20160324	left
0.00762097	8	0.0078	0.5	INS	20160324_INS_2	1	first	20160324	left
0.00388266	8	0.0039	0.5	INS	20160324_INS_2	1	first	20160324	left
0.000542093	8	0.0019	0.5	INS	20160324_INS_2	1	first	20160324	left
0.936123	16	1	0.5	INS	20160324_INS_2	1	first	20160324	left
0.521876	16	0.5	0.5	INS	20160324_INS_2	1	first	20160324	left
0.302685	16	0.25	0.5	INS	20160324_INS_2	1	first	20160324	left
0.153093	16	0.125	0.5	INS	20160324_INS_2	1	first	20160324	left
0.0788553	16	0.0625	0.5	INS	20160324_INS_2	1	first	20160324	left
0.0363441	16	0.0312	0.5	INS	20160324_INS_2	1	first	20160324	left
0.0227118	16	0.0156	0.5	INS	20160324_INS_2	1	first	20160324	left
0.0120304	16	0.0078	0.5	INS	20160324_INS_2	1	first	20160324	left
0.00249869	16	0.0039	0.5	INS	20160324_INS_2	1	first	20160324	left
0.00401126	16	0.0019	0.5	INS	20160324_INS_2	1	first	20160324	left
1.00925	32	1	0.5	INS	20160324_INS_2	1	first	20160324	left
0.436615	32	0.5	0.5	INS	20160324_INS_2	1	first	20160324	left
0.217765	32	0.25	0.5	INS	20160324_INS_2	1	first	20160324	left
0.118364	32	0.125	0.5	INS	20160324_INS_2	1	first	20160324	left
0.0584002	32	0.0625	0.5	INS	20160324_INS_2	1	first	20160324	left
0.029284	32	0.0312	0.5	INS	20160324_INS_2	1	first	20160324	left
0.0135952	32	0.0156	0.5	INS	20160324_INS_2	1	first	20160324	left
0.00993403	32	0.0078	0.5	INS	20160324_INS_2	1	first	20160324	left
0.0050379	32	0.0039	0.5	INS	20160324_INS_2	1	first	20160324	left
0.0104767	32	0.0019	0.5	INS	20160324_INS_2	1	first	20160324	left
0.359524	64	1	0.5	INS	20160324_INS_2	1	first	20160324	left
0.183224	64	0.5	0.5	INS	20160324_INS_2	1	first	20160324	left
0.0963247	64	0.25	0.5	INS	20160324_INS_2	1	first	20160324	left
0.0509371	64	0.125	0.5	INS	20160324_INS_2	1	first	20160324	left
0.0257621	64	0.0625	0.5	INS	20160324_INS_2	1	first	20160324	left
0.0125785	64	0.0312	0.5	INS	20160324_INS_2	1	first	20160324	left
0.00775009	64	0.0156	0.5	INS	20160324_INS_2	1	first	20160324	left
0.00248991	64	0.0078	0.5	INS	20160324_INS_2	1	first	20160324	left
0.00321758	64	0.0039	0.5	INS	20160324_INS_2	1	first	20160324	left
0.00583377	64	0.0019	0.5	INS	20160324_INS_2	1	first	20160324	left
0.0907565	128	1	0.5	INS	20160324_INS_2	1	first	20160324	left
0.0511234	128	0.5	0.5	INS	20160324_INS_2	1	first	20160324	left
0.0268551	128	0.25	0.5	INS	20160324_INS_2	1	first	20160324	left
0.0134421	128	0.125	0.5	INS	20160324_INS_2	1	first	20160324	left
0.0019599	128	0.0625	0.5	INS	20160324_INS_2	1	first	20160324	left
0.00378735	128	0.0312	0.5	INS	20160324_INS_2	1	first	20160324	left
0.00242129	128	0.0156	0.5	INS	20160324_INS_2	1	first	20160324	left
0.000863841	128	0.0078	0.5	INS	20160324_INS_2	1	first	20160324	left
0.000209852	128	0.0039	0.5	INS	20160324_INS_2	1	first	20160324	left
0.00151731	128	0.0019	0.5	INS	20160324_INS_2	1	first	20160324	left
0.00251512	256	1	0.5	INS	20160324_INS_2	1	first	20160324	left
0.00138094	256	0.5	0.5	INS	20160324_INS_2	1	first	20160324	left
0.00155238	256	0.25	0.5	INS	20160324_INS_2	1	first	20160324	left
0.0026055	256	0.125	0.5	INS	20160324_INS_2	1	first	20160324	left
0.00256445	256	0.0625	0.5	INS	20160324_INS_2	1	first	20160324	left
0.00177506	256	0.0312	0.5	INS	20160324_INS_2	1	first	20160324	left
0.000764358	256	0.0156	0.5	INS	20160324_INS_2	1	first	20160324	left
0.00149193	256	0.0078	0.5	INS	20160324_INS_2	1	first	20160324	left
0.00213788	256	0.0039	0.5	INS	20160324_INS_2	1	first	20160324	left
0.00199149	256	0.0019	0.5	INS	20160324_INS_2	1	first	20160324	left
0.563015	2	1	0.005	HS	20160324_HS_1	1	first	20160324	left
0.232926	2	0.5	0.005	HS	20160324_HS_1	1	first	20160324	left
0.130748	2	0.25	0.005	HS	20160324_HS_1	1	first	20160324	left
0.0569312	2	0.125	0.005	HS	20160324_HS_1	1	first	20160324	left
0.0344757	2	0.0625	0.005	HS	20160324_HS_1	1	first	20160324	left
0.411507	4	1	0.005	HS	20160324_HS_1	1	first	20160324	left
0.166581	4	0.5	0.005	HS	20160324_HS_1	1	first	20160324	left
0.0979475	4	0.25	0.005	HS	20160324_HS_1	1	first	20160324	left
0.0455953	4	0.125	0.005	HS	20160324_HS_1	1	first	20160324	left
0.0272476	4	0.0625	0.005	HS	20160324_HS_1	1	first	20160324	left
0.321855	8	1	0.005	HS	20160324_HS_1	1	first	20160324	left
0.188171	8	0.5	0.005	HS	20160324_HS_1	1	first	20160324	left
0.0836996	8	0.25	0.005	HS	20160324_HS_1	1	first	20160324	left
0.0487967	8	0.125	0.005	HS	20160324_HS_1	1	first	20160324	left
0.0315815	8	0.0625	0.005	HS	20160324_HS_1	1	first	20160324	left
0.378847	16	1	0.005	HS	20160324_HS_1	1	first	20160324	left
0.183988	16	0.5	0.005	HS	20160324_HS_1	1	first	20160324	left
0.109492	16	0.25	0.005	HS	20160324_HS_1	1	first	20160324	left
0.0531068	16	0.125	0.005	HS	20160324_HS_1	1	first	20160324	left
0.0251351	16	0.0625	0.005	HS	20160324_HS_1	1	first	20160324	left
0.206812	32	1	0.005	HS	20160324_HS_1	1	first	20160324	left
0.0879544	32	0.5	0.005	HS	20160324_HS_1	1	first	20160324	left
0.0389124	32	0.25	0.005	HS	20160324_HS_1	1	first	20160324	left
0.0156223	32	0.125	0.005	HS	20160324_HS_1	1	first	20160324	left
0.0164853	32	0.0625	0.005	HS	20160324_HS_1	1	first	20160324	left
0.0356917	64	1	0.005	HS	20160324_HS_1	1	first	20160324	left
0.0133014	64	0.5	0.005	HS	20160324_HS_1	1	first	20160324	left
0.00137727	64	0.25	0.005	HS	20160324_HS_1	1	first	20160324	left
0.00472448	64	0.125	0.005	HS	20160324_HS_1	1	first	20160324	left
0.00343911	64	0.0625	0.005	HS	20160324_HS_1	1	first	20160324	left
0.00211037	128	1	0.005	HS	20160324_HS_1	1	first	20160324	left
0.00292971	128	0.5	0.005	HS	20160324_HS_1	1	first	20160324	left
0.00168687	128	0.25	0.005	HS	20160324_HS_1	1	first	20160324	left
0.00174562	128	0.125	0.005	HS	20160324_HS_1	1	first	20160324	left
0.0013784	128	0.0625	0.005	HS	20160324_HS_1	1	first	20160324	left
0.000818124	256	1	0.005	HS	20160324_HS_1	1	first	20160324	left
0.000838196	256	0.5	0.005	HS	20160324_HS_1	1	first	20160324	left
0.000560049	256	0.25	0.005	HS	20160324_HS_1	1	first	20160324	left
1.22673	2	1	0.05	HS	20160324_HS_1	1	first	20160324	left
0.552116	2	0.5	0.05	HS	20160324_HS_1	1	first	20160324	left
0.276046	2	0.25	0.05	HS	20160324_HS_1	1	first	20160324	left
0.1443	2	0.125	0.05	HS	20160324_HS_1	1	first	20160324	left
0.0598267	2	0.0625	0.05	HS	20160324_HS_1	1	first	20160324	left
0.0417672	2	0.0312	0.05	HS	20160324_HS_1	1	first	20160324	left
0.0223934	2	0.0156	0.05	HS	20160324_HS_1	1	first	20160324	left
0.0151823	2	0.0078	0.05	HS	20160324_HS_1	1	first	20160324	left
0.0190079	2	0.0039	0.05	HS	20160324_HS_1	1	first	20160324	left
0.0170806	2	0.0019	0.05	HS	20160324_HS_1	1	first	20160324	left
0.990334	4	1	0.05	HS	20160324_HS_1	1	first	20160324	left
0.443679	4	0.5	0.05	HS	20160324_HS_1	1	first	20160324	left
0.210982	4	0.25	0.05	HS	20160324_HS_1	1	first	20160324	left
0.101715	4	0.125	0.05	HS	20160324_HS_1	1	first	20160324	left
0.0491508	4	0.0625	0.05	HS	20160324_HS_1	1	first	20160324	left
0.027057	4	0.0312	0.05	HS	20160324_HS_1	1	first	20160324	left
0.0167666	4	0.0156	0.05	HS	20160324_HS_1	1	first	20160324	left
0.0122068	4	0.0078	0.05	HS	20160324_HS_1	1	first	20160324	left
0.0127535	4	0.0039	0.05	HS	20160324_HS_1	1	first	20160324	left
0.00144457	4	0.0019	0.05	HS	20160324_HS_1	1	first	20160324	left
0.626319	8	1	0.05	HS	20160324_HS_1	1	first	20160324	left
0.3679	8	0.5	0.05	HS	20160324_HS_1	1	first	20160324	left
0.191039	8	0.25	0.05	HS	20160324_HS_1	1	first	20160324	left
0.0946893	8	0.125	0.05	HS	20160324_HS_1	1	first	20160324	left
0.0433323	8	0.0625	0.05	HS	20160324_HS_1	1	first	20160324	left
0.0235738	8	0.0312	0.05	HS	20160324_HS_1	1	first	20160324	left
0.0116997	8	0.0156	0.05	HS	20160324_HS_1	1	first	20160324	left
0.0068176	8	0.0078	0.05	HS	20160324_HS_1	1	first	20160324	left
0.00267032	8	0.0039	0.05	HS	20160324_HS_1	1	first	20160324	left
0.00395217	8	0.0019	0.05	HS	20160324_HS_1	1	first	20160324	left
0.650885	16	1	0.05	HS	20160324_HS_1	1	first	20160324	left
0.388204	16	0.5	0.05	HS	20160324_HS_1	1	first	20160324	left
0.208643	16	0.25	0.05	HS	20160324_HS_1	1	first	20160324	left
0.0962606	16	0.125	0.05	HS	20160324_HS_1	1	first	20160324	left
0.058545	16	0.0625	0.05	HS	20160324_HS_1	1	first	20160324	left
0.0351072	16	0.0312	0.05	HS	20160324_HS_1	1	first	20160324	left
0.0103173	16	0.0156	0.05	HS	20160324_HS_1	1	first	20160324	left
0.00689011	16	0.0078	0.05	HS	20160324_HS_1	1	first	20160324	left
0.00923639	16	0.0039	0.05	HS	20160324_HS_1	1	first	20160324	left
0.00444199	16	0.0019	0.05	HS	20160324_HS_1	1	first	20160324	left
0.588074	32	1	0.05	HS	20160324_HS_1	1	first	20160324	left
0.280943	32	0.5	0.05	HS	20160324_HS_1	1	first	20160324	left
0.129362	32	0.25	0.05	HS	20160324_HS_1	1	first	20160324	left
0.0732684	32	0.125	0.05	HS	20160324_HS_1	1	first	20160324	left
0.0385094	32	0.0625	0.05	HS	20160324_HS_1	1	first	20160324	left
0.0217817	32	0.0312	0.05	HS	20160324_HS_1	1	first	20160324	left
0.0072918	32	0.0156	0.05	HS	20160324_HS_1	1	first	20160324	left
0.00312542	32	0.0078	0.05	HS	20160324_HS_1	1	first	20160324	left
0.00477781	32	0.0039	0.05	HS	20160324_HS_1	1	first	20160324	left
0.00222427	32	0.0019	0.05	HS	20160324_HS_1	1	first	20160324	left
0.21692	64	1	0.05	HS	20160324_HS_1	1	first	20160324	left
0.0975957	64	0.5	0.05	HS	20160324_HS_1	1	first	20160324	left
0.0441343	64	0.25	0.05	HS	20160324_HS_1	1	first	20160324	left
0.0183734	64	0.125	0.05	HS	20160324_HS_1	1	first	20160324	left
0.00725474	64	0.0625	0.05	HS	20160324_HS_1	1	first	20160324	left
0.0057004	64	0.0312	0.05	HS	20160324_HS_1	1	first	20160324	left
0.00209218	64	0.0156	0.05	HS	20160324_HS_1	1	first	20160324	left
0.00344985	64	0.0078	0.05	HS	20160324_HS_1	1	first	20160324	left
0.00389168	64	0.0039	0.05	HS	20160324_HS_1	1	first	20160324	left
0.00382457	64	0.0019	0.05	HS	20160324_HS_1	1	first	20160324	left
0.035608	128	1	0.05	HS	20160324_HS_1	1	first	20160324	left
0.0150085	128	0.5	0.05	HS	20160324_HS_1	1	first	20160324	left
0.00853189	128	0.25	0.05	HS	20160324_HS_1	1	first	20160324	left
0.00468267	128	0.125	0.05	HS	20160324_HS_1	1	first	20160324	left
0.00326973	128	0.0625	0.05	HS	20160324_HS_1	1	first	20160324	left
0.00535752	128	0.0312	0.05	HS	20160324_HS_1	1	first	20160324	left
0.00192014	256	1	0.05	HS	20160324_HS_1	1	first	20160324	left
0.00138402	256	0.5	0.05	HS	20160324_HS_1	1	first	20160324	left
0.00507523	256	0.25	0.05	HS	20160324_HS_1	1	first	20160324	left
2.39078	2	1	0.5	HS	20160324_HS_1	1	first	20160324	left
0.827715	2	0.5	0.5	HS	20160324_HS_1	1	first	20160324	left
0.380164	2	0.25	0.5	HS	20160324_HS_1	1	first	20160324	left
0.185652	2	0.125	0.5	HS	20160324_HS_1	1	first	20160324	left
0.0992648	2	0.0625	0.5	HS	20160324_HS_1	1	first	20160324	left
0.0723945	2	0.0312	0.5	HS	20160324_HS_1	1	first	20160324	left
0.0258198	2	0.0156	0.5	HS	20160324_HS_1	1	first	20160324	left
0.021665	2	0.0078	0.5	HS	20160324_HS_1	1	first	20160324	left
0.0383721	2	0.0039	0.5	HS	20160324_HS_1	1	first	20160324	left
0.020931	2	0.0019	0.5	HS	20160324_HS_1	1	first	20160324	left
1.56064	4	1	0.5	HS	20160324_HS_1	1	first	20160324	left
0.644923	4	0.5	0.5	HS	20160324_HS_1	1	first	20160324	left
0.303358	4	0.25	0.5	HS	20160324_HS_1	1	first	20160324	left
0.156629	4	0.125	0.5	HS	20160324_HS_1	1	first	20160324	left
0.0803038	4	0.0625	0.5	HS	20160324_HS_1	1	first	20160324	left
0.0415516	4	0.0312	0.5	HS	20160324_HS_1	1	first	20160324	left
0.0167452	4	0.0156	0.5	HS	20160324_HS_1	1	first	20160324	left
0.0128342	4	0.0078	0.5	HS	20160324_HS_1	1	first	20160324	left
0.01173	4	0.0039	0.5	HS	20160324_HS_1	1	first	20160324	left
0.00547281	4	0.0019	0.5	HS	20160324_HS_1	1	first	20160324	left
0.854968	8	1	0.5	HS	20160324_HS_1	1	first	20160324	left
0.588832	8	0.5	0.5	HS	20160324_HS_1	1	first	20160324	left
0.316851	8	0.25	0.5	HS	20160324_HS_1	1	first	20160324	left
0.140249	8	0.125	0.5	HS	20160324_HS_1	1	first	20160324	left
0.0769443	8	0.0625	0.5	HS	20160324_HS_1	1	first	20160324	left
0.0359721	8	0.0312	0.5	HS	20160324_HS_1	1	first	20160324	left
0.0171779	8	0.0156	0.5	HS	20160324_HS_1	1	first	20160324	left
0.00723744	8	0.0078	0.5	HS	20160324_HS_1	1	first	20160324	left
0.00551788	8	0.0039	0.5	HS	20160324_HS_1	1	first	20160324	left
0.00753337	8	0.0019	0.5	HS	20160324_HS_1	1	first	20160324	left
0.49232	16	1	0.5	HS	20160324_HS_1	1	first	20160324	left
0.518875	16	0.5	0.5	HS	20160324_HS_1	1	first	20160324	left
0.346181	16	0.25	0.5	HS	20160324_HS_1	1	first	20160324	left
0.193527	16	0.125	0.5	HS	20160324_HS_1	1	first	20160324	left
0.0996177	16	0.0625	0.5	HS	20160324_HS_1	1	first	20160324	left
0.0567437	16	0.0312	0.5	HS	20160324_HS_1	1	first	20160324	left
0.030858	16	0.0156	0.5	HS	20160324_HS_1	1	first	20160324	left
0.0116061	16	0.0078	0.5	HS	20160324_HS_1	1	first	20160324	left
0.002792	16	0.0039	0.5	HS	20160324_HS_1	1	first	20160324	left
0.0019564	16	0.0019	0.5	HS	20160324_HS_1	1	first	20160324	left
1.01392	32	1	0.5	HS	20160324_HS_1	1	first	20160324	left
0.505444	32	0.5	0.5	HS	20160324_HS_1	1	first	20160324	left
0.30198	32	0.25	0.5	HS	20160324_HS_1	1	first	20160324	left
0.164167	32	0.125	0.5	HS	20160324_HS_1	1	first	20160324	left
0.091854	32	0.0625	0.5	HS	20160324_HS_1	1	first	20160324	left
0.0541349	32	0.0312	0.5	HS	20160324_HS_1	1	first	20160324	left
0.0292472	32	0.0156	0.5	HS	20160324_HS_1	1	first	20160324	left
0.0147714	32	0.0078	0.5	HS	20160324_HS_1	1	first	20160324	left
0.00759693	32	0.0039	0.5	HS	20160324_HS_1	1	first	20160324	left
0.0017626	32	0.0019	0.5	HS	20160324_HS_1	1	first	20160324	left
0.687927	64	1	0.5	HS	20160324_HS_1	1	first	20160324	left
0.38696	64	0.5	0.5	HS	20160324_HS_1	1	first	20160324	left
0.193119	64	0.25	0.5	HS	20160324_HS_1	1	first	20160324	left
0.11766	64	0.125	0.5	HS	20160324_HS_1	1	first	20160324	left
0.0553731	64	0.0625	0.5	HS	20160324_HS_1	1	first	20160324	left
0.0316275	64	0.0312	0.5	HS	20160324_HS_1	1	first	20160324	left
0.0132436	64	0.0156	0.5	HS	20160324_HS_1	1	first	20160324	left
0.00594979	64	0.0078	0.5	HS	20160324_HS_1	1	first	20160324	left
0.00693627	64	0.0039	0.5	HS	20160324_HS_1	1	first	20160324	left
0.00545187	64	0.0019	0.5	HS	20160324_HS_1	1	first	20160324	left
0.133454	128	1	0.5	HS	20160324_HS_1	1	first	20160324	left
0.0819124	128	0.5	0.5	HS	20160324_HS_1	1	first	20160324	left
0.0466557	128	0.25	0.5	HS	20160324_HS_1	1	first	20160324	left
0.0242713	128	0.125	0.5	HS	20160324_HS_1	1	first	20160324	left
0.0132359	128	0.0625	0.5	HS	20160324_HS_1	1	first	20160324	left
0.00670177	128	0.0312	0.5	HS	20160324_HS_1	1	first	20160324	left
0.00191586	128	0.0156	0.5	HS	20160324_HS_1	1	first	20160324	left
0.00325782	128	0.0078	0.5	HS	20160324_HS_1	1	first	20160324	left
0.000933201	128	0.0039	0.5	HS	20160324_HS_1	1	first	20160324	left
0.00256258	128	0.0019	0.5	HS	20160324_HS_1	1	first	20160324	left
0.00455	256	1	0.5	HS	20160324_HS_1	1	first	20160324	left
0.00131945	256	0.5	0.5	HS	20160324_HS_1	1	first	20160324	left
0.00221677	256	0.25	0.5	HS	20160324_HS_1	1	first	20160324	left
0.142766	2	1	0.005	HS	20160324_HS_2	1	first	20160324	right
0.0787299	2	0.5	0.005	HS	20160324_HS_2	1	first	20160324	right
0.011344	2	0.25	0.005	HS	20160324_HS_2	1	first	20160324	right
0.182143	2	0.125	0.005	HS	20160324_HS_2	1	first	20160324	right
0.0205541	4	1	0.005	HS	20160324_HS_2	1	first	20160324	right
0.0962819	4	0.5	0.005	HS	20160324_HS_2	1	first	20160324	right
0.0470264	4	0.25	0.005	HS	20160324_HS_2	1	first	20160324	right
0.0115363	4	0.125	0.005	HS	20160324_HS_2	1	first	20160324	right
0.0169105	4	0.0625	0.005	HS	20160324_HS_2	1	first	20160324	right
0.107693	8	1	0.005	HS	20160324_HS_2	1	first	20160324	right
0.0249146	8	0.5	0.005	HS	20160324_HS_2	1	first	20160324	right
0.00529092	8	0.25	0.005	HS	20160324_HS_2	1	first	20160324	right
0.00723472	8	0.125	0.005	HS	20160324_HS_2	1	first	20160324	right
0.0112063	8	0.0625	0.005	HS	20160324_HS_2	1	first	20160324	right
0.0936213	16	1	0.005	HS	20160324_HS_2	1	first	20160324	right
0.0310627	16	0.5	0.005	HS	20160324_HS_2	1	first	20160324	right
0.00923554	16	0.25	0.005	HS	20160324_HS_2	1	first	20160324	right
0.00400069	16	0.125	0.005	HS	20160324_HS_2	1	first	20160324	right
0.00683688	16	0.0625	0.005	HS	20160324_HS_2	1	first	20160324	right
0.0352126	32	1	0.005	HS	20160324_HS_2	1	first	20160324	right
0.027549	32	0.5	0.005	HS	20160324_HS_2	1	first	20160324	right
0.00751048	32	0.25	0.005	HS	20160324_HS_2	1	first	20160324	right
0.00992253	32	0.125	0.005	HS	20160324_HS_2	1	first	20160324	right
0.00861157	32	0.0625	0.005	HS	20160324_HS_2	1	first	20160324	right
0.0123446	64	1	0.005	HS	20160324_HS_2	1	first	20160324	right
0.00572581	64	0.5	0.005	HS	20160324_HS_2	1	first	20160324	right
0.00283763	64	0.25	0.005	HS	20160324_HS_2	1	first	20160324	right
0.00127091	64	0.125	0.005	HS	20160324_HS_2	1	first	20160324	right
0.00111095	64	0.0625	0.005	HS	20160324_HS_2	1	first	20160324	right
0.00192073	128	1	0.005	HS	20160324_HS_2	1	first	20160324	right
0.00101792	128	0.5	0.005	HS	20160324_HS_2	1	first	20160324	right
0.00243215	128	0.25	0.005	HS	20160324_HS_2	1	first	20160324	right
0.000468934	256	1	0.005	HS	20160324_HS_2	1	first	20160324	right
0.00192034	256	0.5	0.005	HS	20160324_HS_2	1	first	20160324	right
0.0136431	256	0.25	0.005	HS	20160324_HS_2	1	first	20160324	right
0.706288	2	1	0.05	HS	20160324_HS_2	1	first	20160324	right
0.342316	2	0.5	0.05	HS	20160324_HS_2	1	first	20160324	right
0.143155	2	0.25	0.05	HS	20160324_HS_2	1	first	20160324	right
0.0637445	2	0.125	0.05	HS	20160324_HS_2	1	first	20160324	right
0.0283775	2	0.0625	0.05	HS	20160324_HS_2	1	first	20160324	right
0.0159536	2	0.0312	0.05	HS	20160324_HS_2	1	first	20160324	right
0.0124095	2	0.0156	0.05	HS	20160324_HS_2	1	first	20160324	right
0.0736835	2	0.0078	0.05	HS	20160324_HS_2	1	first	20160324	right
0.536052	4	1	0.05	HS	20160324_HS_2	1	first	20160324	right
0.226016	4	0.5	0.05	HS	20160324_HS_2	1	first	20160324	right
0.101084	4	0.25	0.05	HS	20160324_HS_2	1	first	20160324	right
0.0495451	4	0.125	0.05	HS	20160324_HS_2	1	first	20160324	right
0.0253869	4	0.0625	0.05	HS	20160324_HS_2	1	first	20160324	right
0.0190023	4	0.0312	0.05	HS	20160324_HS_2	1	first	20160324	right
0.00745926	4	0.0156	0.05	HS	20160324_HS_2	1	first	20160324	right
0.00728186	4	0.0078	0.05	HS	20160324_HS_2	1	first	20160324	right
0.0152649	4	0.0039	0.05	HS	20160324_HS_2	1	first	20160324	right
0.0112443	4	0.0019	0.05	HS	20160324_HS_2	1	first	20160324	right
0.118524	8	1	0.05	HS	20160324_HS_2	1	first	20160324	right
0.0483712	8	0.5	0.05	HS	20160324_HS_2	1	first	20160324	right
0.012173	8	0.25	0.05	HS	20160324_HS_2	1	first	20160324	right
0.0201374	8	0.125	0.05	HS	20160324_HS_2	1	first	20160324	right
0.0104367	8	0.0625	0.05	HS	20160324_HS_2	1	first	20160324	right
0.0159785	8	0.0312	0.05	HS	20160324_HS_2	1	first	20160324	right
0.211553	16	1	0.05	HS	20160324_HS_2	1	first	20160324	right
0.0647133	16	0.5	0.05	HS	20160324_HS_2	1	first	20160324	right
0.0501847	16	0.25	0.05	HS	20160324_HS_2	1	first	20160324	right
0.0237495	16	0.125	0.05	HS	20160324_HS_2	1	first	20160324	right
0.00505449	16	0.0625	0.05	HS	20160324_HS_2	1	first	20160324	right
0.00372614	16	0.0312	0.05	HS	20160324_HS_2	1	first	20160324	right
0.0179426	16	0.0156	0.05	HS	20160324_HS_2	1	first	20160324	right
0.00101941	16	0.0078	0.05	HS	20160324_HS_2	1	first	20160324	right
0.00566269	16	0.0039	0.05	HS	20160324_HS_2	1	first	20160324	right
0.00620398	16	0.0019	0.05	HS	20160324_HS_2	1	first	20160324	right
0.177635	32	1	0.05	HS	20160324_HS_2	1	first	20160324	right
0.0842717	32	0.5	0.05	HS	20160324_HS_2	1	first	20160324	right
0.02858	32	0.25	0.05	HS	20160324_HS_2	1	first	20160324	right
0.0176094	32	0.125	0.05	HS	20160324_HS_2	1	first	20160324	right
0.0145883	32	0.0625	0.05	HS	20160324_HS_2	1	first	20160324	right
0.00600133	32	0.0312	0.05	HS	20160324_HS_2	1	first	20160324	right
0.00199917	32	0.0156	0.05	HS	20160324_HS_2	1	first	20160324	right
0.00445881	32	0.0078	0.05	HS	20160324_HS_2	1	first	20160324	right
0.0038695	32	0.0039	0.05	HS	20160324_HS_2	1	first	20160324	right
0.00187979	32	0.0019	0.05	HS	20160324_HS_2	1	first	20160324	right
0.051283	64	1	0.05	HS	20160324_HS_2	1	first	20160324	right
0.018708	64	0.5	0.05	HS	20160324_HS_2	1	first	20160324	right
0.00645776	64	0.25	0.05	HS	20160324_HS_2	1	first	20160324	right
0.00554209	64	0.125	0.05	HS	20160324_HS_2	1	first	20160324	right
0.00350886	64	0.0625	0.05	HS	20160324_HS_2	1	first	20160324	right
0.0189765	64	0.0312	0.05	HS	20160324_HS_2	1	first	20160324	right
0.00444943	64	0.0156	0.05	HS	20160324_HS_2	1	first	20160324	right
0.00314198	64	0.0078	0.05	HS	20160324_HS_2	1	first	20160324	right
0.00220421	64	0.0039	0.05	HS	20160324_HS_2	1	first	20160324	right
0.00663185	64	0.0019	0.05	HS	20160324_HS_2	1	first	20160324	right
0.00836714	128	1	0.05	HS	20160324_HS_2	1	first	20160324	right
0.00618577	128	0.5	0.05	HS	20160324_HS_2	1	first	20160324	right
0.00243508	128	0.25	0.05	HS	20160324_HS_2	1	first	20160324	right
0.00186417	128	0.125	0.05	HS	20160324_HS_2	1	first	20160324	right
0.00244088	128	0.0625	0.05	HS	20160324_HS_2	1	first	20160324	right
0.00276049	128	0.0312	0.05	HS	20160324_HS_2	1	first	20160324	right
0.00456021	128	0.0156	0.05	HS	20160324_HS_2	1	first	20160324	right
0.00283124	128	0.0078	0.05	HS	20160324_HS_2	1	first	20160324	right
0.00208988	128	0.0039	0.05	HS	20160324_HS_2	1	first	20160324	right
0.00116909	128	0.0019	0.05	HS	20160324_HS_2	1	first	20160324	right
0.0016732	256	1	0.05	HS	20160324_HS_2	1	first	20160324	right
0.00164658	256	0.5	0.05	HS	20160324_HS_2	1	first	20160324	right
0.00176841	256	0.25	0.05	HS	20160324_HS_2	1	first	20160324	right
0.874756	2	1	0.5	HS	20160324_HS_2	1	first	20160324	right
0.463326	2	0.5	0.5	HS	20160324_HS_2	1	first	20160324	right
0.218871	2	0.25	0.5	HS	20160324_HS_2	1	first	20160324	right
0.0939084	2	0.125	0.5	HS	20160324_HS_2	1	first	20160324	right
0.0401819	2	0.0625	0.5	HS	20160324_HS_2	1	first	20160324	right
0.0122377	2	0.0312	0.5	HS	20160324_HS_2	1	first	20160324	right
0.00829492	2	0.0156	0.5	HS	20160324_HS_2	1	first	20160324	right
0.0163635	2	0.0078	0.5	HS	20160324_HS_2	1	first	20160324	right
0.529223	4	1	0.5	HS	20160324_HS_2	1	first	20160324	right
0.255527	4	0.5	0.5	HS	20160324_HS_2	1	first	20160324	right
0.0760412	4	0.25	0.5	HS	20160324_HS_2	1	first	20160324	right
0.0351197	4	0.125	0.5	HS	20160324_HS_2	1	first	20160324	right
0.0190704	4	0.0625	0.5	HS	20160324_HS_2	1	first	20160324	right
0.0147101	4	0.0312	0.5	HS	20160324_HS_2	1	first	20160324	right
0.0329473	4	0.0156	0.5	HS	20160324_HS_2	1	first	20160324	right
0.00961161	4	0.0078	0.5	HS	20160324_HS_2	1	first	20160324	right
0.0335537	4	0.0039	0.5	HS	20160324_HS_2	1	first	20160324	right
0.420892	8	1	0.5	HS	20160324_HS_2	1	first	20160324	right
0.214979	8	0.5	0.5	HS	20160324_HS_2	1	first	20160324	right
0.0967	8	0.25	0.5	HS	20160324_HS_2	1	first	20160324	right
0.0579717	8	0.125	0.5	HS	20160324_HS_2	1	first	20160324	right
0.0275892	8	0.0625	0.5	HS	20160324_HS_2	1	first	20160324	right
0.0228474	8	0.0312	0.5	HS	20160324_HS_2	1	first	20160324	right
0.00670031	8	0.0156	0.5	HS	20160324_HS_2	1	first	20160324	right
0.00153949	8	0.0078	0.5	HS	20160324_HS_2	1	first	20160324	right
0.0139941	8	0.0039	0.5	HS	20160324_HS_2	1	first	20160324	right
0.00139223	8	0.0019	0.5	HS	20160324_HS_2	1	first	20160324	right
0.545904	16	1	0.5	HS	20160324_HS_2	1	first	20160324	right
0.0861799	16	0.5	0.5	HS	20160324_HS_2	1	first	20160324	right
0.0680392	16	0.25	0.5	HS	20160324_HS_2	1	first	20160324	right
0.0355738	16	0.125	0.5	HS	20160324_HS_2	1	first	20160324	right
0.0159251	16	0.0625	0.5	HS	20160324_HS_2	1	first	20160324	right
0.0136685	16	0.0312	0.5	HS	20160324_HS_2	1	first	20160324	right
0.00504146	16	0.0156	0.5	HS	20160324_HS_2	1	first	20160324	right
0.00482896	16	0.0078	0.5	HS	20160324_HS_2	1	first	20160324	right
0.00892319	16	0.0039	0.5	HS	20160324_HS_2	1	first	20160324	right
0.00125173	16	0.0019	0.5	HS	20160324_HS_2	1	first	20160324	right
0.333644	32	1	0.5	HS	20160324_HS_2	1	first	20160324	right
0.140004	32	0.5	0.5	HS	20160324_HS_2	1	first	20160324	right
0.0703578	32	0.25	0.5	HS	20160324_HS_2	1	first	20160324	right
0.0429654	32	0.125	0.5	HS	20160324_HS_2	1	first	20160324	right
0.0209198	32	0.0625	0.5	HS	20160324_HS_2	1	first	20160324	right
0.0063564	32	0.0312	0.5	HS	20160324_HS_2	1	first	20160324	right
0.0245322	32	0.0156	0.5	HS	20160324_HS_2	1	first	20160324	right
0.00587163	32	0.0078	0.5	HS	20160324_HS_2	1	first	20160324	right
0.023311	32	0.0039	0.5	HS	20160324_HS_2	1	first	20160324	right
0.16129	64	1	0.5	HS	20160324_HS_2	1	first	20160324	right
0.0813726	64	0.5	0.5	HS	20160324_HS_2	1	first	20160324	right
0.039801	64	0.25	0.5	HS	20160324_HS_2	1	first	20160324	right
0.0168902	64	0.125	0.5	HS	20160324_HS_2	1	first	20160324	right
0.011169	64	0.0625	0.5	HS	20160324_HS_2	1	first	20160324	right
0.0030712	64	0.0312	0.5	HS	20160324_HS_2	1	first	20160324	right
0.00434776	64	0.0156	0.5	HS	20160324_HS_2	1	first	20160324	right
0.0293571	128	1	0.5	HS	20160324_HS_2	1	first	20160324	right
0.0127241	128	0.5	0.5	HS	20160324_HS_2	1	first	20160324	right
0.00624088	128	0.25	0.5	HS	20160324_HS_2	1	first	20160324	right
0.00321317	128	0.125	0.5	HS	20160324_HS_2	1	first	20160324	right
0.00640583	256	1	0.5	HS	20160324_HS_2	1	first	20160324	right
0.00346176	256	0.5	0.5	HS	20160324_HS_2	1	first	20160324	right
0.00138268	256	0.25	0.5	HS	20160324_HS_2	1	first	20160324	right
0.00105114	256	0.125	0.5	HS	20160324_HS_2	1	first	20160324	right
0.00765928	256	0.0625	0.5	HS	20160324_HS_2	1	first	20160324	right
0.192817	2	1	0.005	SF	20160324_SF_1	1	first	20160324	left
0.084381	2	0.5	0.005	SF	20160324_SF_1	1	first	20160324	left
0.0796638	2	0.25	0.005	SF	20160324_SF_1	1	first	20160324	left
0.0194669	2	0.125	0.005	SF	20160324_SF_1	1	first	20160324	left
0.0157458	2	0.0625	0.005	SF	20160324_SF_1	1	first	20160324	left
0.176779	4	1	0.005	SF	20160324_SF_1	1	first	20160324	left
0.0764785	4	0.5	0.005	SF	20160324_SF_1	1	first	20160324	left
0.033235	4	0.25	0.005	SF	20160324_SF_1	1	first	20160324	left
0.0367141	4	0.125	0.005	SF	20160324_SF_1	1	first	20160324	left
0.0276854	4	0.0625	0.005	SF	20160324_SF_1	1	first	20160324	left
0.0561855	8	1	0.005	SF	20160324_SF_1	1	first	20160324	left
0.0318086	8	0.5	0.005	SF	20160324_SF_1	1	first	20160324	left
0.0239617	8	0.25	0.005	SF	20160324_SF_1	1	first	20160324	left
0.0174528	8	0.125	0.005	SF	20160324_SF_1	1	first	20160324	left
0.0174719	8	0.0625	0.005	SF	20160324_SF_1	1	first	20160324	left
0.188158	16	1	0.005	SF	20160324_SF_1	1	first	20160324	left
0.0585453	16	0.5	0.005	SF	20160324_SF_1	1	first	20160324	left
0.0385765	16	0.25	0.005	SF	20160324_SF_1	1	first	20160324	left
0.0289697	16	0.125	0.005	SF	20160324_SF_1	1	first	20160324	left
0.0107139	16	0.0625	0.005	SF	20160324_SF_1	1	first	20160324	left
0.0459556	32	1	0.005	SF	20160324_SF_1	1	first	20160324	left
0.0352819	32	0.5	0.005	SF	20160324_SF_1	1	first	20160324	left
0.0128825	32	0.25	0.005	SF	20160324_SF_1	1	first	20160324	left
0.00356085	32	0.125	0.005	SF	20160324_SF_1	1	first	20160324	left
0.0179373	64	1	0.005	SF	20160324_SF_1	1	first	20160324	left
0.00679327	64	0.5	0.005	SF	20160324_SF_1	1	first	20160324	left
0.012815	64	0.25	0.005	SF	20160324_SF_1	1	first	20160324	left
0.00840263	64	0.125	0.005	SF	20160324_SF_1	1	first	20160324	left
0.0109967	64	0.0625	0.005	SF	20160324_SF_1	1	first	20160324	left
0.00143715	128	1	0.005	SF	20160324_SF_1	1	first	20160324	left
0.00608562	128	0.5	0.005	SF	20160324_SF_1	1	first	20160324	left
0.00585086	128	0.25	0.005	SF	20160324_SF_1	1	first	20160324	left
0.0026252	256	1	0.005	SF	20160324_SF_1	1	first	20160324	left
0.00279937	256	0.5	0.005	SF	20160324_SF_1	1	first	20160324	left
0.00627281	256	0.25	0.005	SF	20160324_SF_1	1	first	20160324	left
0.392375	2	1	0.05	SF	20160324_SF_1	1	first	20160324	left
0.333047	2	0.5	0.05	SF	20160324_SF_1	1	first	20160324	left
0.125828	2	0.25	0.05	SF	20160324_SF_1	1	first	20160324	left
0.0680209	2	0.125	0.05	SF	20160324_SF_1	1	first	20160324	left
0.0301388	2	0.0625	0.05	SF	20160324_SF_1	1	first	20160324	left
0.0061816	2	0.0312	0.05	SF	20160324_SF_1	1	first	20160324	left
0.0232229	2	0.0156	0.05	SF	20160324_SF_1	1	first	20160324	left
0.0284142	2	0.0078	0.05	SF	20160324_SF_1	1	first	20160324	left
0.017729	2	0.0039	0.05	SF	20160324_SF_1	1	first	20160324	left
0.0118454	2	0.0019	0.05	SF	20160324_SF_1	1	first	20160324	left
0.448369	4	1	0.05	SF	20160324_SF_1	1	first	20160324	left
0.220343	4	0.5	0.05	SF	20160324_SF_1	1	first	20160324	left
0.112153	4	0.25	0.05	SF	20160324_SF_1	1	first	20160324	left
0.0513022	4	0.125	0.05	SF	20160324_SF_1	1	first	20160324	left
0.0300066	4	0.0625	0.05	SF	20160324_SF_1	1	first	20160324	left
0.0164634	4	0.0312	0.05	SF	20160324_SF_1	1	first	20160324	left
0.00512786	4	0.0156	0.05	SF	20160324_SF_1	1	first	20160324	left
0.0246881	4	0.0078	0.05	SF	20160324_SF_1	1	first	20160324	left
0.221681	8	1	0.05	SF	20160324_SF_1	1	first	20160324	left
0.161149	8	0.5	0.05	SF	20160324_SF_1	1	first	20160324	left
0.0422162	8	0.25	0.05	SF	20160324_SF_1	1	first	20160324	left
0.106733	8	0.125	0.05	SF	20160324_SF_1	1	first	20160324	left
0.0419203	8	0.0625	0.05	SF	20160324_SF_1	1	first	20160324	left
0.0139375	8	0.0312	0.05	SF	20160324_SF_1	1	first	20160324	left
0.477573	16	1	0.05	SF	20160324_SF_1	1	first	20160324	left
0.206981	16	0.5	0.05	SF	20160324_SF_1	1	first	20160324	left
0.0935684	16	0.25	0.05	SF	20160324_SF_1	1	first	20160324	left
0.0600771	16	0.125	0.05	SF	20160324_SF_1	1	first	20160324	left
0.0165981	16	0.0625	0.05	SF	20160324_SF_1	1	first	20160324	left
0.00997435	16	0.0312	0.05	SF	20160324_SF_1	1	first	20160324	left
0.00911501	16	0.0156	0.05	SF	20160324_SF_1	1	first	20160324	left
0.0146118	16	0.0078	0.05	SF	20160324_SF_1	1	first	20160324	left
0.057598	16	0.0039	0.05	SF	20160324_SF_1	1	first	20160324	left
0.0138405	16	0.0019	0.05	SF	20160324_SF_1	1	first	20160324	left
0.230863	32	1	0.05	SF	20160324_SF_1	1	first	20160324	left
0.101086	32	0.5	0.05	SF	20160324_SF_1	1	first	20160324	left
0.0468906	32	0.25	0.05	SF	20160324_SF_1	1	first	20160324	left
0.0062309	32	0.125	0.05	SF	20160324_SF_1	1	first	20160324	left
0.0236108	32	0.0625	0.05	SF	20160324_SF_1	1	first	20160324	left
0.018112	32	0.0312	0.05	SF	20160324_SF_1	1	first	20160324	left
0.0425837	32	0.0156	0.05	SF	20160324_SF_1	1	first	20160324	left
0.0137467	32	0.0078	0.05	SF	20160324_SF_1	1	first	20160324	left
0.0166678	32	0.0039	0.05	SF	20160324_SF_1	1	first	20160324	left
0.0062606	32	0.0019	0.05	SF	20160324_SF_1	1	first	20160324	left
0.0305924	64	1	0.05	SF	20160324_SF_1	1	first	20160324	left
0.0254109	64	0.5	0.05	SF	20160324_SF_1	1	first	20160324	left
0.014465	64	0.25	0.05	SF	20160324_SF_1	1	first	20160324	left
0.0263862	64	0.125	0.05	SF	20160324_SF_1	1	first	20160324	left
0.0659448	64	0.0625	0.05	SF	20160324_SF_1	1	first	20160324	left
0.01251	128	1	0.05	SF	20160324_SF_1	1	first	20160324	left
0.0016622	128	0.5	0.05	SF	20160324_SF_1	1	first	20160324	left
0.00360099	128	0.25	0.05	SF	20160324_SF_1	1	first	20160324	left
0.00279861	128	0.125	0.05	SF	20160324_SF_1	1	first	20160324	left
0.00373641	128	0.0625	0.05	SF	20160324_SF_1	1	first	20160324	left
0.00164804	256	1	0.05	SF	20160324_SF_1	1	first	20160324	left
0.00201315	256	0.5	0.05	SF	20160324_SF_1	1	first	20160324	left
0.00275766	256	0.25	0.05	SF	20160324_SF_1	1	first	20160324	left
0.00129993	256	0.125	0.05	SF	20160324_SF_1	1	first	20160324	left
0.000493275	256	0.0625	0.05	SF	20160324_SF_1	1	first	20160324	left
0.00235992	256	0.0312	0.05	SF	20160324_SF_1	1	first	20160324	left
0.00124931	256	0.0156	0.05	SF	20160324_SF_1	1	first	20160324	left
0.00214775	256	0.0078	0.05	SF	20160324_SF_1	1	first	20160324	left
0.000607556	256	0.0039	0.05	SF	20160324_SF_1	1	first	20160324	left
0.00135799	256	0.0019	0.05	SF	20160324_SF_1	1	first	20160324	left
1.2846	2	1	0.5	SF	20160324_SF_1	1	first	20160324	left
0.512847	2	0.5	0.5	SF	20160324_SF_1	1	first	20160324	left
0.240827	2	0.25	0.5	SF	20160324_SF_1	1	first	20160324	left
0.141376	2	0.125	0.5	SF	20160324_SF_1	1	first	20160324	left
0.0535345	2	0.0625	0.5	SF	20160324_SF_1	1	first	20160324	left
0.0068812	2	0.0312	0.5	SF	20160324_SF_1	1	first	20160324	left
0.0134491	2	0.0156	0.5	SF	20160324_SF_1	1	first	20160324	left
0.0163755	2	0.0078	0.5	SF	20160324_SF_1	1	first	20160324	left
0.0790525	2	0.0039	0.5	SF	20160324_SF_1	1	first	20160324	left
0.945613	4	1	0.5	SF	20160324_SF_1	1	first	20160324	left
0.401792	4	0.5	0.5	SF	20160324_SF_1	1	first	20160324	left
0.194145	4	0.25	0.5	SF	20160324_SF_1	1	first	20160324	left
0.0916948	4	0.125	0.5	SF	20160324_SF_1	1	first	20160324	left
0.0198428	4	0.0625	0.5	SF	20160324_SF_1	1	first	20160324	left
0.0449894	4	0.0312	0.5	SF	20160324_SF_1	1	first	20160324	left
0.0311806	4	0.0156	0.5	SF	20160324_SF_1	1	first	20160324	left
0.053024	4	0.0078	0.5	SF	20160324_SF_1	1	first	20160324	left
0.332543	8	1	0.5	SF	20160324_SF_1	1	first	20160324	left
0.364073	8	0.5	0.5	SF	20160324_SF_1	1	first	20160324	left
0.193684	8	0.25	0.5	SF	20160324_SF_1	1	first	20160324	left
0.131421	8	0.125	0.5	SF	20160324_SF_1	1	first	20160324	left
0.0445888	8	0.0625	0.5	SF	20160324_SF_1	1	first	20160324	left
0.0584625	8	0.0312	0.5	SF	20160324_SF_1	1	first	20160324	left
0.040426	8	0.0156	0.5	SF	20160324_SF_1	1	first	20160324	left
0.0107392	8	0.0078	0.5	SF	20160324_SF_1	1	first	20160324	left
0.0357668	8	0.0039	0.5	SF	20160324_SF_1	1	first	20160324	left
0.0216993	8	0.0019	0.5	SF	20160324_SF_1	1	first	20160324	left
0.60208	16	1	0.5	SF	20160324_SF_1	1	first	20160324	left
0.386194	16	0.5	0.5	SF	20160324_SF_1	1	first	20160324	left
0.2508	16	0.25	0.5	SF	20160324_SF_1	1	first	20160324	left
0.118183	16	0.125	0.5	SF	20160324_SF_1	1	first	20160324	left
0.130422	16	0.0625	0.5	SF	20160324_SF_1	1	first	20160324	left
0.023856	16	0.0312	0.5	SF	20160324_SF_1	1	first	20160324	left
0.0227143	16	0.0156	0.5	SF	20160324_SF_1	1	first	20160324	left
0.0379226	16	0.0078	0.5	SF	20160324_SF_1	1	first	20160324	left
0.00961372	16	0.0039	0.5	SF	20160324_SF_1	1	first	20160324	left
0.0252115	16	0.0019	0.5	SF	20160324_SF_1	1	first	20160324	left
0.680084	32	1	0.5	SF	20160324_SF_1	1	first	20160324	left
0.311158	32	0.5	0.5	SF	20160324_SF_1	1	first	20160324	left
0.163688	32	0.25	0.5	SF	20160324_SF_1	1	first	20160324	left
0.0859747	32	0.125	0.5	SF	20160324_SF_1	1	first	20160324	left
0.0447971	32	0.0625	0.5	SF	20160324_SF_1	1	first	20160324	left
0.0227099	32	0.0312	0.5	SF	20160324_SF_1	1	first	20160324	left
0.0142682	32	0.0156	0.5	SF	20160324_SF_1	1	first	20160324	left
0.0222731	32	0.0078	0.5	SF	20160324_SF_1	1	first	20160324	left
0.028189	32	0.0039	0.5	SF	20160324_SF_1	1	first	20160324	left
0.00772635	32	0.0019	0.5	SF	20160324_SF_1	1	first	20160324	left
0.265579	64	1	0.5	SF	20160324_SF_1	1	first	20160324	left
0.135594	64	0.5	0.5	SF	20160324_SF_1	1	first	20160324	left
0.0495024	64	0.25	0.5	SF	20160324_SF_1	1	first	20160324	left
0.0384331	64	0.125	0.5	SF	20160324_SF_1	1	first	20160324	left
0.0174972	64	0.0625	0.5	SF	20160324_SF_1	1	first	20160324	left
0.00330467	64	0.0312	0.5	SF	20160324_SF_1	1	first	20160324	left
0.0085897	64	0.0156	0.5	SF	20160324_SF_1	1	first	20160324	left
0.0111195	64	0.0078	0.5	SF	20160324_SF_1	1	first	20160324	left
0.0016986	64	0.0039	0.5	SF	20160324_SF_1	1	first	20160324	left
0.0236055	64	0.0019	0.5	SF	20160324_SF_1	1	first	20160324	left
0.0471433	128	1	0.5	SF	20160324_SF_1	1	first	20160324	left
0.0182009	128	0.5	0.5	SF	20160324_SF_1	1	first	20160324	left
0.0175538	128	0.25	0.5	SF	20160324_SF_1	1	first	20160324	left
0.00735484	128	0.125	0.5	SF	20160324_SF_1	1	first	20160324	left
0.00681818	128	0.0625	0.5	SF	20160324_SF_1	1	first	20160324	left
0.0011343	256	1	0.5	SF	20160324_SF_1	1	first	20160324	left
0.000950846	256	0.5	0.5	SF	20160324_SF_1	1	first	20160324	left
0.00454692	256	0.25	0.5	SF	20160324_SF_1	1	first	20160324	left
0.243766	2	1	0.005	SF	20160324_SF_2	2	second	20160325	left
0.106232	2	0.5	0.005	SF	20160324_SF_2	2	second	20160325	left
0.0496439	2	0.25	0.005	SF	20160324_SF_2	2	second	20160325	left
0.011667	2	0.125	0.005	SF	20160324_SF_2	2	second	20160325	left
0.0915657	2	0.0625	0.005	SF	20160324_SF_2	2	second	20160325	left
0.147485	4	1	0.005	SF	20160324_SF_2	2	second	20160325	left
0.0503448	4	0.5	0.005	SF	20160324_SF_2	2	second	20160325	left
0.0196959	4	0.25	0.005	SF	20160324_SF_2	2	second	20160325	left
0.0338221	4	0.125	0.005	SF	20160324_SF_2	2	second	20160325	left
0.0708277	4	0.0625	0.005	SF	20160324_SF_2	2	second	20160325	left
0.110459	8	1	0.005	SF	20160324_SF_2	2	second	20160325	left
0.172023	8	0.5	0.005	SF	20160324_SF_2	2	second	20160325	left
0.0478618	8	0.25	0.005	SF	20160324_SF_2	2	second	20160325	left
0.0259398	8	0.125	0.005	SF	20160324_SF_2	2	second	20160325	left
0.0197082	8	0.0625	0.005	SF	20160324_SF_2	2	second	20160325	left
0.104563	16	1	0.005	SF	20160324_SF_2	2	second	20160325	left
0.130405	16	0.5	0.005	SF	20160324_SF_2	2	second	20160325	left
0.0257449	16	0.25	0.005	SF	20160324_SF_2	2	second	20160325	left
0.0286103	16	0.125	0.005	SF	20160324_SF_2	2	second	20160325	left
0.054078	16	0.0625	0.005	SF	20160324_SF_2	2	second	20160325	left
0.122461	32	1	0.005	SF	20160324_SF_2	2	second	20160325	left
0.0427933	32	0.5	0.005	SF	20160324_SF_2	2	second	20160325	left
0.0345976	32	0.25	0.005	SF	20160324_SF_2	2	second	20160325	left
0.0272422	32	0.125	0.005	SF	20160324_SF_2	2	second	20160325	left
0.0426935	32	0.0625	0.005	SF	20160324_SF_2	2	second	20160325	left
0.0227347	64	1	0.005	SF	20160324_SF_2	2	second	20160325	left
0.0299431	64	0.5	0.005	SF	20160324_SF_2	2	second	20160325	left
0.0158495	64	0.25	0.005	SF	20160324_SF_2	2	second	20160325	left
0.00609389	64	0.125	0.005	SF	20160324_SF_2	2	second	20160325	left
0.0295213	64	0.0625	0.005	SF	20160324_SF_2	2	second	20160325	left
0.0236786	128	1	0.005	SF	20160324_SF_2	2	second	20160325	left
0.00267011	128	0.5	0.005	SF	20160324_SF_2	2	second	20160325	left
0.00993196	128	0.25	0.005	SF	20160324_SF_2	2	second	20160325	left
0.00261249	128	0.125	0.005	SF	20160324_SF_2	2	second	20160325	left
0.00244762	128	0.0625	0.005	SF	20160324_SF_2	2	second	20160325	left
0.00171487	256	1	0.005	SF	20160324_SF_2	2	second	20160325	left
0.00223816	256	0.5	0.005	SF	20160324_SF_2	2	second	20160325	left
0.00839993	256	0.25	0.005	SF	20160324_SF_2	2	second	20160325	left
0.698804	2	1	0.05	SF	20160324_SF_2	2	second	20160325	left
0.283596	2	0.5	0.05	SF	20160324_SF_2	2	second	20160325	left
0.118418	2	0.25	0.05	SF	20160324_SF_2	2	second	20160325	left
0.0627195	2	0.125	0.05	SF	20160324_SF_2	2	second	20160325	left
0.0657931	2	0.0625	0.05	SF	20160324_SF_2	2	second	20160325	left
0.043847	2	0.0312	0.05	SF	20160324_SF_2	2	second	20160325	left
0.0226983	2	0.0156	0.05	SF	20160324_SF_2	2	second	20160325	left
0.0195773	2	0.0078	0.05	SF	20160324_SF_2	2	second	20160325	left
0.0303876	2	0.0039	0.05	SF	20160324_SF_2	2	second	20160325	left
0.0391757	2	0.0019	0.05	SF	20160324_SF_2	2	second	20160325	left
0.490442	4	1	0.05	SF	20160324_SF_2	2	second	20160325	left
0.1804	4	0.5	0.05	SF	20160324_SF_2	2	second	20160325	left
0.165354	4	0.25	0.05	SF	20160324_SF_2	2	second	20160325	left
0.0510831	4	0.125	0.05	SF	20160324_SF_2	2	second	20160325	left
0.0253332	4	0.0625	0.05	SF	20160324_SF_2	2	second	20160325	left
0.0305707	4	0.0312	0.05	SF	20160324_SF_2	2	second	20160325	left
0.0507782	4	0.0156	0.05	SF	20160324_SF_2	2	second	20160325	left
0.0304987	4	0.0078	0.05	SF	20160324_SF_2	2	second	20160325	left
0.0513682	4	0.0039	0.05	SF	20160324_SF_2	2	second	20160325	left
0.0245814	4	0.0019	0.05	SF	20160324_SF_2	2	second	20160325	left
0.194633	8	1	0.05	SF	20160324_SF_2	2	second	20160325	left
0.157658	8	0.5	0.05	SF	20160324_SF_2	2	second	20160325	left
0.0489793	8	0.25	0.05	SF	20160324_SF_2	2	second	20160325	left
0.0422895	8	0.125	0.05	SF	20160324_SF_2	2	second	20160325	left
0.159898	8	0.0625	0.05	SF	20160324_SF_2	2	second	20160325	left
0.395038	16	1	0.05	SF	20160324_SF_2	2	second	20160325	left
0.241876	16	0.5	0.05	SF	20160324_SF_2	2	second	20160325	left
0.0843952	16	0.25	0.05	SF	20160324_SF_2	2	second	20160325	left
0.0978919	16	0.125	0.05	SF	20160324_SF_2	2	second	20160325	left
0.0216991	16	0.0625	0.05	SF	20160324_SF_2	2	second	20160325	left
0.0811207	16	0.0312	0.05	SF	20160324_SF_2	2	second	20160325	left
0.0223663	16	0.0156	0.05	SF	20160324_SF_2	2	second	20160325	left
0.0449609	16	0.0078	0.05	SF	20160324_SF_2	2	second	20160325	left
0.058825	16	0.0039	0.05	SF	20160324_SF_2	2	second	20160325	left
0.0134186	16	0.0019	0.05	SF	20160324_SF_2	2	second	20160325	left
0.381892	32	1	0.05	SF	20160324_SF_2	2	second	20160325	left
0.177411	32	0.5	0.05	SF	20160324_SF_2	2	second	20160325	left
0.0558483	32	0.25	0.05	SF	20160324_SF_2	2	second	20160325	left
0.032107	32	0.125	0.05	SF	20160324_SF_2	2	second	20160325	left
0.0338872	32	0.0625	0.05	SF	20160324_SF_2	2	second	20160325	left
0.0323809	32	0.0312	0.05	SF	20160324_SF_2	2	second	20160325	left
0.0344274	32	0.0156	0.05	SF	20160324_SF_2	2	second	20160325	left
0.0272581	32	0.0078	0.05	SF	20160324_SF_2	2	second	20160325	left
0.0294004	32	0.0039	0.05	SF	20160324_SF_2	2	second	20160325	left
0.0284648	32	0.0019	0.05	SF	20160324_SF_2	2	second	20160325	left
0.124683	64	1	0.05	SF	20160324_SF_2	2	second	20160325	left
0.0618141	64	0.5	0.05	SF	20160324_SF_2	2	second	20160325	left
0.0192472	64	0.25	0.05	SF	20160324_SF_2	2	second	20160325	left
0.0109015	64	0.125	0.05	SF	20160324_SF_2	2	second	20160325	left
0.0172958	64	0.0625	0.05	SF	20160324_SF_2	2	second	20160325	left
0.0174873	64	0.0312	0.05	SF	20160324_SF_2	2	second	20160325	left
0.0247551	64	0.0156	0.05	SF	20160324_SF_2	2	second	20160325	left
0.0207597	64	0.0078	0.05	SF	20160324_SF_2	2	second	20160325	left
0.0367043	64	0.0039	0.05	SF	20160324_SF_2	2	second	20160325	left
0.0224135	128	1	0.05	SF	20160324_SF_2	2	second	20160325	left
0.0300805	128	0.5	0.05	SF	20160324_SF_2	2	second	20160325	left
0.00317393	128	0.25	0.05	SF	20160324_SF_2	2	second	20160325	left
0.00783215	128	0.125	0.05	SF	20160324_SF_2	2	second	20160325	left
0.00765215	128	0.0625	0.05	SF	20160324_SF_2	2	second	20160325	left
0.0036719	128	0.0312	0.05	SF	20160324_SF_2	2	second	20160325	left
0.00551606	128	0.0156	0.05	SF	20160324_SF_2	2	second	20160325	left
0.00842521	128	0.0078	0.05	SF	20160324_SF_2	2	second	20160325	left
0.0147317	128	0.0039	0.05	SF	20160324_SF_2	2	second	20160325	left
0.0022797	128	0.0019	0.05	SF	20160324_SF_2	2	second	20160325	left
0.00227234	256	1	0.05	SF	20160324_SF_2	2	second	20160325	left
0.00130049	256	0.5	0.05	SF	20160324_SF_2	2	second	20160325	left
0.00169691	256	0.25	0.05	SF	20160324_SF_2	2	second	20160325	left
0.000281624	256	0.125	0.05	SF	20160324_SF_2	2	second	20160325	left
0.00173992	256	0.0625	0.05	SF	20160324_SF_2	2	second	20160325	left
0.00142543	256	0.0312	0.05	SF	20160324_SF_2	2	second	20160325	left
0.011559	256	0.0156	0.05	SF	20160324_SF_2	2	second	20160325	left
1.43732	2	1	0.5	SF	20160324_SF_2	2	second	20160325	left
0.540839	2	0.5	0.5	SF	20160324_SF_2	2	second	20160325	left
0.230945	2	0.25	0.5	SF	20160324_SF_2	2	second	20160325	left
0.129222	2	0.125	0.5	SF	20160324_SF_2	2	second	20160325	left
0.0896164	2	0.0625	0.5	SF	20160324_SF_2	2	second	20160325	left
0.0293842	2	0.0312	0.5	SF	20160324_SF_2	2	second	20160325	left
0.0437822	2	0.0156	0.5	SF	20160324_SF_2	2	second	20160325	left
0.0137887	2	0.0078	0.5	SF	20160324_SF_2	2	second	20160325	left
0.0326815	2	0.0039	0.5	SF	20160324_SF_2	2	second	20160325	left
0.0288546	2	0.0019	0.5	SF	20160324_SF_2	2	second	20160325	left
0.962283	4	1	0.5	SF	20160324_SF_2	2	second	20160325	left
0.422511	4	0.5	0.5	SF	20160324_SF_2	2	second	20160325	left
0.141685	4	0.25	0.5	SF	20160324_SF_2	2	second	20160325	left
0.0927083	4	0.125	0.5	SF	20160324_SF_2	2	second	20160325	left
0.0209015	4	0.0625	0.5	SF	20160324_SF_2	2	second	20160325	left
0.0164957	4	0.0312	0.5	SF	20160324_SF_2	2	second	20160325	left
0.0636593	4	0.0156	0.5	SF	20160324_SF_2	2	second	20160325	left
0.0350975	4	0.0078	0.5	SF	20160324_SF_2	2	second	20160325	left
0.0242013	4	0.0039	0.5	SF	20160324_SF_2	2	second	20160325	left
0.0517407	4	0.0019	0.5	SF	20160324_SF_2	2	second	20160325	left
0.456868	8	1	0.5	SF	20160324_SF_2	2	second	20160325	left
0.174493	8	0.5	0.5	SF	20160324_SF_2	2	second	20160325	left
0.156317	8	0.25	0.5	SF	20160324_SF_2	2	second	20160325	left
0.0217519	8	0.125	0.5	SF	20160324_SF_2	2	second	20160325	left
0.0866363	8	0.0625	0.5	SF	20160324_SF_2	2	second	20160325	left
0.0515806	8	0.0312	0.5	SF	20160324_SF_2	2	second	20160325	left
0.0263808	8	0.0156	0.5	SF	20160324_SF_2	2	second	20160325	left
0.0734184	8	0.0078	0.5	SF	20160324_SF_2	2	second	20160325	left
0.0467236	8	0.0039	0.5	SF	20160324_SF_2	2	second	20160325	left
0.0760693	8	0.0019	0.5	SF	20160324_SF_2	2	second	20160325	left
0.578939	16	1	0.5	SF	20160324_SF_2	2	second	20160325	left
0.193263	16	0.5	0.5	SF	20160324_SF_2	2	second	20160325	left
0.21991	16	0.25	0.5	SF	20160324_SF_2	2	second	20160325	left
0.0927702	16	0.125	0.5	SF	20160324_SF_2	2	second	20160325	left
0.0632459	16	0.0625	0.5	SF	20160324_SF_2	2	second	20160325	left
0.064786	16	0.0312	0.5	SF	20160324_SF_2	2	second	20160325	left
0.0365753	16	0.0156	0.5	SF	20160324_SF_2	2	second	20160325	left
0.931658	32	1	0.5	SF	20160324_SF_2	2	second	20160325	left
0.350973	32	0.5	0.5	SF	20160324_SF_2	2	second	20160325	left
0.215569	32	0.25	0.5	SF	20160324_SF_2	2	second	20160325	left
0.0940513	32	0.125	0.5	SF	20160324_SF_2	2	second	20160325	left
0.0248841	32	0.0625	0.5	SF	20160324_SF_2	2	second	20160325	left
0.0224168	32	0.0312	0.5	SF	20160324_SF_2	2	second	20160325	left
0.0325796	32	0.0156	0.5	SF	20160324_SF_2	2	second	20160325	left
0.0442239	32	0.0078	0.5	SF	20160324_SF_2	2	second	20160325	left
0.0587742	32	0.0039	0.5	SF	20160324_SF_2	2	second	20160325	left
0.0209631	32	0.0019	0.5	SF	20160324_SF_2	2	second	20160325	left
0.364151	64	1	0.5	SF	20160324_SF_2	2	second	20160325	left
0.15207	64	0.5	0.5	SF	20160324_SF_2	2	second	20160325	left
0.0754055	64	0.25	0.5	SF	20160324_SF_2	2	second	20160325	left
0.0358352	64	0.125	0.5	SF	20160324_SF_2	2	second	20160325	left
0.0101963	64	0.0625	0.5	SF	20160324_SF_2	2	second	20160325	left
0.0200341	64	0.0312	0.5	SF	20160324_SF_2	2	second	20160325	left
0.015072	64	0.0156	0.5	SF	20160324_SF_2	2	second	20160325	left
0.0159663	64	0.0078	0.5	SF	20160324_SF_2	2	second	20160325	left
0.00597208	64	0.0039	0.5	SF	20160324_SF_2	2	second	20160325	left
0.00514354	64	0.0019	0.5	SF	20160324_SF_2	2	second	20160325	left
0.0598668	128	1	0.5	SF	20160324_SF_2	2	second	20160325	left
0.0396108	128	0.5	0.5	SF	20160324_SF_2	2	second	20160325	left
0.0198317	128	0.25	0.5	SF	20160324_SF_2	2	second	20160325	left
0.00878278	128	0.125	0.5	SF	20160324_SF_2	2	second	20160325	left
0.015467	128	0.0625	0.5	SF	20160324_SF_2	2	second	20160325	left
0.00301582	128	0.0312	0.5	SF	20160324_SF_2	2	second	20160325	left
0.00672073	128	0.0156	0.5	SF	20160324_SF_2	2	second	20160325	left
0.00258283	128	0.0078	0.5	SF	20160324_SF_2	2	second	20160325	left
0.0118041	128	0.0039	0.5	SF	20160324_SF_2	2	second	20160325	left
0.00837511	128	0.0019	0.5	SF	20160324_SF_2	2	second	20160325	left
0.00538586	256	1	0.5	SF	20160324_SF_2	2	second	20160325	left
0.00152279	256	0.5	0.5	SF	20160324_SF_2	2	second	20160325	left
0.00354819	256	0.25	0.5	SF	20160324_SF_2	2	second	20160325	left
0.00498584	256	0.125	0.5	SF	20160324_SF_2	2	second	20160325	left
0.00412277	256	0.0625	0.5	SF	20160324_SF_2	2	second	20160325	left
0.0018602	256	0.0312	0.5	SF	20160324_SF_2	2	second	20160325	left
0.000354107	256	0.0156	0.5	SF	20160324_SF_2	2	second	20160325	left
0.00351556	256	0.0078	0.5	SF	20160324_SF_2	2	second	20160325	left
0.00233798	256	0.0039	0.5	SF	20160324_SF_2	2	second	20160325	left
0.00389269	256	0.0019	0.5	SF	20160324_SF_2	2	second	20160325	left
0.579848	2	1	0.005	HS	20160324_HS_1	2	second	20160325	right
0.254883	2	0.5	0.005	HS	20160324_HS_1	2	second	20160325	right
0.124269	2	0.25	0.005	HS	20160324_HS_1	2	second	20160325	right
0.086104	2	0.125	0.005	HS	20160324_HS_1	2	second	20160325	right
0.034617	2	0.0625	0.005	HS	20160324_HS_1	2	second	20160325	right
0.393168	4	1	0.005	HS	20160324_HS_1	2	second	20160325	right
0.140692	4	0.5	0.005	HS	20160324_HS_1	2	second	20160325	right
0.0210581	4	0.25	0.005	HS	20160324_HS_1	2	second	20160325	right
0.0540878	4	0.125	0.005	HS	20160324_HS_1	2	second	20160325	right
0.0240122	4	0.0625	0.005	HS	20160324_HS_1	2	second	20160325	right
0.295735	8	1	0.005	HS	20160324_HS_1	2	second	20160325	right
0.181375	8	0.5	0.005	HS	20160324_HS_1	2	second	20160325	right
0.0708759	8	0.25	0.005	HS	20160324_HS_1	2	second	20160325	right
0.0415997	8	0.125	0.005	HS	20160324_HS_1	2	second	20160325	right
0.0165622	8	0.0625	0.005	HS	20160324_HS_1	2	second	20160325	right
0.381833	16	1	0.005	HS	20160324_HS_1	2	second	20160325	right
0.209706	16	0.5	0.005	HS	20160324_HS_1	2	second	20160325	right
0.10865	16	0.25	0.005	HS	20160324_HS_1	2	second	20160325	right
0.0572624	16	0.125	0.005	HS	20160324_HS_1	2	second	20160325	right
0.0381411	16	0.0625	0.005	HS	20160324_HS_1	2	second	20160325	right
0.17807	32	1	0.005	HS	20160324_HS_1	2	second	20160325	right
0.103669	32	0.5	0.005	HS	20160324_HS_1	2	second	20160325	right
0.0478738	32	0.25	0.005	HS	20160324_HS_1	2	second	20160325	right
0.0149576	32	0.125	0.005	HS	20160324_HS_1	2	second	20160325	right
0.0142079	32	0.0625	0.005	HS	20160324_HS_1	2	second	20160325	right
0.045208	64	1	0.005	HS	20160324_HS_1	2	second	20160325	right
0.0213014	64	0.5	0.005	HS	20160324_HS_1	2	second	20160325	right
0.00769329	64	0.25	0.005	HS	20160324_HS_1	2	second	20160325	right
0.00311806	64	0.125	0.005	HS	20160324_HS_1	2	second	20160325	right
0.00417579	64	0.0625	0.005	HS	20160324_HS_1	2	second	20160325	right
0.0102806	128	1	0.005	HS	20160324_HS_1	2	second	20160325	right
0.00172305	128	0.5	0.005	HS	20160324_HS_1	2	second	20160325	right
0.00324919	128	0.25	0.005	HS	20160324_HS_1	2	second	20160325	right
0.00520592	128	0.125	0.005	HS	20160324_HS_1	2	second	20160325	right
0.00353644	128	0.0625	0.005	HS	20160324_HS_1	2	second	20160325	right
0.00247921	256	1	0.005	HS	20160324_HS_1	2	second	20160325	right
0.00239748	256	0.5	0.005	HS	20160324_HS_1	2	second	20160325	right
0.0019846	256	0.25	0.005	HS	20160324_HS_1	2	second	20160325	right
1.3607	2	1	0.05	HS	20160324_HS_1	2	second	20160325	right
0.563821	2	0.5	0.05	HS	20160324_HS_1	2	second	20160325	right
0.281672	2	0.25	0.05	HS	20160324_HS_1	2	second	20160325	right
0.132342	2	0.125	0.05	HS	20160324_HS_1	2	second	20160325	right
0.0693486	2	0.0625	0.05	HS	20160324_HS_1	2	second	20160325	right
0.028796	2	0.0312	0.05	HS	20160324_HS_1	2	second	20160325	right
0.0272972	2	0.0156	0.05	HS	20160324_HS_1	2	second	20160325	right
0.0263988	2	0.0078	0.05	HS	20160324_HS_1	2	second	20160325	right
0.0187686	2	0.0039	0.05	HS	20160324_HS_1	2	second	20160325	right
0.0096774	2	0.0019	0.05	HS	20160324_HS_1	2	second	20160325	right
0.883769	4	1	0.05	HS	20160324_HS_1	2	second	20160325	right
0.393496	4	0.5	0.05	HS	20160324_HS_1	2	second	20160325	right
0.197027	4	0.25	0.05	HS	20160324_HS_1	2	second	20160325	right
0.0829275	4	0.125	0.05	HS	20160324_HS_1	2	second	20160325	right
0.0604796	4	0.0625	0.05	HS	20160324_HS_1	2	second	20160325	right
0.0272493	4	0.0312	0.05	HS	20160324_HS_1	2	second	20160325	right
0.0162682	4	0.0156	0.05	HS	20160324_HS_1	2	second	20160325	right
0.0133603	4	0.0078	0.05	HS	20160324_HS_1	2	second	20160325	right
0.599388	8	1	0.05	HS	20160324_HS_1	2	second	20160325	right
0.305487	8	0.5	0.05	HS	20160324_HS_1	2	second	20160325	right
0.151113	8	0.25	0.05	HS	20160324_HS_1	2	second	20160325	right
0.0797243	8	0.125	0.05	HS	20160324_HS_1	2	second	20160325	right
0.0397847	8	0.0625	0.05	HS	20160324_HS_1	2	second	20160325	right
0.0171438	8	0.0312	0.05	HS	20160324_HS_1	2	second	20160325	right
0.0192867	8	0.0156	0.05	HS	20160324_HS_1	2	second	20160325	right
0.00461757	8	0.0078	0.05	HS	20160324_HS_1	2	second	20160325	right
0.0155157	8	0.0039	0.05	HS	20160324_HS_1	2	second	20160325	right
0.0137468	8	0.0019	0.05	HS	20160324_HS_1	2	second	20160325	right
0.411701	16	1	0.05	HS	20160324_HS_1	2	second	20160325	right
0.317397	16	0.5	0.05	HS	20160324_HS_1	2	second	20160325	right
0.16669	16	0.25	0.05	HS	20160324_HS_1	2	second	20160325	right
0.0856634	16	0.125	0.05	HS	20160324_HS_1	2	second	20160325	right
0.0493568	16	0.0625	0.05	HS	20160324_HS_1	2	second	20160325	right
0.0378726	16	0.0312	0.05	HS	20160324_HS_1	2	second	20160325	right
0.00959158	16	0.0156	0.05	HS	20160324_HS_1	2	second	20160325	right
0.019177	16	0.0078	0.05	HS	20160324_HS_1	2	second	20160325	right
0.00366705	16	0.0039	0.05	HS	20160324_HS_1	2	second	20160325	right
0.00364272	16	0.0019	0.05	HS	20160324_HS_1	2	second	20160325	right
0.427891	32	1	0.05	HS	20160324_HS_1	2	second	20160325	right
0.213687	32	0.5	0.05	HS	20160324_HS_1	2	second	20160325	right
0.116782	32	0.25	0.05	HS	20160324_HS_1	2	second	20160325	right
0.0715764	32	0.125	0.05	HS	20160324_HS_1	2	second	20160325	right
0.0341285	32	0.0625	0.05	HS	20160324_HS_1	2	second	20160325	right
0.0162609	32	0.0312	0.05	HS	20160324_HS_1	2	second	20160325	right
0.0247601	32	0.0156	0.05	HS	20160324_HS_1	2	second	20160325	right
0.00842936	32	0.0078	0.05	HS	20160324_HS_1	2	second	20160325	right
0.0109744	32	0.0039	0.05	HS	20160324_HS_1	2	second	20160325	right
0.00157993	32	0.0019	0.05	HS	20160324_HS_1	2	second	20160325	right
0.191525	64	1	0.05	HS	20160324_HS_1	2	second	20160325	right
0.105013	64	0.5	0.05	HS	20160324_HS_1	2	second	20160325	right
0.057842	64	0.25	0.05	HS	20160324_HS_1	2	second	20160325	right
0.038918	64	0.125	0.05	HS	20160324_HS_1	2	second	20160325	right
0.0148864	64	0.0625	0.05	HS	20160324_HS_1	2	second	20160325	right
0.0116471	64	0.0312	0.05	HS	20160324_HS_1	2	second	20160325	right
0.00552426	64	0.0156	0.05	HS	20160324_HS_1	2	second	20160325	right
0.0150084	64	0.0078	0.05	HS	20160324_HS_1	2	second	20160325	right
0.0139918	64	0.0039	0.05	HS	20160324_HS_1	2	second	20160325	right
0.00734176	64	0.0019	0.05	HS	20160324_HS_1	2	second	20160325	right
0.029116	128	1	0.05	HS	20160324_HS_1	2	second	20160325	right
0.0177716	128	0.5	0.05	HS	20160324_HS_1	2	second	20160325	right
0.00827801	128	0.25	0.05	HS	20160324_HS_1	2	second	20160325	right
0.00172946	128	0.125	0.05	HS	20160324_HS_1	2	second	20160325	right
0.00396028	128	0.0625	0.05	HS	20160324_HS_1	2	second	20160325	right
0.000963134	128	0.0312	0.05	HS	20160324_HS_1	2	second	20160325	right
0.00226256	256	1	0.05	HS	20160324_HS_1	2	second	20160325	right
0.0021536	256	0.5	0.05	HS	20160324_HS_1	2	second	20160325	right
0.00178813	256	0.25	0.05	HS	20160324_HS_1	2	second	20160325	right
0.00101329	256	0.125	0.05	HS	20160324_HS_1	2	second	20160325	right
0.00187875	256	0.0625	0.05	HS	20160324_HS_1	2	second	20160325	right
0.000402088	256	0.0312	0.05	HS	20160324_HS_1	2	second	20160325	right
0.00222419	256	0.0156	0.05	HS	20160324_HS_1	2	second	20160325	right
0.00126592	256	0.0078	0.05	HS	20160324_HS_1	2	second	20160325	right
0.000443032	256	0.0039	0.05	HS	20160324_HS_1	2	second	20160325	right
2.40339	2	1	0.5	HS	20160324_HS_1	2	second	20160325	right
0.766109	2	0.5	0.5	HS	20160324_HS_1	2	second	20160325	right
0.374889	2	0.25	0.5	HS	20160324_HS_1	2	second	20160325	right
0.168091	2	0.125	0.5	HS	20160324_HS_1	2	second	20160325	right
0.104611	2	0.0625	0.5	HS	20160324_HS_1	2	second	20160325	right
0.055478	2	0.0312	0.5	HS	20160324_HS_1	2	second	20160325	right
0.0287898	2	0.0156	0.5	HS	20160324_HS_1	2	second	20160325	right
0.00815544	2	0.0078	0.5	HS	20160324_HS_1	2	second	20160325	right
0.00771344	2	0.0039	0.5	HS	20160324_HS_1	2	second	20160325	right
0.0205294	2	0.0019	0.5	HS	20160324_HS_1	2	second	20160325	right
1.61149	4	1	0.5	HS	20160324_HS_1	2	second	20160325	right
0.598964	4	0.5	0.5	HS	20160324_HS_1	2	second	20160325	right
0.272685	4	0.25	0.5	HS	20160324_HS_1	2	second	20160325	right
0.114237	4	0.125	0.5	HS	20160324_HS_1	2	second	20160325	right
0.0683531	4	0.0625	0.5	HS	20160324_HS_1	2	second	20160325	right
0.0370344	4	0.0312	0.5	HS	20160324_HS_1	2	second	20160325	right
0.0194674	4	0.0156	0.5	HS	20160324_HS_1	2	second	20160325	right
0.0305217	4	0.0078	0.5	HS	20160324_HS_1	2	second	20160325	right
0.00122289	4	0.0039	0.5	HS	20160324_HS_1	2	second	20160325	right
0.00791705	4	0.0019	0.5	HS	20160324_HS_1	2	second	20160325	right
0.924955	8	1	0.5	HS	20160324_HS_1	2	second	20160325	right
0.467545	8	0.5	0.5	HS	20160324_HS_1	2	second	20160325	right
0.246702	8	0.25	0.5	HS	20160324_HS_1	2	second	20160325	right
0.121837	8	0.125	0.5	HS	20160324_HS_1	2	second	20160325	right
0.0633034	8	0.0625	0.5	HS	20160324_HS_1	2	second	20160325	right
0.0326512	8	0.0312	0.5	HS	20160324_HS_1	2	second	20160325	right
0.0220612	8	0.0156	0.5	HS	20160324_HS_1	2	second	20160325	right
0.0126117	8	0.0078	0.5	HS	20160324_HS_1	2	second	20160325	right
0.013379	8	0.0039	0.5	HS	20160324_HS_1	2	second	20160325	right
0.00825192	8	0.0019	0.5	HS	20160324_HS_1	2	second	20160325	right
0.0660632	16	1	0.5	HS	20160324_HS_1	2	second	20160325	right
0.342225	16	0.5	0.5	HS	20160324_HS_1	2	second	20160325	right
0.28895	16	0.25	0.5	HS	20160324_HS_1	2	second	20160325	right
0.159073	16	0.125	0.5	HS	20160324_HS_1	2	second	20160325	right
0.0797533	16	0.0625	0.5	HS	20160324_HS_1	2	second	20160325	right
0.0388125	16	0.0312	0.5	HS	20160324_HS_1	2	second	20160325	right
0.0204797	16	0.0156	0.5	HS	20160324_HS_1	2	second	20160325	right
0.0298278	16	0.0078	0.5	HS	20160324_HS_1	2	second	20160325	right
0.0364327	16	0.0039	0.5	HS	20160324_HS_1	2	second	20160325	right
0.0232638	16	0.0019	0.5	HS	20160324_HS_1	2	second	20160325	right
0.769935	32	1	0.5	HS	20160324_HS_1	2	second	20160325	right
0.237537	32	0.5	0.5	HS	20160324_HS_1	2	second	20160325	right
0.220654	32	0.25	0.5	HS	20160324_HS_1	2	second	20160325	right
0.127004	32	0.125	0.5	HS	20160324_HS_1	2	second	20160325	right
0.0776643	32	0.0625	0.5	HS	20160324_HS_1	2	second	20160325	right
0.0428653	32	0.0312	0.5	HS	20160324_HS_1	2	second	20160325	right
0.0224838	32	0.0156	0.5	HS	20160324_HS_1	2	second	20160325	right
0.0341914	32	0.0078	0.5	HS	20160324_HS_1	2	second	20160325	right
0.00990482	32	0.0039	0.5	HS	20160324_HS_1	2	second	20160325	right
0.00161358	32	0.0019	0.5	HS	20160324_HS_1	2	second	20160325	right
0.447027	64	1	0.5	HS	20160324_HS_1	2	second	20160325	right
0.248299	64	0.5	0.5	HS	20160324_HS_1	2	second	20160325	right
0.136866	64	0.25	0.5	HS	20160324_HS_1	2	second	20160325	right
0.0755514	64	0.125	0.5	HS	20160324_HS_1	2	second	20160325	right
0.0346303	64	0.0625	0.5	HS	20160324_HS_1	2	second	20160325	right
0.0263743	64	0.0312	0.5	HS	20160324_HS_1	2	second	20160325	right
0.0110597	64	0.0156	0.5	HS	20160324_HS_1	2	second	20160325	right
0.00539261	64	0.0078	0.5	HS	20160324_HS_1	2	second	20160325	right
0.00416326	64	0.0039	0.5	HS	20160324_HS_1	2	second	20160325	right
0.00764211	64	0.0019	0.5	HS	20160324_HS_1	2	second	20160325	right
0.13076	128	1	0.5	HS	20160324_HS_1	2	second	20160325	right
0.0771926	128	0.5	0.5	HS	20160324_HS_1	2	second	20160325	right
0.0406377	128	0.25	0.5	HS	20160324_HS_1	2	second	20160325	right
0.0203622	128	0.125	0.5	HS	20160324_HS_1	2	second	20160325	right
0.0122192	128	0.0625	0.5	HS	20160324_HS_1	2	second	20160325	right
0.00795252	128	0.0312	0.5	HS	20160324_HS_1	2	second	20160325	right
0.000708994	128	0.0156	0.5	HS	20160324_HS_1	2	second	20160325	right
0.00226217	128	0.0078	0.5	HS	20160324_HS_1	2	second	20160325	right
0.00150949	128	0.0039	0.5	HS	20160324_HS_1	2	second	20160325	right
0.000800415	128	0.0019	0.5	HS	20160324_HS_1	2	second	20160325	right
0.0104303	256	1	0.5	HS	20160324_HS_1	2	second	20160325	right
0.00431107	256	0.5	0.5	HS	20160324_HS_1	2	second	20160325	right
0.00441279	256	0.25	0.5	HS	20160324_HS_1	2	second	20160325	right
0.00235012	256	0.125	0.5	HS	20160324_HS_1	2	second	20160325	right
0.00159416	256	0.0625	0.5	HS	20160324_HS_1	2	second	20160325	right
0.0471858	2	1	0.005	INS	20160324_INS_1	2	second	20160325	left
0.03475	2	0.5	0.005	INS	20160324_INS_1	2	second	20160325	left
0.0358309	2	0.25	0.005	INS	20160324_INS_1	2	second	20160325	left
0.0372837	2	0.125	0.005	INS	20160324_INS_1	2	second	20160325	left
0.00888769	2	0.0625	0.005	INS	20160324_INS_1	2	second	20160325	left
0.0221853	4	1	0.005	INS	20160324_INS_1	2	second	20160325	left
0.026419	4	0.5	0.005	INS	20160324_INS_1	2	second	20160325	left
0.0187154	4	0.25	0.005	INS	20160324_INS_1	2	second	20160325	left
0.0131726	4	0.125	0.005	INS	20160324_INS_1	2	second	20160325	left
0.0210188	4	0.0625	0.005	INS	20160324_INS_1	2	second	20160325	left
0.0435174	8	1	0.005	INS	20160324_INS_1	2	second	20160325	left
0.0187968	8	0.5	0.005	INS	20160324_INS_1	2	second	20160325	left
0.0116979	8	0.25	0.005	INS	20160324_INS_1	2	second	20160325	left
0.00831733	8	0.125	0.005	INS	20160324_INS_1	2	second	20160325	left
0.0220134	8	0.0625	0.005	INS	20160324_INS_1	2	second	20160325	left
0.0577191	16	1	0.005	INS	20160324_INS_1	2	second	20160325	left
0.0128525	16	0.5	0.005	INS	20160324_INS_1	2	second	20160325	left
0.0141771	16	0.25	0.005	INS	20160324_INS_1	2	second	20160325	left
0.00735367	16	0.125	0.005	INS	20160324_INS_1	2	second	20160325	left
0.0144582	16	0.0625	0.005	INS	20160324_INS_1	2	second	20160325	left
0.0313209	32	1	0.005	INS	20160324_INS_1	2	second	20160325	left
0.00772462	32	0.5	0.005	INS	20160324_INS_1	2	second	20160325	left
0.012105	32	0.25	0.005	INS	20160324_INS_1	2	second	20160325	left
0.000456826	32	0.125	0.005	INS	20160324_INS_1	2	second	20160325	left
0.0094241	32	0.0625	0.005	INS	20160324_INS_1	2	second	20160325	left
0.00455942	64	1	0.005	INS	20160324_INS_1	2	second	20160325	left
0.00176295	64	0.5	0.005	INS	20160324_INS_1	2	second	20160325	left
0.0029886	64	0.25	0.005	INS	20160324_INS_1	2	second	20160325	left
0.00277204	64	0.125	0.005	INS	20160324_INS_1	2	second	20160325	left
0.00138247	64	0.0625	0.005	INS	20160324_INS_1	2	second	20160325	left
0.000527662	128	1	0.005	INS	20160324_INS_1	2	second	20160325	left
0.00102217	128	0.5	0.005	INS	20160324_INS_1	2	second	20160325	left
0.0039237	128	0.25	0.005	INS	20160324_INS_1	2	second	20160325	left
0.00610912	128	0.125	0.005	INS	20160324_INS_1	2	second	20160325	left
0.000608867	128	0.0625	0.005	INS	20160324_INS_1	2	second	20160325	left
0.00122078	256	1	0.005	INS	20160324_INS_1	2	second	20160325	left
0.000386617	256	0.5	0.005	INS	20160324_INS_1	2	second	20160325	left
0.00774881	256	0.25	0.005	INS	20160324_INS_1	2	second	20160325	left
0.0799899	2	1	0.05	INS	20160324_INS_1	2	second	20160325	left
0.039459	2	0.5	0.05	INS	20160324_INS_1	2	second	20160325	left
0.0183418	2	0.25	0.05	INS	20160324_INS_1	2	second	20160325	left
0.0186871	2	0.125	0.05	INS	20160324_INS_1	2	second	20160325	left
0.136933	2	0.0625	0.05	INS	20160324_INS_1	2	second	20160325	left
0.0788892	4	1	0.05	INS	20160324_INS_1	2	second	20160325	left
0.0248797	4	0.5	0.05	INS	20160324_INS_1	2	second	20160325	left
0.0191206	4	0.25	0.05	INS	20160324_INS_1	2	second	20160325	left
0.131427	4	0.125	0.05	INS	20160324_INS_1	2	second	20160325	left
0.0995116	8	1	0.05	INS	20160324_INS_1	2	second	20160325	left
0.0562097	8	0.5	0.05	INS	20160324_INS_1	2	second	20160325	left
0.0259751	8	0.25	0.05	INS	20160324_INS_1	2	second	20160325	left
0.0149342	8	0.125	0.05	INS	20160324_INS_1	2	second	20160325	left
0.00741626	8	0.0625	0.05	INS	20160324_INS_1	2	second	20160325	left
0.00471452	8	0.0312	0.05	INS	20160324_INS_1	2	second	20160325	left
0.0200412	8	0.0156	0.05	INS	20160324_INS_1	2	second	20160325	left
0.154188	16	1	0.05	INS	20160324_INS_1	2	second	20160325	left
0.0955383	16	0.5	0.05	INS	20160324_INS_1	2	second	20160325	left
0.0549662	16	0.25	0.05	INS	20160324_INS_1	2	second	20160325	left
0.0263039	16	0.125	0.05	INS	20160324_INS_1	2	second	20160325	left
0.0218307	16	0.0625	0.05	INS	20160324_INS_1	2	second	20160325	left
0.00551646	16	0.0312	0.05	INS	20160324_INS_1	2	second	20160325	left
0.0121846	16	0.0156	0.05	INS	20160324_INS_1	2	second	20160325	left
0.00701145	16	0.0078	0.05	INS	20160324_INS_1	2	second	20160325	left
0.0313167	16	0.0039	0.05	INS	20160324_INS_1	2	second	20160325	left
0.00429349	16	0.0019	0.05	INS	20160324_INS_1	2	second	20160325	left
0.113788	32	1	0.05	INS	20160324_INS_1	2	second	20160325	left
0.0669755	32	0.5	0.05	INS	20160324_INS_1	2	second	20160325	left
0.040428	32	0.25	0.05	INS	20160324_INS_1	2	second	20160325	left
0.0176496	32	0.125	0.05	INS	20160324_INS_1	2	second	20160325	left
0.00992787	32	0.0625	0.05	INS	20160324_INS_1	2	second	20160325	left
0.00494397	32	0.0312	0.05	INS	20160324_INS_1	2	second	20160325	left
0.00210919	32	0.0156	0.05	INS	20160324_INS_1	2	second	20160325	left
0.0120431	32	0.0078	0.05	INS	20160324_INS_1	2	second	20160325	left
0.0264965	64	1	0.05	INS	20160324_INS_1	2	second	20160325	left
0.0188477	64	0.5	0.05	INS	20160324_INS_1	2	second	20160325	left
0.00793963	64	0.25	0.05	INS	20160324_INS_1	2	second	20160325	left
0.0024502	64	0.125	0.05	INS	20160324_INS_1	2	second	20160325	left
0.00376306	64	0.0625	0.05	INS	20160324_INS_1	2	second	20160325	left
0.00124257	64	0.0312	0.05	INS	20160324_INS_1	2	second	20160325	left
0.00535818	128	1	0.05	INS	20160324_INS_1	2	second	20160325	left
0.00156853	128	0.5	0.05	INS	20160324_INS_1	2	second	20160325	left
0.00059368	128	0.25	0.05	INS	20160324_INS_1	2	second	20160325	left
0.000614577	256	1	0.05	INS	20160324_INS_1	2	second	20160325	left
0.00219504	256	0.5	0.05	INS	20160324_INS_1	2	second	20160325	left
0.0137523	256	0.25	0.05	INS	20160324_INS_1	2	second	20160325	left
0.24768	2	1	0.5	INS	20160324_INS_1	2	second	20160325	left
0.0816688	2	0.5	0.5	INS	20160324_INS_1	2	second	20160325	left
0.0164788	2	0.25	0.5	INS	20160324_INS_1	2	second	20160325	left
0.0265838	2	0.125	0.5	INS	20160324_INS_1	2	second	20160325	left
0.0216911	2	0.0625	0.5	INS	20160324_INS_1	2	second	20160325	left
0.014332	2	0.0312	0.5	INS	20160324_INS_1	2	second	20160325	left
0.00884895	2	0.0156	0.5	INS	20160324_INS_1	2	second	20160325	left
0.0484032	2	0.0078	0.5	INS	20160324_INS_1	2	second	20160325	left
0.189789	4	1	0.5	INS	20160324_INS_1	2	second	20160325	left
0.0821708	4	0.5	0.5	INS	20160324_INS_1	2	second	20160325	left
0.0287704	4	0.25	0.5	INS	20160324_INS_1	2	second	20160325	left
0.00590652	4	0.125	0.5	INS	20160324_INS_1	2	second	20160325	left
0.0224263	4	0.0625	0.5	INS	20160324_INS_1	2	second	20160325	left
0.0132613	4	0.0312	0.5	INS	20160324_INS_1	2	second	20160325	left
0.00519803	4	0.0156	0.5	INS	20160324_INS_1	2	second	20160325	left
0.0135255	4	0.0078	0.5	INS	20160324_INS_1	2	second	20160325	left
0.00962897	4	0.0039	0.5	INS	20160324_INS_1	2	second	20160325	left
0.0146044	4	0.0019	0.5	INS	20160324_INS_1	2	second	20160325	left
0.155671	8	1	0.5	INS	20160324_INS_1	2	second	20160325	left
0.0892659	8	0.5	0.5	INS	20160324_INS_1	2	second	20160325	left
0.0510281	8	0.25	0.5	INS	20160324_INS_1	2	second	20160325	left
0.0293182	8	0.125	0.5	INS	20160324_INS_1	2	second	20160325	left
0.0151273	8	0.0625	0.5	INS	20160324_INS_1	2	second	20160325	left
0.00259922	8	0.0312	0.5	INS	20160324_INS_1	2	second	20160325	left
0.0204519	8	0.0156	0.5	INS	20160324_INS_1	2	second	20160325	left
0.0968108	16	1	0.5	INS	20160324_INS_1	2	second	20160325	left
0.10473	16	0.5	0.5	INS	20160324_INS_1	2	second	20160325	left
0.0965688	16	0.25	0.5	INS	20160324_INS_1	2	second	20160325	left
0.0434661	16	0.125	0.5	INS	20160324_INS_1	2	second	20160325	left
0.0228742	16	0.0625	0.5	INS	20160324_INS_1	2	second	20160325	left
0.0149302	16	0.0312	0.5	INS	20160324_INS_1	2	second	20160325	left
0.00211729	16	0.0156	0.5	INS	20160324_INS_1	2	second	20160325	left
0.00764387	16	0.0078	0.5	INS	20160324_INS_1	2	second	20160325	left
0.0194403	16	0.0039	0.5	INS	20160324_INS_1	2	second	20160325	left
0.09448	32	1	0.5	INS	20160324_INS_1	2	second	20160325	left
0.0834991	32	0.5	0.5	INS	20160324_INS_1	2	second	20160325	left
0.0719544	32	0.25	0.5	INS	20160324_INS_1	2	second	20160325	left
0.0459349	32	0.125	0.5	INS	20160324_INS_1	2	second	20160325	left
0.0237756	32	0.0625	0.5	INS	20160324_INS_1	2	second	20160325	left
0.0130752	32	0.0312	0.5	INS	20160324_INS_1	2	second	20160325	left
0.00405442	32	0.0156	0.5	INS	20160324_INS_1	2	second	20160325	left
0.0181805	32	0.0078	0.5	INS	20160324_INS_1	2	second	20160325	left
0.10234	64	1	0.5	INS	20160324_INS_1	2	second	20160325	left
0.0769595	64	0.5	0.5	INS	20160324_INS_1	2	second	20160325	left
0.0453469	64	0.25	0.5	INS	20160324_INS_1	2	second	20160325	left
0.022977	64	0.125	0.5	INS	20160324_INS_1	2	second	20160325	left
0.0149296	64	0.0625	0.5	INS	20160324_INS_1	2	second	20160325	left
0.00575899	64	0.0312	0.5	INS	20160324_INS_1	2	second	20160325	left
0.00518166	64	0.0156	0.5	INS	20160324_INS_1	2	second	20160325	left
0.00640596	64	0.0078	0.5	INS	20160324_INS_1	2	second	20160325	left
0.00257104	64	0.0039	0.5	INS	20160324_INS_1	2	second	20160325	left
0.00266116	64	0.0019	0.5	INS	20160324_INS_1	2	second	20160325	left
0.0218226	128	1	0.5	INS	20160324_INS_1	2	second	20160325	left
0.0100799	128	0.5	0.5	INS	20160324_INS_1	2	second	20160325	left
0.00554731	128	0.25	0.5	INS	20160324_INS_1	2	second	20160325	left
0.00197796	128	0.125	0.5	INS	20160324_INS_1	2	second	20160325	left
0.0173112	128	0.0625	0.5	INS	20160324_INS_1	2	second	20160325	left
0.000997741	256	1	0.5	INS	20160324_INS_1	2	second	20160325	left
0.00116906	256	0.5	0.5	INS	20160324_INS_1	2	second	20160325	left
0.00163512	256	0.25	0.5	INS	20160324_INS_1	2	second	20160325	left
0.0571274	2	1	0.005	INS	20160324_INS_2	2	second	20160325	right
0.0175992	2	0.5	0.005	INS	20160324_INS_2	2	second	20160325	right
0.0116258	2	0.25	0.005	INS	20160324_INS_2	2	second	20160325	right
0.0385861	2	0.125	0.005	INS	20160324_INS_2	2	second	20160325	right
0.0166173	2	0.0625	0.005	INS	20160324_INS_2	2	second	20160325	right
0.0524031	4	1	0.005	INS	20160324_INS_2	2	second	20160325	right
0.0288545	4	0.5	0.005	INS	20160324_INS_2	2	second	20160325	right
0.0185027	4	0.25	0.005	INS	20160324_INS_2	2	second	20160325	right
0.00657283	4	0.125	0.005	INS	20160324_INS_2	2	second	20160325	right
0.00616345	4	0.0625	0.005	INS	20160324_INS_2	2	second	20160325	right
0.060978	8	1	0.005	INS	20160324_INS_2	2	second	20160325	right
0.0406504	8	0.5	0.005	INS	20160324_INS_2	2	second	20160325	right
0.0277581	8	0.25	0.005	INS	20160324_INS_2	2	second	20160325	right
0.0144426	8	0.125	0.005	INS	20160324_INS_2	2	second	20160325	right
0.00640892	8	0.0625	0.005	INS	20160324_INS_2	2	second	20160325	right
0.0804358	16	1	0.005	INS	20160324_INS_2	2	second	20160325	right
0.0477736	16	0.5	0.005	INS	20160324_INS_2	2	second	20160325	right
0.0210646	16	0.25	0.005	INS	20160324_INS_2	2	second	20160325	right
0.0130669	16	0.125	0.005	INS	20160324_INS_2	2	second	20160325	right
0.00495455	16	0.0625	0.005	INS	20160324_INS_2	2	second	20160325	right
0.0471224	32	1	0.005	INS	20160324_INS_2	2	second	20160325	right
0.0245566	32	0.5	0.005	INS	20160324_INS_2	2	second	20160325	right
0.0120059	32	0.25	0.005	INS	20160324_INS_2	2	second	20160325	right
0.00692019	32	0.125	0.005	INS	20160324_INS_2	2	second	20160325	right
0.00364468	32	0.0625	0.005	INS	20160324_INS_2	2	second	20160325	right
0.0146757	64	1	0.005	INS	20160324_INS_2	2	second	20160325	right
0.00818541	64	0.5	0.005	INS	20160324_INS_2	2	second	20160325	right
0.00552167	64	0.25	0.005	INS	20160324_INS_2	2	second	20160325	right
0.00251032	64	0.125	0.005	INS	20160324_INS_2	2	second	20160325	right
0.00256411	64	0.0625	0.005	INS	20160324_INS_2	2	second	20160325	right
0.0014738	128	1	0.005	INS	20160324_INS_2	2	second	20160325	right
0.000741095	128	0.5	0.005	INS	20160324_INS_2	2	second	20160325	right
0.00140308	128	0.25	0.005	INS	20160324_INS_2	2	second	20160325	right
0.0104999	128	0.125	0.005	INS	20160324_INS_2	2	second	20160325	right
0.00142884	256	1	0.005	INS	20160324_INS_2	2	second	20160325	right
0.000607938	256	0.5	0.005	INS	20160324_INS_2	2	second	20160325	right
0.000486407	256	0.25	0.005	INS	20160324_INS_2	2	second	20160325	right
0.00115719	256	0.125	0.005	INS	20160324_INS_2	2	second	20160325	right
0.00124252	256	0.0625	0.005	INS	20160324_INS_2	2	second	20160325	right
0.0950791	2	1	0.05	INS	20160324_INS_2	2	second	20160325	right
0.0863717	2	0.5	0.05	INS	20160324_INS_2	2	second	20160325	right
0.0541893	2	0.25	0.05	INS	20160324_INS_2	2	second	20160325	right
0.0469169	2	0.125	0.05	INS	20160324_INS_2	2	second	20160325	right
0.0132678	2	0.0625	0.05	INS	20160324_INS_2	2	second	20160325	right
0.0121797	2	0.0312	0.05	INS	20160324_INS_2	2	second	20160325	right
0.0102598	2	0.0156	0.05	INS	20160324_INS_2	2	second	20160325	right
0.0213275	2	0.0078	0.05	INS	20160324_INS_2	2	second	20160325	right
0.0174536	2	0.0039	0.05	INS	20160324_INS_2	2	second	20160325	right
0.0176286	2	0.0019	0.05	INS	20160324_INS_2	2	second	20160325	right
0.224501	4	1	0.05	INS	20160324_INS_2	2	second	20160325	right
0.103682	4	0.5	0.05	INS	20160324_INS_2	2	second	20160325	right
0.0516898	4	0.25	0.05	INS	20160324_INS_2	2	second	20160325	right
0.0245256	4	0.125	0.05	INS	20160324_INS_2	2	second	20160325	right
0.0263276	4	0.0625	0.05	INS	20160324_INS_2	2	second	20160325	right
0.0191633	4	0.0312	0.05	INS	20160324_INS_2	2	second	20160325	right
0.00595096	4	0.0156	0.05	INS	20160324_INS_2	2	second	20160325	right
0.278648	8	1	0.05	INS	20160324_INS_2	2	second	20160325	right
0.118372	8	0.5	0.05	INS	20160324_INS_2	2	second	20160325	right
0.0622317	8	0.25	0.05	INS	20160324_INS_2	2	second	20160325	right
0.036153	8	0.125	0.05	INS	20160324_INS_2	2	second	20160325	right
0.0186103	8	0.0625	0.05	INS	20160324_INS_2	2	second	20160325	right
0.0125549	8	0.0312	0.05	INS	20160324_INS_2	2	second	20160325	right
0.00644807	8	0.0156	0.05	INS	20160324_INS_2	2	second	20160325	right
0.00238779	8	0.0078	0.05	INS	20160324_INS_2	2	second	20160325	right
0.00125364	8	0.0039	0.05	INS	20160324_INS_2	2	second	20160325	right
0.00815246	8	0.0019	0.05	INS	20160324_INS_2	2	second	20160325	right
0.193658	16	1	0.05	INS	20160324_INS_2	2	second	20160325	right
0.0868584	16	0.5	0.05	INS	20160324_INS_2	2	second	20160325	right
0.0350371	16	0.25	0.05	INS	20160324_INS_2	2	second	20160325	right
0.0194716	16	0.125	0.05	INS	20160324_INS_2	2	second	20160325	right
0.00966026	16	0.0625	0.05	INS	20160324_INS_2	2	second	20160325	right
0.00676425	16	0.0312	0.05	INS	20160324_INS_2	2	second	20160325	right
0.00428783	16	0.0156	0.05	INS	20160324_INS_2	2	second	20160325	right
0.00258307	16	0.0078	0.05	INS	20160324_INS_2	2	second	20160325	right
0.00173443	16	0.0039	0.05	INS	20160324_INS_2	2	second	20160325	right
0.00141227	16	0.0019	0.05	INS	20160324_INS_2	2	second	20160325	right
0.139555	32	1	0.05	INS	20160324_INS_2	2	second	20160325	right
0.0597646	32	0.5	0.05	INS	20160324_INS_2	2	second	20160325	right
0.0314131	32	0.25	0.05	INS	20160324_INS_2	2	second	20160325	right
0.0179755	32	0.125	0.05	INS	20160324_INS_2	2	second	20160325	right
0.00649063	32	0.0625	0.05	INS	20160324_INS_2	2	second	20160325	right
0.00482561	32	0.0312	0.05	INS	20160324_INS_2	2	second	20160325	right
0.00145703	32	0.0156	0.05	INS	20160324_INS_2	2	second	20160325	right
0.00102272	32	0.0078	0.05	INS	20160324_INS_2	2	second	20160325	right
0.00184187	32	0.0039	0.05	INS	20160324_INS_2	2	second	20160325	right
0.00502777	32	0.0019	0.05	INS	20160324_INS_2	2	second	20160325	right
0.0906359	64	1	0.05	INS	20160324_INS_2	2	second	20160325	right
0.0403887	64	0.5	0.05	INS	20160324_INS_2	2	second	20160325	right
0.0174125	64	0.25	0.05	INS	20160324_INS_2	2	second	20160325	right
0.0107772	64	0.125	0.05	INS	20160324_INS_2	2	second	20160325	right
0.00409371	64	0.0625	0.05	INS	20160324_INS_2	2	second	20160325	right
0.00322988	64	0.0312	0.05	INS	20160324_INS_2	2	second	20160325	right
0.00177134	64	0.0156	0.05	INS	20160324_INS_2	2	second	20160325	right
0.00216982	64	0.0078	0.05	INS	20160324_INS_2	2	second	20160325	right
0.00146655	64	0.0039	0.05	INS	20160324_INS_2	2	second	20160325	right
0.000898471	64	0.0019	0.05	INS	20160324_INS_2	2	second	20160325	right
0.0243838	128	1	0.05	INS	20160324_INS_2	2	second	20160325	right
0.0108286	128	0.5	0.05	INS	20160324_INS_2	2	second	20160325	right
0.00436513	128	0.25	0.05	INS	20160324_INS_2	2	second	20160325	right
0.00314998	128	0.125	0.05	INS	20160324_INS_2	2	second	20160325	right
0.00181634	128	0.0625	0.05	INS	20160324_INS_2	2	second	20160325	right
0.00149809	128	0.0312	0.05	INS	20160324_INS_2	2	second	20160325	right
0.000582961	128	0.0156	0.05	INS	20160324_INS_2	2	second	20160325	right
0.000681235	128	0.0078	0.05	INS	20160324_INS_2	2	second	20160325	right
0.000403315	128	0.0039	0.05	INS	20160324_INS_2	2	second	20160325	right
0.000533263	128	0.0019	0.05	INS	20160324_INS_2	2	second	20160325	right
0.000636064	256	1	0.05	INS	20160324_INS_2	2	second	20160325	right
0.000440871	256	0.5	0.05	INS	20160324_INS_2	2	second	20160325	right
0.000139457	256	0.25	0.05	INS	20160324_INS_2	2	second	20160325	right
0.000766892	256	0.125	0.05	INS	20160324_INS_2	2	second	20160325	right
0.000617557	256	0.0625	0.05	INS	20160324_INS_2	2	second	20160325	right
8.09351e-05	256	0.0312	0.05	INS	20160324_INS_2	2	second	20160325	right
0.00137527	256	0.0156	0.05	INS	20160324_INS_2	2	second	20160325	right
0.000172196	256	0.0078	0.05	INS	20160324_INS_2	2	second	20160325	right
0.00141793	256	0.0039	0.05	INS	20160324_INS_2	2	second	20160325	right
0.000424437	256	0.0019	0.05	INS	20160324_INS_2	2	second	20160325	right
0.739693	2	1	0.5	INS	20160324_INS_2	2	second	20160325	right
0.293578	2	0.5	0.5	INS	20160324_INS_2	2	second	20160325	right
0.118069	2	0.25	0.5	INS	20160324_INS_2	2	second	20160325	right
0.0412982	2	0.125	0.5	INS	20160324_INS_2	2	second	20160325	right
0.00573716	2	0.0625	0.5	INS	20160324_INS_2	2	second	20160325	right
0.0120937	2	0.0312	0.5	INS	20160324_INS_2	2	second	20160325	right
0.00461087	2	0.0156	0.5	INS	20160324_INS_2	2	second	20160325	right
0.0193804	2	0.0078	0.5	INS	20160324_INS_2	2	second	20160325	right
0.00456482	2	0.0039	0.5	INS	20160324_INS_2	2	second	20160325	right
0.0188022	2	0.0019	0.5	INS	20160324_INS_2	2	second	20160325	right
0.386828	4	1	0.5	INS	20160324_INS_2	2	second	20160325	right
0.192042	4	0.5	0.5	INS	20160324_INS_2	2	second	20160325	right
0.0859796	4	0.25	0.5	INS	20160324_INS_2	2	second	20160325	right
0.0498886	4	0.125	0.5	INS	20160324_INS_2	2	second	20160325	right
0.0169597	4	0.0625	0.5	INS	20160324_INS_2	2	second	20160325	right
0.0146611	4	0.0312	0.5	INS	20160324_INS_2	2	second	20160325	right
0.00815375	4	0.0156	0.5	INS	20160324_INS_2	2	second	20160325	right
0.00699569	4	0.0078	0.5	INS	20160324_INS_2	2	second	20160325	right
0.00876557	4	0.0039	0.5	INS	20160324_INS_2	2	second	20160325	right
0.00578556	4	0.0019	0.5	INS	20160324_INS_2	2	second	20160325	right
0.46967	8	1	0.5	INS	20160324_INS_2	2	second	20160325	right
0.22745	8	0.5	0.5	INS	20160324_INS_2	2	second	20160325	right
0.111507	8	0.25	0.5	INS	20160324_INS_2	2	second	20160325	right
0.0584216	8	0.125	0.5	INS	20160324_INS_2	2	second	20160325	right
0.0306059	8	0.0625	0.5	INS	20160324_INS_2	2	second	20160325	right
0.0234142	8	0.0312	0.5	INS	20160324_INS_2	2	second	20160325	right
0.0179188	8	0.0156	0.5	INS	20160324_INS_2	2	second	20160325	right
0.00445614	8	0.0078	0.5	INS	20160324_INS_2	2	second	20160325	right
0.00486066	8	0.0039	0.5	INS	20160324_INS_2	2	second	20160325	right
0.00446054	8	0.0019	0.5	INS	20160324_INS_2	2	second	20160325	right
0.603387	16	1	0.5	INS	20160324_INS_2	2	second	20160325	right
0.254517	16	0.5	0.5	INS	20160324_INS_2	2	second	20160325	right
0.136651	16	0.25	0.5	INS	20160324_INS_2	2	second	20160325	right
0.0799487	16	0.125	0.5	INS	20160324_INS_2	2	second	20160325	right
0.0372917	16	0.0625	0.5	INS	20160324_INS_2	2	second	20160325	right
0.0164502	16	0.0312	0.5	INS	20160324_INS_2	2	second	20160325	right
0.00753434	16	0.0156	0.5	INS	20160324_INS_2	2	second	20160325	right
0.00181281	16	0.0078	0.5	INS	20160324_INS_2	2	second	20160325	right
0.00224063	16	0.0039	0.5	INS	20160324_INS_2	2	second	20160325	right
0.00610779	16	0.0019	0.5	INS	20160324_INS_2	2	second	20160325	right
0.546469	32	1	0.5	INS	20160324_INS_2	2	second	20160325	right
0.208052	32	0.5	0.5	INS	20160324_INS_2	2	second	20160325	right
0.087591	32	0.25	0.5	INS	20160324_INS_2	2	second	20160325	right
0.0337354	32	0.125	0.5	INS	20160324_INS_2	2	second	20160325	right
0.0174811	32	0.0625	0.5	INS	20160324_INS_2	2	second	20160325	right
0.00690576	32	0.0312	0.5	INS	20160324_INS_2	2	second	20160325	right
0.00472577	32	0.0156	0.5	INS	20160324_INS_2	2	second	20160325	right
0.00262286	32	0.0078	0.5	INS	20160324_INS_2	2	second	20160325	right
0.00131416	32	0.0039	0.5	INS	20160324_INS_2	2	second	20160325	right
0.00162859	32	0.0019	0.5	INS	20160324_INS_2	2	second	20160325	right
0.194428	64	1	0.5	INS	20160324_INS_2	2	second	20160325	right
0.0920521	64	0.5	0.5	INS	20160324_INS_2	2	second	20160325	right
0.0517093	64	0.25	0.5	INS	20160324_INS_2	2	second	20160325	right
0.030976	64	0.125	0.5	INS	20160324_INS_2	2	second	20160325	right
0.0174668	64	0.0625	0.5	INS	20160324_INS_2	2	second	20160325	right
0.00887556	64	0.0312	0.5	INS	20160324_INS_2	2	second	20160325	right
0.00397861	64	0.0156	0.5	INS	20160324_INS_2	2	second	20160325	right
0.00265612	64	0.0078	0.5	INS	20160324_INS_2	2	second	20160325	right
0.00160216	64	0.0039	0.5	INS	20160324_INS_2	2	second	20160325	right
0.000870166	64	0.0019	0.5	INS	20160324_INS_2	2	second	20160325	right
0.0748088	128	1	0.5	INS	20160324_INS_2	2	second	20160325	right
0.0443673	128	0.5	0.5	INS	20160324_INS_2	2	second	20160325	right
0.0232781	128	0.25	0.5	INS	20160324_INS_2	2	second	20160325	right
0.0142815	128	0.125	0.5	INS	20160324_INS_2	2	second	20160325	right
0.00482289	128	0.0625	0.5	INS	20160324_INS_2	2	second	20160325	right
0.00380708	128	0.0312	0.5	INS	20160324_INS_2	2	second	20160325	right
0.00181599	128	0.0156	0.5	INS	20160324_INS_2	2	second	20160325	right
0.000702069	128	0.0078	0.5	INS	20160324_INS_2	2	second	20160325	right
0.000967948	128	0.0039	0.5	INS	20160324_INS_2	2	second	20160325	right
0.00110477	128	0.0019	0.5	INS	20160324_INS_2	2	second	20160325	right
0.00360388	256	1	0.5	INS	20160324_INS_2	2	second	20160325	right
0.0016386	256	0.5	0.5	INS	20160324_INS_2	2	second	20160325	right
0.000833891	256	0.25	0.5	INS	20160324_INS_2	2	second	20160325	right
0.00138488	256	0.125	0.5	INS	20160324_INS_2	2	second	20160325	right
0.000594469	256	0.0625	0.5	INS	20160324_INS_2	2	second	20160325	right
0.194516	2	1	0.005	INS	20160406_INS_1	1	first	20160406	left
0.0845332	2	0.5	0.005	INS	20160406_INS_1	1	first	20160406	left
0.0547519	2	0.25	0.005	INS	20160406_INS_1	1	first	20160406	left
0.0332705	2	0.125	0.005	INS	20160406_INS_1	1	first	20160406	left
0.0192399	2	0.0625	0.005	INS	20160406_INS_1	1	first	20160406	left
0.154216	4	1	0.005	INS	20160406_INS_1	1	first	20160406	left
0.0907388	4	0.5	0.005	INS	20160406_INS_1	1	first	20160406	left
0.0385975	4	0.25	0.005	INS	20160406_INS_1	1	first	20160406	left
0.0137851	4	0.125	0.005	INS	20160406_INS_1	1	first	20160406	left
0.00365525	4	0.0625	0.005	INS	20160406_INS_1	1	first	20160406	left
0.125603	8	1	0.005	INS	20160406_INS_1	1	first	20160406	left
0.0743526	8	0.5	0.005	INS	20160406_INS_1	1	first	20160406	left
0.038161	8	0.25	0.005	INS	20160406_INS_1	1	first	20160406	left
0.0169704	8	0.125	0.005	INS	20160406_INS_1	1	first	20160406	left
0.00790741	8	0.0625	0.005	INS	20160406_INS_1	1	first	20160406	left
0.170829	16	1	0.005	INS	20160406_INS_1	1	first	20160406	left
0.0842251	16	0.5	0.005	INS	20160406_INS_1	1	first	20160406	left
0.0363357	16	0.25	0.005	INS	20160406_INS_1	1	first	20160406	left
0.0203485	16	0.125	0.005	INS	20160406_INS_1	1	first	20160406	left
0.00768566	16	0.0625	0.005	INS	20160406_INS_1	1	first	20160406	left
0.127203	32	1	0.005	INS	20160406_INS_1	1	first	20160406	left
0.0534472	32	0.5	0.005	INS	20160406_INS_1	1	first	20160406	left
0.023312	32	0.25	0.005	INS	20160406_INS_1	1	first	20160406	left
0.00647757	32	0.125	0.005	INS	20160406_INS_1	1	first	20160406	left
0.00638972	32	0.0625	0.005	INS	20160406_INS_1	1	first	20160406	left
0.0161123	64	1	0.005	INS	20160406_INS_1	1	first	20160406	left
0.00600488	64	0.5	0.005	INS	20160406_INS_1	1	first	20160406	left
0.00522491	64	0.25	0.005	INS	20160406_INS_1	1	first	20160406	left
0.0069975	64	0.125	0.005	INS	20160406_INS_1	1	first	20160406	left
0.00288543	64	0.0625	0.005	INS	20160406_INS_1	1	first	20160406	left
0.00446308	128	1	0.005	INS	20160406_INS_1	1	first	20160406	left
0.00220833	128	0.5	0.005	INS	20160406_INS_1	1	first	20160406	left
0.000964075	128	0.25	0.005	INS	20160406_INS_1	1	first	20160406	left
0.00120295	128	0.125	0.005	INS	20160406_INS_1	1	first	20160406	left
0.0025792	128	0.0625	0.005	INS	20160406_INS_1	1	first	20160406	left
0.00149257	256	1	0.005	INS	20160406_INS_1	1	first	20160406	left
0.000826339	256	0.5	0.005	INS	20160406_INS_1	1	first	20160406	left
0.000758768	256	0.25	0.005	INS	20160406_INS_1	1	first	20160406	left
0.00149883	256	0.125	0.005	INS	20160406_INS_1	1	first	20160406	left
0.0028794	256	0.0625	0.005	INS	20160406_INS_1	1	first	20160406	left
0.64829	2	1	0.05	INS	20160406_INS_1	1	first	20160406	left
0.304217	2	0.5	0.05	INS	20160406_INS_1	1	first	20160406	left
0.143889	2	0.25	0.05	INS	20160406_INS_1	1	first	20160406	left
0.074694	2	0.125	0.05	INS	20160406_INS_1	1	first	20160406	left
0.0527707	2	0.0625	0.05	INS	20160406_INS_1	1	first	20160406	left
0.0258885	2	0.0312	0.05	INS	20160406_INS_1	1	first	20160406	left
0.0495613	2	0.0156	0.05	INS	20160406_INS_1	1	first	20160406	left
0.0105079	2	0.0078	0.05	INS	20160406_INS_1	1	first	20160406	left
0.036154	2	0.0039	0.05	INS	20160406_INS_1	1	first	20160406	left
0.0161401	2	0.0019	0.05	INS	20160406_INS_1	1	first	20160406	left
0.442079	4	1	0.05	INS	20160406_INS_1	1	first	20160406	left
0.218821	4	0.5	0.05	INS	20160406_INS_1	1	first	20160406	left
0.0948951	4	0.25	0.05	INS	20160406_INS_1	1	first	20160406	left
0.0507049	4	0.125	0.05	INS	20160406_INS_1	1	first	20160406	left
0.0177383	4	0.0625	0.05	INS	20160406_INS_1	1	first	20160406	left
0.0141901	4	0.0312	0.05	INS	20160406_INS_1	1	first	20160406	left
0.0169492	4	0.0156	0.05	INS	20160406_INS_1	1	first	20160406	left
0.00985147	4	0.0078	0.05	INS	20160406_INS_1	1	first	20160406	left
0.00846485	4	0.0039	0.05	INS	20160406_INS_1	1	first	20160406	left
0.0108319	4	0.0019	0.05	INS	20160406_INS_1	1	first	20160406	left
0.3539	8	1	0.05	INS	20160406_INS_1	1	first	20160406	left
0.220503	8	0.5	0.05	INS	20160406_INS_1	1	first	20160406	left
0.115831	8	0.25	0.05	INS	20160406_INS_1	1	first	20160406	left
0.0538473	8	0.125	0.05	INS	20160406_INS_1	1	first	20160406	left
0.022208	8	0.0625	0.05	INS	20160406_INS_1	1	first	20160406	left
0.0131378	8	0.0312	0.05	INS	20160406_INS_1	1	first	20160406	left
0.00410221	8	0.0156	0.05	INS	20160406_INS_1	1	first	20160406	left
0.0121082	8	0.0078	0.05	INS	20160406_INS_1	1	first	20160406	left
0.0055795	8	0.0039	0.05	INS	20160406_INS_1	1	first	20160406	left
0.00238473	8	0.0019	0.05	INS	20160406_INS_1	1	first	20160406	left
0.460012	16	1	0.05	INS	20160406_INS_1	1	first	20160406	left
0.264109	16	0.5	0.05	INS	20160406_INS_1	1	first	20160406	left
0.131527	16	0.25	0.05	INS	20160406_INS_1	1	first	20160406	left
0.0727274	16	0.125	0.05	INS	20160406_INS_1	1	first	20160406	left
0.0393885	16	0.0625	0.05	INS	20160406_INS_1	1	first	20160406	left
0.0192311	16	0.0312	0.05	INS	20160406_INS_1	1	first	20160406	left
0.00764375	16	0.0156	0.05	INS	20160406_INS_1	1	first	20160406	left
0.00205808	16	0.0078	0.05	INS	20160406_INS_1	1	first	20160406	left
0.00443921	16	0.0039	0.05	INS	20160406_INS_1	1	first	20160406	left
0.00152902	16	0.0019	0.05	INS	20160406_INS_1	1	first	20160406	left
0.353517	32	1	0.05	INS	20160406_INS_1	1	first	20160406	left
0.163778	32	0.5	0.05	INS	20160406_INS_1	1	first	20160406	left
0.0899989	32	0.25	0.05	INS	20160406_INS_1	1	first	20160406	left
0.041698	32	0.125	0.05	INS	20160406_INS_1	1	first	20160406	left
0.0224393	32	0.0625	0.05	INS	20160406_INS_1	1	first	20160406	left
0.0070781	32	0.0312	0.05	INS	20160406_INS_1	1	first	20160406	left
0.0055985	32	0.0156	0.05	INS	20160406_INS_1	1	first	20160406	left
0.00206987	32	0.0078	0.05	INS	20160406_INS_1	1	first	20160406	left
0.00888903	32	0.0039	0.05	INS	20160406_INS_1	1	first	20160406	left
0.00361099	32	0.0019	0.05	INS	20160406_INS_1	1	first	20160406	left
0.0979828	64	1	0.05	INS	20160406_INS_1	1	first	20160406	left
0.0431162	64	0.5	0.05	INS	20160406_INS_1	1	first	20160406	left
0.0201265	64	0.25	0.05	INS	20160406_INS_1	1	first	20160406	left
0.0130622	64	0.125	0.05	INS	20160406_INS_1	1	first	20160406	left
0.0013287	64	0.0625	0.05	INS	20160406_INS_1	1	first	20160406	left
0.00312602	64	0.0312	0.05	INS	20160406_INS_1	1	first	20160406	left
0.00144256	64	0.0156	0.05	INS	20160406_INS_1	1	first	20160406	left
0.00268386	64	0.0078	0.05	INS	20160406_INS_1	1	first	20160406	left
0.00146139	64	0.0039	0.05	INS	20160406_INS_1	1	first	20160406	left
0.00351821	64	0.0019	0.05	INS	20160406_INS_1	1	first	20160406	left
0.0129187	128	1	0.05	INS	20160406_INS_1	1	first	20160406	left
0.00808339	128	0.5	0.05	INS	20160406_INS_1	1	first	20160406	left
0.00149644	128	0.25	0.05	INS	20160406_INS_1	1	first	20160406	left
0.00149187	128	0.125	0.05	INS	20160406_INS_1	1	first	20160406	left
0.000675972	128	0.0625	0.05	INS	20160406_INS_1	1	first	20160406	left
0.00321479	128	0.0312	0.05	INS	20160406_INS_1	1	first	20160406	left
0.00507294	128	0.0156	0.05	INS	20160406_INS_1	1	first	20160406	left
0.00234745	128	0.0078	0.05	INS	20160406_INS_1	1	first	20160406	left
0.00151786	128	0.0039	0.05	INS	20160406_INS_1	1	first	20160406	left
0.00443271	128	0.0019	0.05	INS	20160406_INS_1	1	first	20160406	left
0.00144126	256	1	0.05	INS	20160406_INS_1	1	first	20160406	left
0.00103281	256	0.5	0.05	INS	20160406_INS_1	1	first	20160406	left
0.00190067	256	0.25	0.05	INS	20160406_INS_1	1	first	20160406	left
0.00283399	256	0.125	0.05	INS	20160406_INS_1	1	first	20160406	left
0.00188295	256	0.0625	0.05	INS	20160406_INS_1	1	first	20160406	left
0.000670291	256	0.0312	0.05	INS	20160406_INS_1	1	first	20160406	left
0.00178778	256	0.0156	0.05	INS	20160406_INS_1	1	first	20160406	left
0.000871721	256	0.0078	0.05	INS	20160406_INS_1	1	first	20160406	left
0.00121776	256	0.0039	0.05	INS	20160406_INS_1	1	first	20160406	left
0.000469655	256	0.0019	0.05	INS	20160406_INS_1	1	first	20160406	left
1.36213	2	1	0.5	INS	20160406_INS_1	1	first	20160406	left
0.541711	2	0.5	0.5	INS	20160406_INS_1	1	first	20160406	left
0.264605	2	0.25	0.5	INS	20160406_INS_1	1	first	20160406	left
0.140301	2	0.125	0.5	INS	20160406_INS_1	1	first	20160406	left
0.0413056	2	0.0625	0.5	INS	20160406_INS_1	1	first	20160406	left
0.0507561	2	0.0312	0.5	INS	20160406_INS_1	1	first	20160406	left
0.0128819	2	0.0156	0.5	INS	20160406_INS_1	1	first	20160406	left
0.0148085	2	0.0078	0.5	INS	20160406_INS_1	1	first	20160406	left
0.0137825	2	0.0039	0.5	INS	20160406_INS_1	1	first	20160406	left
0.0294122	2	0.0019	0.5	INS	20160406_INS_1	1	first	20160406	left
0.876304	4	1	0.5	INS	20160406_INS_1	1	first	20160406	left
0.413087	4	0.5	0.5	INS	20160406_INS_1	1	first	20160406	left
0.207279	4	0.25	0.5	INS	20160406_INS_1	1	first	20160406	left
0.0991382	4	0.125	0.5	INS	20160406_INS_1	1	first	20160406	left
0.0548262	4	0.0625	0.5	INS	20160406_INS_1	1	first	20160406	left
0.0264081	4	0.0312	0.5	INS	20160406_INS_1	1	first	20160406	left
0.0229789	4	0.0156	0.5	INS	20160406_INS_1	1	first	20160406	left
0.00766604	4	0.0078	0.5	INS	20160406_INS_1	1	first	20160406	left
0.00937824	4	0.0039	0.5	INS	20160406_INS_1	1	first	20160406	left
0.0104792	4	0.0019	0.5	INS	20160406_INS_1	1	first	20160406	left
0.551517	8	1	0.5	INS	20160406_INS_1	1	first	20160406	left
0.385653	8	0.5	0.5	INS	20160406_INS_1	1	first	20160406	left
0.207626	8	0.25	0.5	INS	20160406_INS_1	1	first	20160406	left
0.102395	8	0.125	0.5	INS	20160406_INS_1	1	first	20160406	left
0.057335	8	0.0625	0.5	INS	20160406_INS_1	1	first	20160406	left
0.0331582	8	0.0312	0.5	INS	20160406_INS_1	1	first	20160406	left
0.0118464	8	0.0156	0.5	INS	20160406_INS_1	1	first	20160406	left
0.00620357	8	0.0078	0.5	INS	20160406_INS_1	1	first	20160406	left
0.0101277	8	0.0039	0.5	INS	20160406_INS_1	1	first	20160406	left
0.000715521	8	0.0019	0.5	INS	20160406_INS_1	1	first	20160406	left
0.697918	16	1	0.5	INS	20160406_INS_1	1	first	20160406	left
0.471649	16	0.5	0.5	INS	20160406_INS_1	1	first	20160406	left
0.272185	16	0.25	0.5	INS	20160406_INS_1	1	first	20160406	left
0.13467	16	0.125	0.5	INS	20160406_INS_1	1	first	20160406	left
0.0781526	16	0.0625	0.5	INS	20160406_INS_1	1	first	20160406	left
0.0434069	16	0.0312	0.5	INS	20160406_INS_1	1	first	20160406	left
0.0170102	16	0.0156	0.5	INS	20160406_INS_1	1	first	20160406	left
0.0112103	16	0.0078	0.5	INS	20160406_INS_1	1	first	20160406	left
0.00841949	16	0.0039	0.5	INS	20160406_INS_1	1	first	20160406	left
0.00462431	16	0.0019	0.5	INS	20160406_INS_1	1	first	20160406	left
0.734616	32	1	0.5	INS	20160406_INS_1	1	first	20160406	left
0.355534	32	0.5	0.5	INS	20160406_INS_1	1	first	20160406	left
0.199951	32	0.25	0.5	INS	20160406_INS_1	1	first	20160406	left
0.12264	32	0.125	0.5	INS	20160406_INS_1	1	first	20160406	left
0.0631787	32	0.0625	0.5	INS	20160406_INS_1	1	first	20160406	left
0.0332965	32	0.0312	0.5	INS	20160406_INS_1	1	first	20160406	left
0.0167013	32	0.0156	0.5	INS	20160406_INS_1	1	first	20160406	left
0.00859464	32	0.0078	0.5	INS	20160406_INS_1	1	first	20160406	left
0.00158086	32	0.0039	0.5	INS	20160406_INS_1	1	first	20160406	left
0.00209568	32	0.0019	0.5	INS	20160406_INS_1	1	first	20160406	left
0.373052	64	1	0.5	INS	20160406_INS_1	1	first	20160406	left
0.200229	64	0.5	0.5	INS	20160406_INS_1	1	first	20160406	left
0.113114	64	0.25	0.5	INS	20160406_INS_1	1	first	20160406	left
0.0572999	64	0.125	0.5	INS	20160406_INS_1	1	first	20160406	left
0.0324823	64	0.0625	0.5	INS	20160406_INS_1	1	first	20160406	left
0.0176687	64	0.0312	0.5	INS	20160406_INS_1	1	first	20160406	left
0.0067468	64	0.0156	0.5	INS	20160406_INS_1	1	first	20160406	left
0.00538163	64	0.0078	0.5	INS	20160406_INS_1	1	first	20160406	left
0.00390216	64	0.0039	0.5	INS	20160406_INS_1	1	first	20160406	left
0.00358105	64	0.0019	0.5	INS	20160406_INS_1	1	first	20160406	left
0.0563962	128	1	0.5	INS	20160406_INS_1	1	first	20160406	left
0.0331625	128	0.5	0.5	INS	20160406_INS_1	1	first	20160406	left
0.0152797	128	0.25	0.5	INS	20160406_INS_1	1	first	20160406	left
0.00877044	128	0.125	0.5	INS	20160406_INS_1	1	first	20160406	left
0.00729011	128	0.0625	0.5	INS	20160406_INS_1	1	first	20160406	left
0.000688433	128	0.0312	0.5	INS	20160406_INS_1	1	first	20160406	left
0.00194455	128	0.0156	0.5	INS	20160406_INS_1	1	first	20160406	left
0.000849149	128	0.0078	0.5	INS	20160406_INS_1	1	first	20160406	left
0.00254981	128	0.0039	0.5	INS	20160406_INS_1	1	first	20160406	left
0.00228068	128	0.0019	0.5	INS	20160406_INS_1	1	first	20160406	left
0.00195192	256	1	0.5	INS	20160406_INS_1	1	first	20160406	left
0.0018533	256	0.5	0.5	INS	20160406_INS_1	1	first	20160406	left
0.00222374	256	0.25	0.5	INS	20160406_INS_1	1	first	20160406	left
0.00300229	256	0.125	0.5	INS	20160406_INS_1	1	first	20160406	left
0.000623921	256	0.0625	0.5	INS	20160406_INS_1	1	first	20160406	left
0.000389289	256	0.0312	0.5	INS	20160406_INS_1	1	first	20160406	left
0.00171213	256	0.0156	0.5	INS	20160406_INS_1	1	first	20160406	left
0.00147432	256	0.0078	0.5	INS	20160406_INS_1	1	first	20160406	left
0.00045827	256	0.0039	0.5	INS	20160406_INS_1	1	first	20160406	left
0.00132082	256	0.0019	0.5	INS	20160406_INS_1	1	first	20160406	left
0.131183	2	1	0.005	INS	20160406_INS_2	1	first	20160406	right
0.0546179	2	0.5	0.005	INS	20160406_INS_2	1	first	20160406	right
0.0325	2	0.25	0.005	INS	20160406_INS_2	1	first	20160406	right
0.0218396	2	0.125	0.005	INS	20160406_INS_2	1	first	20160406	right
0.00721546	2	0.0625	0.005	INS	20160406_INS_2	1	first	20160406	right
0.080541	4	1	0.005	INS	20160406_INS_2	1	first	20160406	right
0.0466468	4	0.5	0.005	INS	20160406_INS_2	1	first	20160406	right
0.0213368	4	0.25	0.005	INS	20160406_INS_2	1	first	20160406	right
0.0128205	4	0.125	0.005	INS	20160406_INS_2	1	first	20160406	right
0.0163762	4	0.0625	0.005	INS	20160406_INS_2	1	first	20160406	right
0.0957894	8	1	0.005	INS	20160406_INS_2	1	first	20160406	right
0.0508732	8	0.5	0.005	INS	20160406_INS_2	1	first	20160406	right
0.0304418	8	0.25	0.005	INS	20160406_INS_2	1	first	20160406	right
0.0095997	8	0.125	0.005	INS	20160406_INS_2	1	first	20160406	right
0.00409508	8	0.0625	0.005	INS	20160406_INS_2	1	first	20160406	right
0.118773	16	1	0.005	INS	20160406_INS_2	1	first	20160406	right
0.0703755	16	0.5	0.005	INS	20160406_INS_2	1	first	20160406	right
0.0256458	16	0.25	0.005	INS	20160406_INS_2	1	first	20160406	right
0.0123543	16	0.125	0.005	INS	20160406_INS_2	1	first	20160406	right
0.015312	16	0.0625	0.005	INS	20160406_INS_2	1	first	20160406	right
0.0936047	32	1	0.005	INS	20160406_INS_2	1	first	20160406	right
0.0561371	32	0.5	0.005	INS	20160406_INS_2	1	first	20160406	right
0.0288316	32	0.25	0.005	INS	20160406_INS_2	1	first	20160406	right
0.0098034	32	0.125	0.005	INS	20160406_INS_2	1	first	20160406	right
0.0058721	32	0.0625	0.005	INS	20160406_INS_2	1	first	20160406	right
0.0277564	64	1	0.005	INS	20160406_INS_2	1	first	20160406	right
0.0148724	64	0.5	0.005	INS	20160406_INS_2	1	first	20160406	right
0.00910216	64	0.25	0.005	INS	20160406_INS_2	1	first	20160406	right
0.0038924	64	0.125	0.005	INS	20160406_INS_2	1	first	20160406	right
0.00278778	64	0.0625	0.005	INS	20160406_INS_2	1	first	20160406	right
0.00468639	128	1	0.005	INS	20160406_INS_2	1	first	20160406	right
0.00196058	128	0.5	0.005	INS	20160406_INS_2	1	first	20160406	right
0.00100836	128	0.25	0.005	INS	20160406_INS_2	1	first	20160406	right
0.00098791	128	0.125	0.005	INS	20160406_INS_2	1	first	20160406	right
0.000770906	128	0.0625	0.005	INS	20160406_INS_2	1	first	20160406	right
0.00150401	256	1	0.005	INS	20160406_INS_2	1	first	20160406	right
0.00143383	256	0.5	0.005	INS	20160406_INS_2	1	first	20160406	right
0.00185751	256	0.25	0.005	INS	20160406_INS_2	1	first	20160406	right
0.00216916	256	0.125	0.005	INS	20160406_INS_2	1	first	20160406	right
0.547436	2	1	0.05	INS	20160406_INS_2	1	first	20160406	right
0.248288	2	0.5	0.05	INS	20160406_INS_2	1	first	20160406	right
0.118779	2	0.25	0.05	INS	20160406_INS_2	1	first	20160406	right
0.0574621	2	0.125	0.05	INS	20160406_INS_2	1	first	20160406	right
0.0244532	2	0.0625	0.05	INS	20160406_INS_2	1	first	20160406	right
0.0200377	2	0.0312	0.05	INS	20160406_INS_2	1	first	20160406	right
0.00726754	2	0.0156	0.05	INS	20160406_INS_2	1	first	20160406	right
0.00304897	2	0.0078	0.05	INS	20160406_INS_2	1	first	20160406	right
0.00383595	2	0.0039	0.05	INS	20160406_INS_2	1	first	20160406	right
0.00715749	2	0.0019	0.05	INS	20160406_INS_2	1	first	20160406	right
0.371439	4	1	0.05	INS	20160406_INS_2	1	first	20160406	right
0.198947	4	0.5	0.05	INS	20160406_INS_2	1	first	20160406	right
0.101133	4	0.25	0.05	INS	20160406_INS_2	1	first	20160406	right
0.046215	4	0.125	0.05	INS	20160406_INS_2	1	first	20160406	right
0.0208902	4	0.0625	0.05	INS	20160406_INS_2	1	first	20160406	right
0.00312533	4	0.0312	0.05	INS	20160406_INS_2	1	first	20160406	right
0.0147819	4	0.0156	0.05	INS	20160406_INS_2	1	first	20160406	right
0.00115485	4	0.0078	0.05	INS	20160406_INS_2	1	first	20160406	right
0.00784935	4	0.0039	0.05	INS	20160406_INS_2	1	first	20160406	right
0.00152623	4	0.0019	0.05	INS	20160406_INS_2	1	first	20160406	right
0.19347	8	1	0.05	INS	20160406_INS_2	1	first	20160406	right
0.165938	8	0.5	0.05	INS	20160406_INS_2	1	first	20160406	right
0.0830509	8	0.25	0.05	INS	20160406_INS_2	1	first	20160406	right
0.0365239	8	0.125	0.05	INS	20160406_INS_2	1	first	20160406	right
0.0202418	8	0.0625	0.05	INS	20160406_INS_2	1	first	20160406	right
0.0104635	8	0.0312	0.05	INS	20160406_INS_2	1	first	20160406	right
0.00951414	8	0.0156	0.05	INS	20160406_INS_2	1	first	20160406	right
0.00201902	8	0.0078	0.05	INS	20160406_INS_2	1	first	20160406	right
0.00112818	8	0.0039	0.05	INS	20160406_INS_2	1	first	20160406	right
0.00122308	8	0.0019	0.05	INS	20160406_INS_2	1	first	20160406	right
0.252551	16	1	0.05	INS	20160406_INS_2	1	first	20160406	right
0.118826	16	0.5	0.05	INS	20160406_INS_2	1	first	20160406	right
0.0724549	16	0.25	0.05	INS	20160406_INS_2	1	first	20160406	right
0.0434595	16	0.125	0.05	INS	20160406_INS_2	1	first	20160406	right
0.0199597	16	0.0625	0.05	INS	20160406_INS_2	1	first	20160406	right
0.00998653	16	0.0312	0.05	INS	20160406_INS_2	1	first	20160406	right
0.005004	16	0.0156	0.05	INS	20160406_INS_2	1	first	20160406	right
0.00307311	16	0.0078	0.05	INS	20160406_INS_2	1	first	20160406	right
0.00289603	16	0.0039	0.05	INS	20160406_INS_2	1	first	20160406	right
0.00202479	16	0.0019	0.05	INS	20160406_INS_2	1	first	20160406	right
0.278224	32	1	0.05	INS	20160406_INS_2	1	first	20160406	right
0.116876	32	0.5	0.05	INS	20160406_INS_2	1	first	20160406	right
0.0579904	32	0.25	0.05	INS	20160406_INS_2	1	first	20160406	right
0.0272257	32	0.125	0.05	INS	20160406_INS_2	1	first	20160406	right
0.0126173	32	0.0625	0.05	INS	20160406_INS_2	1	first	20160406	right
0.00682156	32	0.0312	0.05	INS	20160406_INS_2	1	first	20160406	right
0.00655404	32	0.0156	0.05	INS	20160406_INS_2	1	first	20160406	right
0.00424526	32	0.0078	0.05	INS	20160406_INS_2	1	first	20160406	right
0.00235525	32	0.0039	0.05	INS	20160406_INS_2	1	first	20160406	right
0.0037094	32	0.0019	0.05	INS	20160406_INS_2	1	first	20160406	right
0.136898	64	1	0.05	INS	20160406_INS_2	1	first	20160406	right
0.0755661	64	0.5	0.05	INS	20160406_INS_2	1	first	20160406	right
0.0411707	64	0.25	0.05	INS	20160406_INS_2	1	first	20160406	right
0.0149307	64	0.125	0.05	INS	20160406_INS_2	1	first	20160406	right
0.0129191	64	0.0625	0.05	INS	20160406_INS_2	1	first	20160406	right
0.00632636	64	0.0312	0.05	INS	20160406_INS_2	1	first	20160406	right
0.00262616	64	0.0156	0.05	INS	20160406_INS_2	1	first	20160406	right
0.00260018	64	0.0078	0.05	INS	20160406_INS_2	1	first	20160406	right
0.00397858	64	0.0039	0.05	INS	20160406_INS_2	1	first	20160406	right
0.00226225	64	0.0019	0.05	INS	20160406_INS_2	1	first	20160406	right
0.0243221	128	1	0.05	INS	20160406_INS_2	1	first	20160406	right
0.0117212	128	0.5	0.05	INS	20160406_INS_2	1	first	20160406	right
0.00575359	128	0.25	0.05	INS	20160406_INS_2	1	first	20160406	right
0.00299703	128	0.125	0.05	INS	20160406_INS_2	1	first	20160406	right
0.00578259	128	0.0625	0.05	INS	20160406_INS_2	1	first	20160406	right
0.00211025	128	0.0312	0.05	INS	20160406_INS_2	1	first	20160406	right
0.00197889	256	1	0.05	INS	20160406_INS_2	1	first	20160406	right
0.000896931	256	0.5	0.05	INS	20160406_INS_2	1	first	20160406	right
0.00114409	256	0.25	0.05	INS	20160406_INS_2	1	first	20160406	right
0.00744631	256	0.125	0.05	INS	20160406_INS_2	1	first	20160406	right
1.02293	2	1	0.5	INS	20160406_INS_2	1	first	20160406	right
0.345024	2	0.5	0.5	INS	20160406_INS_2	1	first	20160406	right
0.167173	2	0.25	0.5	INS	20160406_INS_2	1	first	20160406	right
0.0760697	2	0.125	0.5	INS	20160406_INS_2	1	first	20160406	right
0.049619	2	0.0625	0.5	INS	20160406_INS_2	1	first	20160406	right
0.0239074	2	0.0312	0.5	INS	20160406_INS_2	1	first	20160406	right
0.0156467	2	0.0156	0.5	INS	20160406_INS_2	1	first	20160406	right
0.0177449	2	0.0078	0.5	INS	20160406_INS_2	1	first	20160406	right
0.00484921	2	0.0039	0.5	INS	20160406_INS_2	1	first	20160406	right
0.00215603	2	0.0019	0.5	INS	20160406_INS_2	1	first	20160406	right
0.648666	4	1	0.5	INS	20160406_INS_2	1	first	20160406	right
0.286798	4	0.5	0.5	INS	20160406_INS_2	1	first	20160406	right
0.131779	4	0.25	0.5	INS	20160406_INS_2	1	first	20160406	right
0.0741695	4	0.125	0.5	INS	20160406_INS_2	1	first	20160406	right
0.035909	4	0.0625	0.5	INS	20160406_INS_2	1	first	20160406	right
0.018458	4	0.0312	0.5	INS	20160406_INS_2	1	first	20160406	right
0.01467	4	0.0156	0.5	INS	20160406_INS_2	1	first	20160406	right
0.00738537	4	0.0078	0.5	INS	20160406_INS_2	1	first	20160406	right
0.00721516	4	0.0039	0.5	INS	20160406_INS_2	1	first	20160406	right
0.00551605	4	0.0019	0.5	INS	20160406_INS_2	1	first	20160406	right
0.271535	8	1	0.5	INS	20160406_INS_2	1	first	20160406	right
0.265038	8	0.5	0.5	INS	20160406_INS_2	1	first	20160406	right
0.143839	8	0.25	0.5	INS	20160406_INS_2	1	first	20160406	right
0.0743552	8	0.125	0.5	INS	20160406_INS_2	1	first	20160406	right
0.0441244	8	0.0625	0.5	INS	20160406_INS_2	1	first	20160406	right
0.0281955	8	0.0312	0.5	INS	20160406_INS_2	1	first	20160406	right
0.010177	8	0.0156	0.5	INS	20160406_INS_2	1	first	20160406	right
0.00283768	8	0.0078	0.5	INS	20160406_INS_2	1	first	20160406	right
0.00239379	8	0.0039	0.5	INS	20160406_INS_2	1	first	20160406	right
0.00322179	8	0.0019	0.5	INS	20160406_INS_2	1	first	20160406	right
0.319338	16	1	0.5	INS	20160406_INS_2	1	first	20160406	right
0.180202	16	0.5	0.5	INS	20160406_INS_2	1	first	20160406	right
0.129708	16	0.25	0.5	INS	20160406_INS_2	1	first	20160406	right
0.0764114	16	0.125	0.5	INS	20160406_INS_2	1	first	20160406	right
0.0385062	16	0.0625	0.5	INS	20160406_INS_2	1	first	20160406	right
0.0209097	16	0.0312	0.5	INS	20160406_INS_2	1	first	20160406	right
0.0166011	16	0.0156	0.5	INS	20160406_INS_2	1	first	20160406	right
0.00628085	16	0.0078	0.5	INS	20160406_INS_2	1	first	20160406	right
0.00256678	16	0.0039	0.5	INS	20160406_INS_2	1	first	20160406	right
0.00577189	16	0.0019	0.5	INS	20160406_INS_2	1	first	20160406	right
0.509623	32	1	0.5	INS	20160406_INS_2	1	first	20160406	right
0.187967	32	0.5	0.5	INS	20160406_INS_2	1	first	20160406	right
0.11149	32	0.25	0.5	INS	20160406_INS_2	1	first	20160406	right
0.0733161	32	0.125	0.5	INS	20160406_INS_2	1	first	20160406	right
0.0379812	32	0.0625	0.5	INS	20160406_INS_2	1	first	20160406	right
0.0186443	32	0.0312	0.5	INS	20160406_INS_2	1	first	20160406	right
0.0128868	32	0.0156	0.5	INS	20160406_INS_2	1	first	20160406	right
0.00425938	32	0.0078	0.5	INS	20160406_INS_2	1	first	20160406	right
0.00257889	32	0.0039	0.5	INS	20160406_INS_2	1	first	20160406	right
0.000310307	32	0.0019	0.5	INS	20160406_INS_2	1	first	20160406	right
0.379545	64	1	0.5	INS	20160406_INS_2	1	first	20160406	right
0.210211	64	0.5	0.5	INS	20160406_INS_2	1	first	20160406	right
0.118829	64	0.25	0.5	INS	20160406_INS_2	1	first	20160406	right
0.0650921	64	0.125	0.5	INS	20160406_INS_2	1	first	20160406	right
0.0370902	64	0.0625	0.5	INS	20160406_INS_2	1	first	20160406	right
0.0197171	64	0.0312	0.5	INS	20160406_INS_2	1	first	20160406	right
0.00962507	64	0.0156	0.5	INS	20160406_INS_2	1	first	20160406	right
0.00745704	64	0.0078	0.5	INS	20160406_INS_2	1	first	20160406	right
0.00425199	64	0.0039	0.5	INS	20160406_INS_2	1	first	20160406	right
0.00178689	64	0.0019	0.5	INS	20160406_INS_2	1	first	20160406	right
0.103266	128	1	0.5	INS	20160406_INS_2	1	first	20160406	right
0.0635284	128	0.5	0.5	INS	20160406_INS_2	1	first	20160406	right
0.0337959	128	0.25	0.5	INS	20160406_INS_2	1	first	20160406	right
0.0136312	128	0.125	0.5	INS	20160406_INS_2	1	first	20160406	right
0.0106497	128	0.0625	0.5	INS	20160406_INS_2	1	first	20160406	right
0.0039578	128	0.0312	0.5	INS	20160406_INS_2	1	first	20160406	right
0.00300626	128	0.0156	0.5	INS	20160406_INS_2	1	first	20160406	right
0.00302221	128	0.0078	0.5	INS	20160406_INS_2	1	first	20160406	right
0.00261499	128	0.0039	0.5	INS	20160406_INS_2	1	first	20160406	right
0.00244005	128	0.0019	0.5	INS	20160406_INS_2	1	first	20160406	right
0.0114273	256	1	0.5	INS	20160406_INS_2	1	first	20160406	right
0.00646839	256	0.5	0.5	INS	20160406_INS_2	1	first	20160406	right
0.00406914	256	0.25	0.5	INS	20160406_INS_2	1	first	20160406	right
0.00120839	256	0.125	0.5	INS	20160406_INS_2	1	first	20160406	right
0.00260556	256	0.0625	0.5	INS	20160406_INS_2	1	first	20160406	right
0.253133	2	1	0.005	SF	20160406_SF_1	1	first	20160406	left
0.11497	2	0.5	0.005	SF	20160406_SF_1	1	first	20160406	left
0.0959202	2	0.25	0.005	SF	20160406_SF_1	1	first	20160406	left
0.0402199	2	0.125	0.005	SF	20160406_SF_1	1	first	20160406	left
0.0318708	2	0.0625	0.005	SF	20160406_SF_1	1	first	20160406	left
0.169793	4	1	0.005	SF	20160406_SF_1	1	first	20160406	left
0.0702377	4	0.5	0.005	SF	20160406_SF_1	1	first	20160406	left
0.0160859	4	0.25	0.005	SF	20160406_SF_1	1	first	20160406	left
0.00782222	4	0.125	0.005	SF	20160406_SF_1	1	first	20160406	left
0.00959169	4	0.0625	0.005	SF	20160406_SF_1	1	first	20160406	left
0.110016	8	1	0.005	SF	20160406_SF_1	1	first	20160406	left
0.0328977	8	0.5	0.005	SF	20160406_SF_1	1	first	20160406	left
0.00782039	8	0.25	0.005	SF	20160406_SF_1	1	first	20160406	left
0.00712095	8	0.125	0.005	SF	20160406_SF_1	1	first	20160406	left
0.0114578	8	0.0625	0.005	SF	20160406_SF_1	1	first	20160406	left
0.123728	16	1	0.005	SF	20160406_SF_1	1	first	20160406	left
[truncated: 8,167 more rows]

## Sheet: Figure4B
sig	tfreq	cont	int	treatment	animal	day	measurement	date	chamber
0.0540089	2	1	0.5	INS	20160324_INS_1	1	first	20160324	right
0.0238587	2	0.5	0.5	INS	20160324_INS_1	1	first	20160324	right
0.00806263	2	0.25	0.5	INS	20160324_INS_1	1	first	20160324	right
0.00472733	2	0.125	0.5	INS	20160324_INS_1	1	first	20160324	right
0.00216224	2	0.0625	0.5	INS	20160324_INS_1	1	first	20160324	right
0.00892158	2	0.0312	0.5	INS	20160324_INS_1	1	first	20160324	right
0.00521724	2	0.0156	0.5	INS	20160324_INS_1	1	first	20160324	right
0.00400623	2	0.0078	0.5	INS	20160324_INS_1	1	first	20160324	right
0.0372326	4	1	0.5	INS	20160324_INS_1	1	first	20160324	right
0.0166253	4	0.5	0.5	INS	20160324_INS_1	1	first	20160324	right
0.0162824	4	0.25	0.5	INS	20160324_INS_1	1	first	20160324	right
0.00492683	4	0.125	0.5	INS	20160324_INS_1	1	first	20160324	right
0.0014957	4	0.0625	0.5	INS	20160324_INS_1	1	first	20160324	right
0.00169033	4	0.0312	0.5	INS	20160324_INS_1	1	first	20160324	right
0.00328	4	0.0156	0.5	INS	20160324_INS_1	1	first	20160324	right
0.0052568	4	0.0078	0.5	INS	20160324_INS_1	1	first	20160324	right
0.0297888	8	1	0.5	INS	20160324_INS_1	1	first	20160324	right
0.0109859	8	0.5	0.5	INS	20160324_INS_1	1	first	20160324	right
0.00821225	8	0.25	0.5	INS	20160324_INS_1	1	first	20160324	right
0.00705863	8	0.125	0.5	INS	20160324_INS_1	1	first	20160324	right
0.00452322	8	0.0625	0.5	INS	20160324_INS_1	1	first	20160324	right
0.0021583	8	0.0312	0.5	INS	20160324_INS_1	1	first	20160324	right
0.00560064	8	0.0156	0.5	INS	20160324_INS_1	1	first	20160324	right
0.00941607	8	0.0078	0.5	INS	20160324_INS_1	1	first	20160324	right
0.0362799	16	1	0.5	INS	20160324_INS_1	1	first	20160324	right
0.00825519	16	0.5	0.5	INS	20160324_INS_1	1	first	20160324	right
0.00987075	16	0.25	0.5	INS	20160324_INS_1	1	first	20160324	right
0.00854323	16	0.125	0.5	INS	20160324_INS_1	1	first	20160324	right
0.00627649	16	0.0625	0.5	INS	20160324_INS_1	1	first	20160324	right
0.00258278	16	0.0312	0.5	INS	20160324_INS_1	1	first	20160324	right
0.0012873	16	0.0156	0.5	INS	20160324_INS_1	1	first	20160324	right
0.00170224	16	0.0078	0.5	INS	20160324_INS_1	1	first	20160324	right
0.0593645	32	1	0.5	INS	20160324_INS_1	1	first	20160324	right
0.00852879	32	0.5	0.5	INS	20160324_INS_1	1	first	20160324	right
0.0177323	32	0.25	0.5	INS	20160324_INS_1	1	first	20160324	right
0.0145173	32	0.125	0.5	INS	20160324_INS_1	1	first	20160324	right
0.0103035	32	0.0625	0.5	INS	20160324_INS_1	1	first	20160324	right
0.00410237	32	0.0312	0.5	INS	20160324_INS_1	1	first	20160324	right
0.0013688	32	0.0156	0.5	INS	20160324_INS_1	1	first	20160324	right
0.000356053	32	0.0078	0.5	INS	20160324_INS_1	1	first	20160324	right
0.0243876	64	1	0.5	INS	20160324_INS_1	1	first	20160324	right
0.016285	64	0.5	0.5	INS	20160324_INS_1	1	first	20160324	right
0.0118699	64	0.25	0.5	INS	20160324_INS_1	1	first	20160324	right
0.00704894	64	0.125	0.5	INS	20160324_INS_1	1	first	20160324	right
0.00392589	64	0.0625	0.5	INS	20160324_INS_1	1	first	20160324	right
0.00288012	64	0.0312	0.5	INS	20160324_INS_1	1	first	20160324	right
0.000855697	64	0.0156	0.5	INS	20160324_INS_1	1	first	20160324	right
0.000819151	64	0.0078	0.5	INS	20160324_INS_1	1	first	20160324	right
0.0126548	128	1	0.5	INS	20160324_INS_1	1	first	20160324	right
0.00570997	128	0.5	0.5	INS	20160324_INS_1	1	first	20160324	right
0.00270748	128	0.25	0.5	INS	20160324_INS_1	1	first	20160324	right
0.00759052	128	0.125	0.5	INS	20160324_INS_1	1	first	20160324	right
0.00413233	128	0.0625	0.5	INS	20160324_INS_1	1	first	20160324	right
0.00358729	128	0.0312	0.5	INS	20160324_INS_1	1	first	20160324	right
0.000540319	128	0.0156	0.5	INS	20160324_INS_1	1	first	20160324	right
0.00145784	128	0.0078	0.5	INS	20160324_INS_1	1	first	20160324	right
0.018634	256	1	0.5	INS	20160324_INS_1	1	first	20160324	right
0.00966053	256	0.5	0.5	INS	20160324_INS_1	1	first	20160324	right
0.00458481	256	0.25	0.5	INS	20160324_INS_1	1	first	20160324	right
0.0021306	256	0.125	0.5	INS	20160324_INS_1	1	first	20160324	right
0.00114531	256	0.0625	0.5	INS	20160324_INS_1	1	first	20160324	right
0.00749931	256	0.0312	0.5	INS	20160324_INS_1	1	first	20160324	right
0.00644096	256	0.0156	0.5	INS	20160324_INS_1	1	first	20160324	right
0.00312505	256	0.0078	0.5	INS	20160324_INS_1	1	first	20160324	right
0.0128643	2	1	0.05	INS	20160324_INS_2	1	first	20160324	left
0.00685115	2	0.5	0.05	INS	20160324_INS_2	1	first	20160324	left
0.0110789	2	0.25	0.05	INS	20160324_INS_2	1	first	20160324	left
0.00524905	2	0.125	0.05	INS	20160324_INS_2	1	first	20160324	left
0.00978289	2	0.0625	0.05	INS	20160324_INS_2	1	first	20160324	left
0.00336561	4	1	0.05	INS	20160324_INS_2	1	first	20160324	left
0.0147504	4	0.5	0.05	INS	20160324_INS_2	1	first	20160324	left
0.00359188	4	0.25	0.05	INS	20160324_INS_2	1	first	20160324	left
0.00218375	4	0.125	0.05	INS	20160324_INS_2	1	first	20160324	left
0.00531441	4	0.0625	0.05	INS	20160324_INS_2	1	first	20160324	left
0.00450997	8	1	0.05	INS	20160324_INS_2	1	first	20160324	left
0.0105813	8	0.5	0.05	INS	20160324_INS_2	1	first	20160324	left
0.00226988	8	0.25	0.05	INS	20160324_INS_2	1	first	20160324	left
0.000841932	8	0.125	0.05	INS	20160324_INS_2	1	first	20160324	left
0.00188703	8	0.0625	0.05	INS	20160324_INS_2	1	first	20160324	left
0.00196783	16	1	0.05	INS	20160324_INS_2	1	first	20160324	left
0.006066	16	0.5	0.05	INS	20160324_INS_2	1	first	20160324	left
0.00332338	16	0.25	0.05	INS	20160324_INS_2	1	first	20160324	left
0.00514087	16	0.125	0.05	INS	20160324_INS_2	1	first	20160324	left
0.00219466	16	0.0625	0.05	INS	20160324_INS_2	1	first	20160324	left
0.00257235	32	1	0.05	INS	20160324_INS_2	1	first	20160324	left
0.00344174	32	0.5	0.05	INS	20160324_INS_2	1	first	20160324	left
0.0155816	32	0.25	0.05	INS	20160324_INS_2	1	first	20160324	left
0.00384897	64	1	0.05	INS	20160324_INS_2	1	first	20160324	left
0.00730071	64	0.5	0.05	INS	20160324_INS_2	1	first	20160324	left
0.00462926	64	0.25	0.05	INS	20160324_INS_2	1	first	20160324	left
0.00232546	64	0.125	0.05	INS	20160324_INS_2	1	first	20160324	left
0.00313315	64	0.0625	0.05	INS	20160324_INS_2	1	first	20160324	left
0.00328455	128	1	0.05	INS	20160324_INS_2	1	first	20160324	left
0.00305911	128	0.5	0.05	INS	20160324_INS_2	1	first	20160324	left
0.00178982	128	0.25	0.05	INS	20160324_INS_2	1	first	20160324	left
0.00211337	128	0.125	0.05	INS	20160324_INS_2	1	first	20160324	left
0.00418534	128	0.0625	0.05	INS	20160324_INS_2	1	first	20160324	left
0.000237579	256	1	0.05	INS	20160324_INS_2	1	first	20160324	left
0.00312203	256	0.5	0.05	INS	20160324_INS_2	1	first	20160324	left
0.000833604	256	0.25	0.05	INS	20160324_INS_2	1	first	20160324	left
0.000922905	256	0.125	0.05	INS	20160324_INS_2	1	first	20160324	left
0.00123105	256	0.0625	0.05	INS	20160324_INS_2	1	first	20160324	left
0.0167897	2	1	0.5	INS	20160324_INS_2	1	first	20160324	left
0.0161297	2	0.5	0.5	INS	20160324_INS_2	1	first	20160324	left
0.00421455	2	0.25	0.5	INS	20160324_INS_2	1	first	20160324	left
0.0134235	2	0.125	0.5	INS	20160324_INS_2	1	first	20160324	left
0.0156511	2	0.0625	0.5	INS	20160324_INS_2	1	first	20160324	left
0.0168152	4	1	0.5	INS	20160324_INS_2	1	first	20160324	left
0.0139333	4	0.5	0.5	INS	20160324_INS_2	1	first	20160324	left
0.00562911	4	0.25	0.5	INS	20160324_INS_2	1	first	20160324	left
0.00251797	4	0.125	0.5	INS	20160324_INS_2	1	first	20160324	left
0.00661726	4	0.0625	0.5	INS	20160324_INS_2	1	first	20160324	left
0.00345235	4	0.0312	0.5	INS	20160324_INS_2	1	first	20160324	left
0.0152556	4	0.0156	0.5	INS	20160324_INS_2	1	first	20160324	left
0.00276186	4	0.0078	0.5	INS	20160324_INS_2	1	first	20160324	left
0.00969886	8	1	0.5	INS	20160324_INS_2	1	first	20160324	left
0.00795849	8	0.5	0.5	INS	20160324_INS_2	1	first	20160324	left
0.0014911	8	0.25	0.5	INS	20160324_INS_2	1	first	20160324	left
0.00132158	8	0.125	0.5	INS	20160324_INS_2	1	first	20160324	left
0.0117176	8	0.0625	0.5	INS	20160324_INS_2	1	first	20160324	left
0.0122476	16	1	0.5	INS	20160324_INS_2	1	first	20160324	left
0.00615418	16	0.5	0.5	INS	20160324_INS_2	1	first	20160324	left
0.0006268	16	0.25	0.5	INS	20160324_INS_2	1	first	20160324	left
0.0103429	16	0.125	0.5	INS	20160324_INS_2	1	first	20160324	left
0.00268376	16	0.0625	0.5	INS	20160324_INS_2	1	first	20160324	left
0.00161196	16	0.0312	0.5	INS	20160324_INS_2	1	first	20160324	left
0.00343075	32	1	0.5	INS	20160324_INS_2	1	first	20160324	left
0.0035775	32	0.5	0.5	INS	20160324_INS_2	1	first	20160324	left
0.00315306	64	1	0.5	INS	20160324_INS_2	1	first	20160324	left
0.00132186	64	0.5	0.5	INS	20160324_INS_2	1	first	20160324	left
0.00838181	64	0.25	0.5	INS	20160324_INS_2	1	first	20160324	left
0.000283116	128	1	0.5	INS	20160324_INS_2	1	first	20160324	left
0.000679393	128	0.5	0.5	INS	20160324_INS_2	1	first	20160324	left
0.00175419	256	1	0.5	INS	20160324_INS_2	1	first	20160324	left
0.000215019	256	0.5	0.5	INS	20160324_INS_2	1	first	20160324	left
0.00213692	256	0.25	0.5	INS	20160324_INS_2	1	first	20160324	left
0.00921083	2	1	0.5	HS	20160324_HS_1	1	first	20160324	left
0.00729803	2	0.5	0.5	HS	20160324_HS_1	1	first	20160324	left
0.00235434	2	0.25	0.5	HS	20160324_HS_1	1	first	20160324	left
0.00708114	2	0.125	0.5	HS	20160324_HS_1	1	first	20160324	left
0.00847365	2	0.0625	0.5	HS	20160324_HS_1	1	first	20160324	left
0.0058972	2	0.0312	0.5	HS	20160324_HS_1	1	first	20160324	left
0.00321664	2	0.0156	0.5	HS	20160324_HS_1	1	first	20160324	left
0.0114006	2	0.0078	0.5	HS	20160324_HS_1	1	first	20160324	left
0.0100357	4	1	0.5	HS	20160324_HS_1	1	first	20160324	left
0.0151794	4	0.5	0.5	HS	20160324_HS_1	1	first	20160324	left
0.00625375	4	0.25	0.5	HS	20160324_HS_1	1	first	20160324	left
0.00309987	4	0.125	0.5	HS	20160324_HS_1	1	first	20160324	left
0.00262042	4	0.0625	0.5	HS	20160324_HS_1	1	first	20160324	left
0.00174323	4	0.0312	0.5	HS	20160324_HS_1	1	first	20160324	left
0.00835883	4	0.0156	0.5	HS	20160324_HS_1	1	first	20160324	left
0.00486912	4	0.0078	0.5	HS	20160324_HS_1	1	first	20160324	left
0.0156127	8	1	0.5	HS	20160324_HS_1	1	first	20160324	left
0.0329999	8	0.5	0.5	HS	20160324_HS_1	1	first	20160324	left
0.0180731	8	0.25	0.5	HS	20160324_HS_1	1	first	20160324	left
0.00967887	8	0.125	0.5	HS	20160324_HS_1	1	first	20160324	left
0.00683939	8	0.0625	0.5	HS	20160324_HS_1	1	first	20160324	left
0.00137719	8	0.0312	0.5	HS	20160324_HS_1	1	first	20160324	left
0.00431254	8	0.0156	0.5	HS	20160324_HS_1	1	first	20160324	left
0.00169319	8	0.0078	0.5	HS	20160324_HS_1	1	first	20160324	left
0.0238118	16	1	0.5	HS	20160324_HS_1	1	first	20160324	left
0.0168192	16	0.5	0.5	HS	20160324_HS_1	1	first	20160324	left
0.0101253	16	0.25	0.5	HS	20160324_HS_1	1	first	20160324	left
0.00713701	16	0.125	0.5	HS	20160324_HS_1	1	first	20160324	left
0.000712886	16	0.0625	0.5	HS	20160324_HS_1	1	first	20160324	left
0.000832282	16	0.0312	0.5	HS	20160324_HS_1	1	first	20160324	left
0.0071112	16	0.0156	0.5	HS	20160324_HS_1	1	first	20160324	left
0.00229194	16	0.0078	0.5	HS	20160324_HS_1	1	first	20160324	left
0.0203787	32	1	0.5	HS	20160324_HS_1	1	first	20160324	left
0.00696301	32	0.5	0.5	HS	20160324_HS_1	1	first	20160324	left
0.00614709	32	0.25	0.5	HS	20160324_HS_1	1	first	20160324	left
0.00317753	32	0.125	0.5	HS	20160324_HS_1	1	first	20160324	left
0.00519489	32	0.0625	0.5	HS	20160324_HS_1	1	first	20160324	left
0.00480378	32	0.0312	0.5	HS	20160324_HS_1	1	first	20160324	left
0.0168205	64	1	0.5	HS	20160324_HS_1	1	first	20160324	left
0.011001	64	0.5	0.5	HS	20160324_HS_1	1	first	20160324	left
0.00678981	64	0.25	0.5	HS	20160324_HS_1	1	first	20160324	left
0.00383966	64	0.125	0.5	HS	20160324_HS_1	1	first	20160324	left
0.00220734	64	0.0625	0.5	HS	20160324_HS_1	1	first	20160324	left
0.000773656	64	0.0312	0.5	HS	20160324_HS_1	1	first	20160324	left
0.00578283	64	0.0156	0.5	HS	20160324_HS_1	1	first	20160324	left
0.00273828	64	0.0078	0.5	HS	20160324_HS_1	1	first	20160324	left
0.0101975	128	1	0.5	HS	20160324_HS_1	1	first	20160324	left
0.00560009	128	0.5	0.5	HS	20160324_HS_1	1	first	20160324	left
0.00276448	128	0.25	0.5	HS	20160324_HS_1	1	first	20160324	left
0.00272894	128	0.125	0.5	HS	20160324_HS_1	1	first	20160324	left
0.00280692	128	0.0625	0.5	HS	20160324_HS_1	1	first	20160324	left
0.00252329	128	0.0312	0.5	HS	20160324_HS_1	1	first	20160324	left
0.00263549	128	0.0156	0.5	HS	20160324_HS_1	1	first	20160324	left
0.00122004	128	0.0078	0.5	HS	20160324_HS_1	1	first	20160324	left
0.00184281	256	1	0.5	HS	20160324_HS_1	1	first	20160324	left
0.000749786	256	0.5	0.5	HS	20160324_HS_1	1	first	20160324	left
0.00292044	256	0.25	0.5	HS	20160324_HS_1	1	first	20160324	left
0.00306418	256	0.125	0.5	HS	20160324_HS_1	1	first	20160324	left
0.000337244	256	0.0625	0.5	HS	20160324_HS_1	1	first	20160324	left
0.000372541	256	0.0312	0.5	HS	20160324_HS_1	1	first	20160324	left
0.000122856	256	0.0156	0.5	HS	20160324_HS_1	1	first	20160324	left
0.000361538	256	0.0078	0.5	HS	20160324_HS_1	1	first	20160324	left
0.00279817	2	1	0.005	HS	20160324_HS_2	1	first	20160324	right
0.0124133	2	0.5	0.005	HS	20160324_HS_2	1	first	20160324	right
0.00350825	2	0.25	0.005	HS	20160324_HS_2	1	first	20160324	right
0.00575717	4	1	0.005	HS	20160324_HS_2	1	first	20160324	right
0.00541173	4	0.5	0.005	HS	20160324_HS_2	1	first	20160324	right
0.0050008	4	0.25	0.005	HS	20160324_HS_2	1	first	20160324	right
0.001706	8	1	0.005	HS	20160324_HS_2	1	first	20160324	right
0.00199138	8	0.5	0.005	HS	20160324_HS_2	1	first	20160324	right
0.00258147	8	0.25	0.005	HS	20160324_HS_2	1	first	20160324	right
0.00184678	16	1	0.005	HS	20160324_HS_2	1	first	20160324	right
0.00468664	16	0.5	0.005	HS	20160324_HS_2	1	first	20160324	right
0.0156902	16	0.25	0.005	HS	20160324_HS_2	1	first	20160324	right
0.00489069	32	1	0.005	HS	20160324_HS_2	1	first	20160324	right
0.00825406	32	0.5	0.005	HS	20160324_HS_2	1	first	20160324	right
0.00503471	32	0.25	0.005	HS	20160324_HS_2	1	first	20160324	right
0.000623587	64	1	0.005	HS	20160324_HS_2	1	first	20160324	right
0.00338354	64	0.5	0.005	HS	20160324_HS_2	1	first	20160324	right
0.0115888	64	0.25	0.005	HS	20160324_HS_2	1	first	20160324	right
0.000945135	128	1	0.005	HS	20160324_HS_2	1	first	20160324	right
0.00119195	128	0.5	0.005	HS	20160324_HS_2	1	first	20160324	right
0.00430986	128	0.25	0.005	HS	20160324_HS_2	1	first	20160324	right
0.00274325	256	1	0.005	HS	20160324_HS_2	1	first	20160324	right
0.000870932	256	0.5	0.005	HS	20160324_HS_2	1	first	20160324	right
0.00109374	256	0.25	0.005	HS	20160324_HS_2	1	first	20160324	right
0.0103193	2	1	0.05	HS	20160324_HS_2	1	first	20160324	right
0.00692074	2	0.5	0.05	HS	20160324_HS_2	1	first	20160324	right
0.0197647	4	1	0.05	HS	20160324_HS_2	1	first	20160324	right
0.00733273	4	0.5	0.05	HS	20160324_HS_2	1	first	20160324	right
0.00991427	4	0.25	0.05	HS	20160324_HS_2	1	first	20160324	right
0.00145358	4	0.125	0.05	HS	20160324_HS_2	1	first	20160324	right
0.00144231	4	0.0625	0.05	HS	20160324_HS_2	1	first	20160324	right
0.0120658	8	1	0.05	HS	20160324_HS_2	1	first	20160324	right
0.00410014	8	0.5	0.05	HS	20160324_HS_2	1	first	20160324	right
0.0119027	8	0.25	0.05	HS	20160324_HS_2	1	first	20160324	right
0.00170549	8	0.125	0.05	HS	20160324_HS_2	1	first	20160324	right
0.00927691	16	1	0.05	HS	20160324_HS_2	1	first	20160324	right
0.00826849	16	0.5	0.05	HS	20160324_HS_2	1	first	20160324	right
0.0024561	16	0.25	0.05	HS	20160324_HS_2	1	first	20160324	right
0.005416	16	0.125	0.05	HS	20160324_HS_2	1	first	20160324	right
0.00247788	16	0.0625	0.05	HS	20160324_HS_2	1	first	20160324	right
0.00632716	32	1	0.05	HS	20160324_HS_2	1	first	20160324	right
0.00677099	32	0.5	0.05	HS	20160324_HS_2	1	first	20160324	right
0.00882731	32	0.25	0.05	HS	20160324_HS_2	1	first	20160324	right
0.00364111	32	0.125	0.05	HS	20160324_HS_2	1	first	20160324	right
0.00332338	32	0.0625	0.05	HS	20160324_HS_2	1	first	20160324	right
0.0066388	64	1	0.05	HS	20160324_HS_2	1	first	20160324	right
0.00257995	64	0.5	0.05	HS	20160324_HS_2	1	first	20160324	right
0.00181401	64	0.25	0.05	HS	20160324_HS_2	1	first	20160324	right
0.00177716	64	0.125	0.05	HS	20160324_HS_2	1	first	20160324	right
0.00116557	64	0.0625	0.05	HS	20160324_HS_2	1	first	20160324	right
0.000794689	128	1	0.05	HS	20160324_HS_2	1	first	20160324	right
0.00429465	128	0.5	0.05	HS	20160324_HS_2	1	first	20160324	right
0.00345696	128	0.25	0.05	HS	20160324_HS_2	1	first	20160324	right
0.00245694	128	0.125	0.05	HS	20160324_HS_2	1	first	20160324	right
0.00332393	128	0.0625	0.05	HS	20160324_HS_2	1	first	20160324	right
0.00262195	256	1	0.05	HS	20160324_HS_2	1	first	20160324	right
0.00141914	256	0.5	0.05	HS	20160324_HS_2	1	first	20160324	right
0.00501405	256	0.25	0.05	HS	20160324_HS_2	1	first	20160324	right
0.024501	2	1	0.5	HS	20160324_HS_2	1	first	20160324	right
0.00882457	2	0.5	0.5	HS	20160324_HS_2	1	first	20160324	right
0.0108414	2	0.25	0.5	HS	20160324_HS_2	1	first	20160324	right
0.0131005	2	0.125	0.5	HS	20160324_HS_2	1	first	20160324	right
0.0112481	2	0.0625	0.5	HS	20160324_HS_2	1	first	20160324	right
0.00520651	2	0.0312	0.5	HS	20160324_HS_2	1	first	20160324	right
0.00526669	2	0.0156	0.5	HS	20160324_HS_2	1	first	20160324	right
0.00238349	2	0.0078	0.5	HS	20160324_HS_2	1	first	20160324	right
0.0259915	4	1	0.5	HS	20160324_HS_2	1	first	20160324	right
0.0194735	4	0.5	0.5	HS	20160324_HS_2	1	first	20160324	right
0.0139879	4	0.25	0.5	HS	20160324_HS_2	1	first	20160324	right
0.0114741	4	0.125	0.5	HS	20160324_HS_2	1	first	20160324	right
0.00142724	4	0.0625	0.5	HS	20160324_HS_2	1	first	20160324	right
0.00334784	4	0.0312	0.5	HS	20160324_HS_2	1	first	20160324	right
0.0304151	8	1	0.5	HS	20160324_HS_2	1	first	20160324	right
0.0133413	8	0.5	0.5	HS	20160324_HS_2	1	first	20160324	right
0.0136919	8	0.25	0.5	HS	20160324_HS_2	1	first	20160324	right
0.0149825	8	0.125	0.5	HS	20160324_HS_2	1	first	20160324	right
0.00461259	8	0.0625	0.5	HS	20160324_HS_2	1	first	20160324	right
0.0024095	8	0.0312	0.5	HS	20160324_HS_2	1	first	20160324	right
0.00262479	8	0.0156	0.5	HS	20160324_HS_2	1	first	20160324	right
0.0292413	16	1	0.5	HS	20160324_HS_2	1	first	20160324	right
0.00246542	16	0.5	0.5	HS	20160324_HS_2	1	first	20160324	right
0.00998415	16	0.25	0.5	HS	20160324_HS_2	1	first	20160324	right
0.0778151	16	0.125	0.5	HS	20160324_HS_2	1	first	20160324	right
0.012952	32	1	0.5	HS	20160324_HS_2	1	first	20160324	right
0.0080406	32	0.5	0.5	HS	20160324_HS_2	1	first	20160324	right
0.00407055	32	0.25	0.5	HS	20160324_HS_2	1	first	20160324	right
0.00787351	32	0.125	0.5	HS	20160324_HS_2	1	first	20160324	right
0.00682101	32	0.0625	0.5	HS	20160324_HS_2	1	first	20160324	right
0.0110234	64	1	0.5	HS	20160324_HS_2	1	first	20160324	right
0.0033932	64	0.5	0.5	HS	20160324_HS_2	1	first	20160324	right
0.00163545	64	0.25	0.5	HS	20160324_HS_2	1	first	20160324	right
0.0156556	64	0.125	0.5	HS	20160324_HS_2	1	first	20160324	right
0.00790803	128	1	0.5	HS	20160324_HS_2	1	first	20160324	right
0.00600995	128	0.5	0.5	HS	20160324_HS_2	1	first	20160324	right
0.00198919	128	0.25	0.5	HS	20160324_HS_2	1	first	20160324	right
0.0034788	128	0.125	0.5	HS	20160324_HS_2	1	first	20160324	right
0.0237106	128	0.0625	0.5	HS	20160324_HS_2	1	first	20160324	right
0.0156918	256	1	0.5	HS	20160324_HS_2	1	first	20160324	right
0.00754504	256	0.5	0.5	HS	20160324_HS_2	1	first	20160324	right
0.00464514	256	0.25	0.5	HS	20160324_HS_2	1	first	20160324	right
0.00343576	256	0.125	0.5	HS	20160324_HS_2	1	first	20160324	right
0.0328038	2	1	0.5	SF	20160324_SF_1	1	first	20160324	left
0.0393978	2	0.5	0.5	SF	20160324_SF_1	1	first	20160324	left
0.0170269	2	0.25	0.5	SF	20160324_SF_1	1	first	20160324	left
0.00916118	2	0.125	0.5	SF	20160324_SF_1	1	first	20160324	left
0.00667523	2	0.0625	0.5	SF	20160324_SF_1	1	first	20160324	left
0.00480637	4	1	0.5	SF	20160324_SF_1	1	first	20160324	left
0.0122226	4	0.5	0.5	SF	20160324_SF_1	1	first	20160324	left
0.00522522	4	0.25	0.5	SF	20160324_SF_1	1	first	20160324	left
0.00416229	8	1	0.5	SF	20160324_SF_1	1	first	20160324	left
0.0149063	8	0.5	0.5	SF	20160324_SF_1	1	first	20160324	left
0.0280416	8	0.25	0.5	SF	20160324_SF_1	1	first	20160324	left
0.0330908	8	0.125	0.5	SF	20160324_SF_1	1	first	20160324	left
0.0109324	8	0.0625	0.5	SF	20160324_SF_1	1	first	20160324	left
0.0304833	8	0.0312	0.5	SF	20160324_SF_1	1	first	20160324	left
0.00338075	8	0.0156	0.5	SF	20160324_SF_1	1	first	20160324	left
0.0206663	8	0.0078	0.5	SF	20160324_SF_1	1	first	20160324	left
0.0106682	16	1	0.5	SF	20160324_SF_1	1	first	20160324	left
0.0147108	16	0.5	0.5	SF	20160324_SF_1	1	first	20160324	left
0.0151367	16	0.25	0.5	SF	20160324_SF_1	1	first	20160324	left
0.0350318	16	0.125	0.5	SF	20160324_SF_1	1	first	20160324	left
0.0496883	16	0.0625	0.5	SF	20160324_SF_1	1	first	20160324	left
0.012365	16	0.0312	0.5	SF	20160324_SF_1	1	first	20160324	left
0.0238045	32	1	0.5	SF	20160324_SF_1	1	first	20160324	left
0.0116839	32	0.5	0.5	SF	20160324_SF_1	1	first	20160324	left
0.000945725	32	0.25	0.5	SF	20160324_SF_1	1	first	20160324	left
0.0424255	32	0.125	0.5	SF	20160324_SF_1	1	first	20160324	left
0.00637421	32	0.0625	0.5	SF	20160324_SF_1	1	first	20160324	left
0.0153649	64	1	0.5	SF	20160324_SF_1	1	first	20160324	left
0.0168431	64	0.5	0.5	SF	20160324_SF_1	1	first	20160324	left
0.0118546	64	0.25	0.5	SF	20160324_SF_1	1	first	20160324	left
0.00551951	64	0.125	0.5	SF	20160324_SF_1	1	first	20160324	left
0.00216821	64	0.0625	0.5	SF	20160324_SF_1	1	first	20160324	left
0.0109549	64	0.0312	0.5	SF	20160324_SF_1	1	first	20160324	left
0.00142416	64	0.0156	0.5	SF	20160324_SF_1	1	first	20160324	left
0.0107653	128	1	0.5	SF	20160324_SF_1	1	first	20160324	left
0.00473348	128	0.5	0.5	SF	20160324_SF_1	1	first	20160324	left
0.0103042	128	0.25	0.5	SF	20160324_SF_1	1	first	20160324	left
0.00159761	256	1	0.5	SF	20160324_SF_1	1	first	20160324	left
0.00234656	256	0.5	0.5	SF	20160324_SF_1	1	first	20160324	left
0.0031384	256	0.25	0.5	SF	20160324_SF_1	1	first	20160324	left
0.0181303	2	1	0.05	HS	20160324_HS_1	2	second	20160325	right
0.00794896	2	0.5	0.05	HS	20160324_HS_1	2	second	20160325	right
0.00859544	2	0.25	0.05	HS	20160324_HS_1	2	second	20160325	right
0.00246702	2	0.125	0.05	HS	20160324_HS_1	2	second	20160325	right
0.00299097	2	0.0625	0.05	HS	20160324_HS_1	2	second	20160325	right
0.0150462	4	1	0.05	HS	20160324_HS_1	2	second	20160325	right
0.011179	4	0.5	0.05	HS	20160324_HS_1	2	second	20160325	right
0.00370992	4	0.25	0.05	HS	20160324_HS_1	2	second	20160325	right
0.00636341	4	0.125	0.05	HS	20160324_HS_1	2	second	20160325	right
0.00750199	4	0.0625	0.05	HS	20160324_HS_1	2	second	20160325	right
0.0172199	8	1	0.05	HS	20160324_HS_1	2	second	20160325	right
0.00710113	8	0.5	0.05	HS	20160324_HS_1	2	second	20160325	right
0.00620048	8	0.25	0.05	HS	20160324_HS_1	2	second	20160325	right
0.00114976	8	0.125	0.05	HS	20160324_HS_1	2	second	20160325	right
0.00815105	8	0.0625	0.05	HS	20160324_HS_1	2	second	20160325	right
0.00737884	16	1	0.05	HS	20160324_HS_1	2	second	20160325	right
0.00878034	16	0.5	0.05	HS	20160324_HS_1	2	second	20160325	right
0.00706732	16	0.25	0.05	HS	20160324_HS_1	2	second	20160325	right
0.00426251	16	0.125	0.05	HS	20160324_HS_1	2	second	20160325	right
0.00275873	16	0.0625	0.05	HS	20160324_HS_1	2	second	20160325	right
0.00836355	32	1	0.05	HS	20160324_HS_1	2	second	20160325	right
0.00665291	32	0.5	0.05	HS	20160324_HS_1	2	second	20160325	right
0.00638709	32	0.25	0.05	HS	20160324_HS_1	2	second	20160325	right
0.00426595	32	0.125	0.05	HS	20160324_HS_1	2	second	20160325	right
0.0105008	32	0.0625	0.05	HS	20160324_HS_1	2	second	20160325	right
0.00721141	64	1	0.05	HS	20160324_HS_1	2	second	20160325	right
0.00412941	64	0.5	0.05	HS	20160324_HS_1	2	second	20160325	right
0.00466027	64	0.25	0.05	HS	20160324_HS_1	2	second	20160325	right
0.00243518	64	0.125	0.05	HS	20160324_HS_1	2	second	20160325	right
0.00199409	64	0.0625	0.05	HS	20160324_HS_1	2	second	20160325	right
0.00539306	128	1	0.05	HS	20160324_HS_1	2	second	20160325	right
0.00377691	128	0.5	0.05	HS	20160324_HS_1	2	second	20160325	right
0.00227404	128	0.25	0.05	HS	20160324_HS_1	2	second	20160325	right
0.00170112	128	0.125	0.05	HS	20160324_HS_1	2	second	20160325	right
0.0021806	128	0.0625	0.05	HS	20160324_HS_1	2	second	20160325	right
0.00129646	256	1	0.05	HS	20160324_HS_1	2	second	20160325	right
0.000499047	256	0.5	0.05	HS	20160324_HS_1	2	second	20160325	right
0.00122277	256	0.25	0.05	HS	20160324_HS_1	2	second	20160325	right
0.0480769	2	1	0.5	HS	20160324_HS_1	2	second	20160325	right
0.0100218	2	0.5	0.5	HS	20160324_HS_1	2	second	20160325	right
0.00407287	2	0.25	0.5	HS	20160324_HS_1	2	second	20160325	right
0.00675482	2	0.125	0.5	HS	20160324_HS_1	2	second	20160325	right
0.00939322	2	0.0625	0.5	HS	20160324_HS_1	2	second	20160325	right
0.0215269	2	0.0312	0.5	HS	20160324_HS_1	2	second	20160325	right
0.0294489	4	1	0.5	HS	20160324_HS_1	2	second	20160325	right
0.0129075	4	0.5	0.5	HS	20160324_HS_1	2	second	20160325	right
0.0120401	4	0.25	0.5	HS	20160324_HS_1	2	second	20160325	right
0.00901154	4	0.125	0.5	HS	20160324_HS_1	2	second	20160325	right
0.00496801	4	0.0625	0.5	HS	20160324_HS_1	2	second	20160325	right
0.00189086	4	0.0312	0.5	HS	20160324_HS_1	2	second	20160325	right
0.00904271	8	1	0.5	HS	20160324_HS_1	2	second	20160325	right
0.0154429	8	0.5	0.5	HS	20160324_HS_1	2	second	20160325	right
0.0154726	8	0.25	0.5	HS	20160324_HS_1	2	second	20160325	right
0.00382198	8	0.125	0.5	HS	20160324_HS_1	2	second	20160325	right
0.000735617	8	0.0625	0.5	HS	20160324_HS_1	2	second	20160325	right
0.0155681	8	0.0312	0.5	HS	20160324_HS_1	2	second	20160325	right
0.0178605	16	1	0.5	HS	20160324_HS_1	2	second	20160325	right
0.0108563	16	0.5	0.5	HS	20160324_HS_1	2	second	20160325	right
0.0106701	16	0.25	0.5	HS	20160324_HS_1	2	second	20160325	right
0.00554559	16	0.125	0.5	HS	20160324_HS_1	2	second	20160325	right
0.00489205	16	0.0625	0.5	HS	20160324_HS_1	2	second	20160325	right
0.00263194	16	0.0312	0.5	HS	20160324_HS_1	2	second	20160325	right
0.0088682	16	0.0156	0.5	HS	20160324_HS_1	2	second	20160325	right
0.00537906	16	0.0078	0.5	HS	20160324_HS_1	2	second	20160325	right
0.0203695	32	1	0.5	HS	20160324_HS_1	2	second	20160325	right
0.0111778	32	0.5	0.5	HS	20160324_HS_1	2	second	20160325	right
0.0189895	32	0.25	0.5	HS	20160324_HS_1	2	second	20160325	right
0.00920363	32	0.125	0.5	HS	20160324_HS_1	2	second	20160325	right
0.00230669	32	0.0625	0.5	HS	20160324_HS_1	2	second	20160325	right
0.00388995	32	0.0312	0.5	HS	20160324_HS_1	2	second	20160325	right
0.00522747	32	0.0156	0.5	HS	20160324_HS_1	2	second	20160325	right
0.015672	64	1	0.5	HS	20160324_HS_1	2	second	20160325	right
0.00441783	64	0.5	0.5	HS	20160324_HS_1	2	second	20160325	right
0.00608027	64	0.25	0.5	HS	20160324_HS_1	2	second	20160325	right
0.0979559	64	0.125	0.5	HS	20160324_HS_1	2	second	20160325	right
0.012123	128	1	0.5	HS	20160324_HS_1	2	second	20160325	right
0.00857386	128	0.5	0.5	HS	20160324_HS_1	2	second	20160325	right
0.00109356	128	0.25	0.5	HS	20160324_HS_1	2	second	20160325	right
0.00476716	128	0.125	0.5	HS	20160324_HS_1	2	second	20160325	right
0.000850895	128	0.0625	0.5	HS	20160324_HS_1	2	second	20160325	right
0.00337747	256	1	0.5	HS	20160324_HS_1	2	second	20160325	right
0.00248343	256	0.5	0.5	HS	20160324_HS_1	2	second	20160325	right
0.00134831	256	0.25	0.5	HS	20160324_HS_1	2	second	20160325	right
0.00274552	256	0.125	0.5	HS	20160324_HS_1	2	second	20160325	right
0.00410621	2	1	0.05	INS	20160324_INS_1	2	second	20160325	left
0.0112885	2	0.5	0.05	INS	20160324_INS_1	2	second	20160325	left
0.0350242	2	0.25	0.05	INS	20160324_INS_1	2	second	20160325	left
0.0260211	4	1	0.05	INS	20160324_INS_1	2	second	20160325	left
0.0247304	4	0.5	0.05	INS	20160324_INS_1	2	second	20160325	left
0.0237236	4	0.25	0.05	INS	20160324_INS_1	2	second	20160325	left
0.0333799	8	1	0.05	INS	20160324_INS_1	2	second	20160325	left
0.0146229	8	0.5	0.05	INS	20160324_INS_1	2	second	20160325	left
0.00892544	8	0.25	0.05	INS	20160324_INS_1	2	second	20160325	left
0.00711671	16	1	0.05	INS	20160324_INS_1	2	second	20160325	left
0.00698296	16	0.5	0.05	INS	20160324_INS_1	2	second	20160325	left
0.00353598	16	0.25	0.05	INS	20160324_INS_1	2	second	20160325	left
0.0093948	16	0.125	0.05	INS	20160324_INS_1	2	second	20160325	left
0.00106016	16	0.0625	0.05	INS	20160324_INS_1	2	second	20160325	left
0.0146588	32	1	0.05	INS	20160324_INS_1	2	second	20160325	left
0.0148505	32	0.5	0.05	INS	20160324_INS_1	2	second	20160325	left
0.00773959	32	0.25	0.05	INS	20160324_INS_1	2	second	20160325	left
0.00920783	32	0.125	0.05	INS	20160324_INS_1	2	second	20160325	left
0.00640045	32	0.0625	0.05	INS	20160324_INS_1	2	second	20160325	left
0.0062885	64	1	0.05	INS	20160324_INS_1	2	second	20160325	left
0.00282866	64	0.5	0.05	INS	20160324_INS_1	2	second	20160325	left
0.00319896	64	0.25	0.05	INS	20160324_INS_1	2	second	20160325	left
0.00186297	64	0.125	0.05	INS	20160324_INS_1	2	second	20160325	left
0.000763464	64	0.0625	0.05	INS	20160324_INS_1	2	second	20160325	left
0.00237646	128	1	0.05	INS	20160324_INS_1	2	second	20160325	left
0.000763606	128	0.5	0.05	INS	20160324_INS_1	2	second	20160325	left
0.000192877	128	0.25	0.05	INS	20160324_INS_1	2	second	20160325	left
0.000470418	128	0.125	0.05	INS	20160324_INS_1	2	second	20160325	left
0.000866774	128	0.0625	0.05	INS	20160324_INS_1	2	second	20160325	left
0.000416773	256	1	0.05	INS	20160324_INS_1	2	second	20160325	left
0.000713659	256	0.5	0.05	INS	20160324_INS_1	2	second	20160325	left
0.000777887	256	0.25	0.05	INS	20160324_INS_1	2	second	20160325	left
0.00151093	256	0.125	0.05	INS	20160324_INS_1	2	second	20160325	left
0.000129232	256	0.0625	0.05	INS	20160324_INS_1	2	second	20160325	left
0.0339493	2	1	0.5	INS	20160324_INS_1	2	second	20160325	left
0.0196174	2	0.5	0.5	INS	20160324_INS_1	2	second	20160325	left
0.0271157	2	0.25	0.5	INS	20160324_INS_1	2	second	20160325	left
0.0284913	2	0.125	0.5	INS	20160324_INS_1	2	second	20160325	left
0.0224031	4	1	0.5	INS	20160324_INS_1	2	second	20160325	left
0.0207714	4	0.5	0.5	INS	20160324_INS_1	2	second	20160325	left
0.0121794	4	0.25	0.5	INS	20160324_INS_1	2	second	20160325	left
0.00566623	4	0.125	0.5	INS	20160324_INS_1	2	second	20160325	left
0.00329672	4	0.0625	0.5	INS	20160324_INS_1	2	second	20160325	left
0.00762004	4	0.0312	0.5	INS	20160324_INS_1	2	second	20160325	left
0.00638411	4	0.0156	0.5	INS	20160324_INS_1	2	second	20160325	left
0.00186818	4	0.0078	0.5	INS	20160324_INS_1	2	second	20160325	left
0.016425	8	1	0.5	INS	20160324_INS_1	2	second	20160325	left
0.0167055	8	0.5	0.5	INS	20160324_INS_1	2	second	20160325	left
0.0138024	8	0.25	0.5	INS	20160324_INS_1	2	second	20160325	left
0.0146112	8	0.125	0.5	INS	20160324_INS_1	2	second	20160325	left
0.00669521	8	0.0625	0.5	INS	20160324_INS_1	2	second	20160325	left
0.0122895	16	1	0.5	INS	20160324_INS_1	2	second	20160325	left
0.0193712	16	0.5	0.5	INS	20160324_INS_1	2	second	20160325	left
0.00689918	16	0.25	0.5	INS	20160324_INS_1	2	second	20160325	left
0.00328341	16	0.125	0.5	INS	20160324_INS_1	2	second	20160325	left
0.00352615	16	0.0625	0.5	INS	20160324_INS_1	2	second	20160325	left
0.00262911	16	0.0312	0.5	INS	20160324_INS_1	2	second	20160325	left
0.0025703	16	0.0156	0.5	INS	20160324_INS_1	2	second	20160325	left
0.0280856	16	0.0078	0.5	INS	20160324_INS_1	2	second	20160325	left
0.0250114	32	1	0.5	INS	20160324_INS_1	2	second	20160325	left
0.0175207	32	0.5	0.5	INS	20160324_INS_1	2	second	20160325	left
0.0115474	32	0.25	0.5	INS	20160324_INS_1	2	second	20160325	left
0.0112251	32	0.125	0.5	INS	20160324_INS_1	2	second	20160325	left
0.00853343	32	0.0625	0.5	INS	20160324_INS_1	2	second	20160325	left
0.00677969	32	0.0312	0.5	INS	20160324_INS_1	2	second	20160325	left
0.00473166	32	0.0156	0.5	INS	20160324_INS_1	2	second	20160325	left
0.00278848	32	0.0078	0.5	INS	20160324_INS_1	2	second	20160325	left
0.0251402	64	1	0.5	INS	20160324_INS_1	2	second	20160325	left
0.0157467	64	0.5	0.5	INS	20160324_INS_1	2	second	20160325	left
0.00891962	64	0.25	0.5	INS	20160324_INS_1	2	second	20160325	left
0.00557904	64	0.125	0.5	INS	20160324_INS_1	2	second	20160325	left
0.00393584	64	0.0625	0.5	INS	20160324_INS_1	2	second	20160325	left
0.00201429	64	0.0312	0.5	INS	20160324_INS_1	2	second	20160325	left
0.00177116	64	0.0156	0.5	INS	20160324_INS_1	2	second	20160325	left
0.00107998	64	0.0078	0.5	INS	20160324_INS_1	2	second	20160325	left
0.0283733	128	1	0.5	INS	20160324_INS_1	2	second	20160325	left
0.00962933	128	0.5	0.5	INS	20160324_INS_1	2	second	20160325	left
0.0140149	128	0.25	0.5	INS	20160324_INS_1	2	second	20160325	left
0.000469822	256	1	0.5	INS	20160324_INS_1	2	second	20160325	left
0.000306986	256	0.5	0.5	INS	20160324_INS_1	2	second	20160325	left
0.00274489	256	0.25	0.5	INS	20160324_INS_1	2	second	20160325	left
0.0508441	2	1	0.5	INS	20160324_INS_1	2	second	20160325	left
0.0374977	2	0.5	0.5	INS	20160324_INS_1	2	second	20160325	left
0.0603156	2	0.25	0.5	INS	20160324_INS_1	2	second	20160325	left
0.0123331	2	0.125	0.5	INS	20160324_INS_1	2	second	20160325	left
0.00283192	2	0.0625	0.5	INS	20160324_INS_1	2	second	20160325	left
0.0784097	2	0.0312	0.5	INS	20160324_INS_1	2	second	20160325	left
0.0466344	4	1	0.5	INS	20160324_INS_1	2	second	20160325	left
0.021896	4	0.5	0.5	INS	20160324_INS_1	2	second	20160325	left
0.0598143	4	0.25	0.5	INS	20160324_INS_1	2	second	20160325	left
0.0258193	8	1	0.5	INS	20160324_INS_1	2	second	20160325	left
0.020077	8	0.5	0.5	INS	20160324_INS_1	2	second	20160325	left
0.126637	8	0.25	0.5	INS	20160324_INS_1	2	second	20160325	left
0.0427377	16	1	0.5	INS	20160324_INS_1	2	second	20160325	left
0.0199964	16	0.5	0.5	INS	20160324_INS_1	2	second	20160325	left
0.0123229	16	0.25	0.5	INS	20160324_INS_1	2	second	20160325	left
0.0618773	16	0.125	0.5	INS	20160324_INS_1	2	second	20160325	left
0.0540736	32	1	0.5	INS	20160324_INS_1	2	second	20160325	left
0.0146642	32	0.5	0.5	INS	20160324_INS_1	2	second	20160325	left
0.0292395	32	0.25	0.5	INS	20160324_INS_1	2	second	20160325	left
0.0269429	32	0.125	0.5	INS	20160324_INS_1	2	second	20160325	left
0.0256566	32	0.0625	0.5	INS	20160324_INS_1	2	second	20160325	left
0.0117566	32	0.0312	0.5	INS	20160324_INS_1	2	second	20160325	left
0.0103838	32	0.0156	0.5	INS	20160324_INS_1	2	second	20160325	left
0.00913372	32	0.0078	0.5	INS	20160324_INS_1	2	second	20160325	left
0.0832259	64	1	0.5	INS	20160324_INS_1	2	second	20160325	left
0.0642001	64	0.5	0.5	INS	20160324_INS_1	2	second	20160325	left
0.0270005	64	0.25	0.5	INS	20160324_INS_1	2	second	20160325	left
0.0140293	64	0.125	0.5	INS	20160324_INS_1	2	second	20160325	left
0.00364707	64	0.0625	0.5	INS	20160324_INS_1	2	second	20160325	left
0.020069	64	0.0312	0.5	INS	20160324_INS_1	2	second	20160325	left
0.00871381	64	0.0156	0.5	INS	20160324_INS_1	2	second	20160325	left
0.00900264	64	0.0078	0.5	INS	20160324_INS_1	2	second	20160325	left
0.0155902	128	1	0.5	INS	20160324_INS_1	2	second	20160325	left
0.013247	128	0.5	0.5	INS	20160324_INS_1	2	second	20160325	left
0.00822599	128	0.25	0.5	INS	20160324_INS_1	2	second	20160325	left
0.0035839	128	0.125	0.5	INS	20160324_INS_1	2	second	20160325	left
0.00123382	128	0.0625	0.5	INS	20160324_INS_1	2	second	20160325	left
0.0022126	128	0.0312	0.5	INS	20160324_INS_1	2	second	20160325	left
0.00233489	128	0.0156	0.5	INS	20160324_INS_1	2	second	20160325	left
0.002119	256	1	0.5	INS	20160324_INS_1	2	second	20160325	left
0.000508122	256	0.5	0.5	INS	20160324_INS_1	2	second	20160325	left
0.00844261	256	0.25	0.5	INS	20160324_INS_1	2	second	20160325	left
0.0258546	2	1	0.05	INS	20160324_INS_2	2	second	20160325	right
0.00936961	2	0.5	0.05	INS	20160324_INS_2	2	second	20160325	right
0.00808475	2	0.25	0.05	INS	20160324_INS_2	2	second	20160325	right
0.00603682	2	0.125	0.05	INS	20160324_INS_2	2	second	20160325	right
0.0117677	2	0.0625	0.05	INS	20160324_INS_2	2	second	20160325	right
0.0250051	4	1	0.05	INS	20160324_INS_2	2	second	20160325	right
0.0184367	4	0.5	0.05	INS	20160324_INS_2	2	second	20160325	right
0.0173869	4	0.25	0.05	INS	20160324_INS_2	2	second	20160325	right
0.011978	4	0.125	0.05	INS	20160324_INS_2	2	second	20160325	right
0.00923032	4	0.0625	0.05	INS	20160324_INS_2	2	second	20160325	right
0.0132327	8	1	0.05	INS	20160324_INS_2	2	second	20160325	right
0.0297678	8	0.5	0.05	INS	20160324_INS_2	2	second	20160325	right
0.0144501	8	0.25	0.05	INS	20160324_INS_2	2	second	20160325	right
0.0106136	8	0.125	0.05	INS	20160324_INS_2	2	second	20160325	right
0.00326171	8	0.0625	0.05	INS	20160324_INS_2	2	second	20160325	right
0.0282859	16	1	0.05	INS	20160324_INS_2	2	second	20160325	right
0.0239786	16	0.5	0.05	INS	20160324_INS_2	2	second	20160325	right
0.0142731	16	0.25	0.05	INS	20160324_INS_2	2	second	20160325	right
0.0117375	16	0.125	0.05	INS	20160324_INS_2	2	second	20160325	right
0.00846499	16	0.0625	0.05	INS	20160324_INS_2	2	second	20160325	right
0.00916848	32	1	0.05	INS	20160324_INS_2	2	second	20160325	right
0.0203182	32	0.5	0.05	INS	20160324_INS_2	2	second	20160325	right
0.0151101	32	0.25	0.05	INS	20160324_INS_2	2	second	20160325	right
0.0051972	32	0.125	0.05	INS	20160324_INS_2	2	second	20160325	right
0.00579419	32	0.0625	0.05	INS	20160324_INS_2	2	second	20160325	right
0.0266512	64	1	0.05	INS	20160324_INS_2	2	second	20160325	right
0.0115118	64	0.5	0.05	INS	20160324_INS_2	2	second	20160325	right
0.00355949	64	0.25	0.05	INS	20160324_INS_2	2	second	20160325	right
0.00109776	64	0.125	0.05	INS	20160324_INS_2	2	second	20160325	right
0.00272856	64	0.0625	0.05	INS	20160324_INS_2	2	second	20160325	right
0.0039277	128	1	0.05	INS	20160324_INS_2	2	second	20160325	right
0.00134557	128	0.5	0.05	INS	20160324_INS_2	2	second	20160325	right
0.00542504	128	0.25	0.05	INS	20160324_INS_2	2	second	20160325	right
0.000654354	256	1	0.05	INS	20160324_INS_2	2	second	20160325	right
0.00103246	256	0.5	0.05	INS	20160324_INS_2	2	second	20160325	right
0.00694744	256	0.25	0.05	INS	20160324_INS_2	2	second	20160325	right
0.0759137	2	1	0.5	INS	20160324_INS_2	2	second	20160325	right
0.0191013	2	0.5	0.5	INS	20160324_INS_2	2	second	20160325	right
0.0146938	2	0.25	0.5	INS	20160324_INS_2	2	second	20160325	right
0.0209702	2	0.125	0.5	INS	20160324_INS_2	2	second	20160325	right
0.0636839	4	1	0.5	INS	20160324_INS_2	2	second	20160325	right
0.0253923	4	0.5	0.5	INS	20160324_INS_2	2	second	20160325	right
0.0222221	4	0.25	0.5	INS	20160324_INS_2	2	second	20160325	right
0.0102264	4	0.125	0.5	INS	20160324_INS_2	2	second	20160325	right
0.00299174	4	0.0625	0.5	INS	20160324_INS_2	2	second	20160325	right
0.00951104	4	0.0312	0.5	INS	20160324_INS_2	2	second	20160325	right
0.0220118	4	0.0156	0.5	INS	20160324_INS_2	2	second	20160325	right
0.0232838	8	1	0.5	INS	20160324_INS_2	2	second	20160325	right
0.021828	8	0.5	0.5	INS	20160324_INS_2	2	second	20160325	right
0.0342572	8	0.25	0.5	INS	20160324_INS_2	2	second	20160325	right
0.0255177	8	0.125	0.5	INS	20160324_INS_2	2	second	20160325	right
0.0112086	8	0.0625	0.5	INS	20160324_INS_2	2	second	20160325	right
0.00609118	8	0.0312	0.5	INS	20160324_INS_2	2	second	20160325	right
0.00646497	8	0.0156	0.5	INS	20160324_INS_2	2	second	20160325	right
0.00396232	8	0.0078	0.5	INS	20160324_INS_2	2	second	20160325	right
0.0245751	16	1	0.5	INS	20160324_INS_2	2	second	20160325	right
0.035057	16	0.5	0.5	INS	20160324_INS_2	2	second	20160325	right
0.0310407	16	0.25	0.5	INS	20160324_INS_2	2	second	20160325	right
0.0222256	16	0.125	0.5	INS	20160324_INS_2	2	second	20160325	right
0.0141231	16	0.0625	0.5	INS	20160324_INS_2	2	second	20160325	right
0.00659212	16	0.0312	0.5	INS	20160324_INS_2	2	second	20160325	right
0.00623764	16	0.0156	0.5	INS	20160324_INS_2	2	second	20160325	right
0.0135992	16	0.0078	0.5	INS	20160324_INS_2	2	second	20160325	right
0.0680366	32	1	0.5	INS	20160324_INS_2	2	second	20160325	right
0.0111608	32	0.5	0.5	INS	20160324_INS_2	2	second	20160325	right
0.0272375	32	0.25	0.5	INS	20160324_INS_2	2	second	20160325	right
0.019539	32	0.125	0.5	INS	20160324_INS_2	2	second	20160325	right
0.00703166	32	0.0625	0.5	INS	20160324_INS_2	2	second	20160325	right
0.00968145	32	0.0312	0.5	INS	20160324_INS_2	2	second	20160325	right
0.00175965	32	0.0156	0.5	INS	20160324_INS_2	2	second	20160325	right
0.00396838	32	0.0078	0.5	INS	20160324_INS_2	2	second	20160325	right
0.0507447	64	1	0.5	INS	20160324_INS_2	2	second	20160325	right
0.0369471	64	0.5	0.5	INS	20160324_INS_2	2	second	20160325	right
0.0155758	64	0.25	0.5	INS	20160324_INS_2	2	second	20160325	right
0.0129119	64	0.125	0.5	INS	20160324_INS_2	2	second	20160325	right
0.0102574	64	0.0625	0.5	INS	20160324_INS_2	2	second	20160325	right
0.00537082	64	0.0312	0.5	INS	20160324_INS_2	2	second	20160325	right
0.00312841	64	0.0156	0.5	INS	20160324_INS_2	2	second	20160325	right
0.00124568	64	0.0078	0.5	INS	20160324_INS_2	2	second	20160325	right
0.0181647	128	1	0.5	INS	20160324_INS_2	2	second	20160325	right
0.00815275	128	0.5	0.5	INS	20160324_INS_2	2	second	20160325	right
0.00679952	128	0.25	0.5	INS	20160324_INS_2	2	second	20160325	right
0.00201399	128	0.125	0.5	INS	20160324_INS_2	2	second	20160325	right
0.00378142	128	0.0625	0.5	INS	20160324_INS_2	2	second	20160325	right
0.00287319	128	0.0312	0.5	INS	20160324_INS_2	2	second	20160325	right
0.00362201	256	1	0.5	INS	20160324_INS_2	2	second	20160325	right
0.00165072	256	0.5	0.5	INS	20160324_INS_2	2	second	20160325	right
0.00111051	256	0.25	0.5	INS	20160324_INS_2	2	second	20160325	right
0.0034433	256	0.125	0.5	INS	20160324_INS_2	2	second	20160325	right
0.12368	2	1	0.5	INS	20160324_INS_2	2	second	20160325	right
0.0238895	2	0.5	0.5	INS	20160324_INS_2	2	second	20160325	right
0.0189029	2	0.25	0.5	INS	20160324_INS_2	2	second	20160325	right
0.00966489	2	0.125	0.5	INS	20160324_INS_2	2	second	20160325	right
0.00369578	2	0.0625	0.5	INS	20160324_INS_2	2	second	20160325	right
0.0152964	2	0.0312	0.5	INS	20160324_INS_2	2	second	20160325	right
0.0291971	2	0.0156	0.5	INS	20160324_INS_2	2	second	20160325	right
0.00868829	2	0.0078	0.5	INS	20160324_INS_2	2	second	20160325	right
0.0559527	4	1	0.5	INS	20160324_INS_2	2	second	20160325	right
0.0329119	4	0.5	0.5	INS	20160324_INS_2	2	second	20160325	right
0.0323654	4	0.25	0.5	INS	20160324_INS_2	2	second	20160325	right
0.0238902	4	0.125	0.5	INS	20160324_INS_2	2	second	20160325	right
0.0227145	4	0.0625	0.5	INS	20160324_INS_2	2	second	20160325	right
0.0103388	4	0.0312	0.5	INS	20160324_INS_2	2	second	20160325	right
0.00603902	4	0.0156	0.5	INS	20160324_INS_2	2	second	20160325	right
0.00772168	4	0.0078	0.5	INS	20160324_INS_2	2	second	20160325	right
0.0366736	8	1	0.5	INS	20160324_INS_2	2	second	20160325	right
0.0288264	8	0.5	0.5	INS	20160324_INS_2	2	second	20160325	right
0.031848	8	0.25	0.5	INS	20160324_INS_2	2	second	20160325	right
0.0252111	8	0.125	0.5	INS	20160324_INS_2	2	second	20160325	right
0.0218578	8	0.0625	0.5	INS	20160324_INS_2	2	second	20160325	right
0.00728248	8	0.0312	0.5	INS	20160324_INS_2	2	second	20160325	right
0.00975189	8	0.0156	0.5	INS	20160324_INS_2	2	second	20160325	right
0.00376268	8	0.0078	0.5	INS	20160324_INS_2	2	second	20160325	right
0.0583463	16	1	0.5	INS	20160324_INS_2	2	second	20160325	right
0.0392612	16	0.5	0.5	INS	20160324_INS_2	2	second	20160325	right
0.0414097	16	0.25	0.5	INS	20160324_INS_2	2	second	20160325	right
0.0301746	16	0.125	0.5	INS	20160324_INS_2	2	second	20160325	right
0.0195981	16	0.0625	0.5	INS	20160324_INS_2	2	second	20160325	right
0.00886021	16	0.0312	0.5	INS	20160324_INS_2	2	second	20160325	right
0.0047336	16	0.0156	0.5	INS	20160324_INS_2	2	second	20160325	right
0.0028851	16	0.0078	0.5	INS	20160324_INS_2	2	second	20160325	right
0.0508115	32	1	0.5	INS	20160324_INS_2	2	second	20160325	right
0.0547427	32	0.5	0.5	INS	20160324_INS_2	2	second	20160325	right
0.0644446	32	0.25	0.5	INS	20160324_INS_2	2	second	20160325	right
0.0541303	32	0.125	0.5	INS	20160324_INS_2	2	second	20160325	right
0.0326116	32	0.0625	0.5	INS	20160324_INS_2	2	second	20160325	right
0.0101284	32	0.0312	0.5	INS	20160324_INS_2	2	second	20160325	right
0.00778917	32	0.0156	0.5	INS	20160324_INS_2	2	second	20160325	right
0.00399187	32	0.0078	0.5	INS	20160324_INS_2	2	second	20160325	right
0.101327	64	1	0.5	INS	20160324_INS_2	2	second	20160325	right
0.0759712	64	0.5	0.5	INS	20160324_INS_2	2	second	20160325	right
0.0546559	64	0.25	0.5	INS	20160324_INS_2	2	second	20160325	right
0.0330657	64	0.125	0.5	INS	20160324_INS_2	2	second	20160325	right
0.0220513	64	0.0625	0.5	INS	20160324_INS_2	2	second	20160325	right
0.00253968	64	0.0312	0.5	INS	20160324_INS_2	2	second	20160325	right
0.00621247	64	0.0156	0.5	INS	20160324_INS_2	2	second	20160325	right
0.00131969	64	0.0078	0.5	INS	20160324_INS_2	2	second	20160325	right
0.017035	128	1	0.5	INS	20160324_INS_2	2	second	20160325	right
0.0114169	128	0.5	0.5	INS	20160324_INS_2	2	second	20160325	right
0.00493832	128	0.25	0.5	INS	20160324_INS_2	2	second	20160325	right
0.00161462	128	0.125	0.5	INS	20160324_INS_2	2	second	20160325	right
0.00949054	128	0.0625	0.5	INS	20160324_INS_2	2	second	20160325	right
0.00651939	256	1	0.5	INS	20160324_INS_2	2	second	20160325	right
0.0026197	256	0.5	0.5	INS	20160324_INS_2	2	second	20160325	right
0.00120051	256	0.25	0.5	INS	20160324_INS_2	2	second	20160325	right
0.00177014	256	0.125	0.5	INS	20160324_INS_2	2	second	20160325	right
0.000308281	256	0.0625	0.5	INS	20160324_INS_2	2	second	20160325	right
0.00112049	256	0.0312	0.5	INS	20160324_INS_2	2	second	20160325	right
0.000947463	256	0.0156	0.5	INS	20160324_INS_2	2	second	20160325	right
0.000665938	256	0.0078	0.5	INS	20160324_INS_2	2	second	20160325	right
0.0394783	2	1	0.5	INS	20160406_INS_1	1	first	20160406	left
0.0216113	2	0.5	0.5	INS	20160406_INS_1	1	first	20160406	left
0.0144019	2	0.25	0.5	INS	20160406_INS_1	1	first	20160406	left
0.0141111	2	0.125	0.5	INS	20160406_INS_1	1	first	20160406	left
0.0324256	2	0.0625	0.5	INS	20160406_INS_1	1	first	20160406	left
0.0147432	4	1	0.5	INS	20160406_INS_1	1	first	20160406	left
0.0261238	4	0.5	0.5	INS	20160406_INS_1	1	first	20160406	left
0.0159457	4	0.25	0.5	INS	20160406_INS_1	1	first	20160406	left
0.020777	4	0.125	0.5	INS	20160406_INS_1	1	first	20160406	left
0.0118245	4	0.0625	0.5	INS	20160406_INS_1	1	first	20160406	left
0.0055981	4	0.0312	0.5	INS	20160406_INS_1	1	first	20160406	left
0.00928323	4	0.0156	0.5	INS	20160406_INS_1	1	first	20160406	left
0.0175868	4	0.0078	0.5	INS	20160406_INS_1	1	first	20160406	left
0.0282718	8	1	0.5	INS	20160406_INS_1	1	first	20160406	left
0.0246464	8	0.5	0.5	INS	20160406_INS_1	1	first	20160406	left
0.0235021	8	0.25	0.5	INS	20160406_INS_1	1	first	20160406	left
0.0331021	16	1	0.5	INS	20160406_INS_1	1	first	20160406	left
0.0331019	16	0.5	0.5	INS	20160406_INS_1	1	first	20160406	left
0.0247045	16	0.25	0.5	INS	20160406_INS_1	1	first	20160406	left
0.0284054	16	0.125	0.5	INS	20160406_INS_1	1	first	20160406	left
0.0155729	16	0.0625	0.5	INS	20160406_INS_1	1	first	20160406	left
0.00929925	16	0.0312	0.5	INS	20160406_INS_1	1	first	20160406	left
0.0259953	16	0.0156	0.5	INS	20160406_INS_1	1	first	20160406	left
0.0206388	16	0.0078	0.5	INS	20160406_INS_1	1	first	20160406	left
0.0455025	32	1	0.5	INS	20160406_INS_1	1	first	20160406	left
0.0639097	32	0.5	0.5	INS	20160406_INS_1	1	first	20160406	left
0.0550407	32	0.25	0.5	INS	20160406_INS_1	1	first	20160406	left
0.0237639	32	0.125	0.5	INS	20160406_INS_1	1	first	20160406	left
0.0156745	32	0.0625	0.5	INS	20160406_INS_1	1	first	20160406	left
0.019581	32	0.0312	0.5	INS	20160406_INS_1	1	first	20160406	left
0.0128448	32	0.0156	0.5	INS	20160406_INS_1	1	first	20160406	left
0.00600323	32	0.0078	0.5	INS	20160406_INS_1	1	first	20160406	left
0.0272678	64	1	0.5	INS	20160406_INS_1	1	first	20160406	left
0.0333327	64	0.5	0.5	INS	20160406_INS_1	1	first	20160406	left
0.0157832	64	0.25	0.5	INS	20160406_INS_1	1	first	20160406	left
0.00668737	64	0.125	0.5	INS	20160406_INS_1	1	first	20160406	left
0.00643706	64	0.0625	0.5	INS	20160406_INS_1	1	first	20160406	left
0.0137583	64	0.0312	0.5	INS	20160406_INS_1	1	first	20160406	left
0.0024645	64	0.0156	0.5	INS	20160406_INS_1	1	first	20160406	left
0.00628647	64	0.0078	0.5	INS	20160406_INS_1	1	first	20160406	left
0.0111326	128	1	0.5	INS	20160406_INS_1	1	first	20160406	left
0.00627787	128	0.5	0.5	INS	20160406_INS_1	1	first	20160406	left
0.00404425	128	0.25	0.5	INS	20160406_INS_1	1	first	20160406	left
0.000543265	128	0.125	0.5	INS	20160406_INS_1	1	first	20160406	left
0.00308393	128	0.0625	0.5	INS	20160406_INS_1	1	first	20160406	left
0.00191229	128	0.0312	0.5	INS	20160406_INS_1	1	first	20160406	left
0.000769378	128	0.0156	0.5	INS	20160406_INS_1	1	first	20160406	left
0.000164712	128	0.0078	0.5	INS	20160406_INS_1	1	first	20160406	left
0.000102383	256	1	0.5	INS	20160406_INS_1	1	first	20160406	left
0.000710319	256	0.5	0.5	INS	20160406_INS_1	1	first	20160406	left
0.000683328	256	0.25	0.5	INS	20160406_INS_1	1	first	20160406	left
0.000469498	256	0.125	0.5	INS	20160406_INS_1	1	first	20160406	left
0.000785117	256	0.0625	0.5	INS	20160406_INS_1	1	first	20160406	left
0.00111998	256	0.0312	0.5	INS	20160406_INS_1	1	first	20160406	left
0.000257918	256	0.0156	0.5	INS	20160406_INS_1	1	first	20160406	left
0.000284837	256	0.0078	0.5	INS	20160406_INS_1	1	first	20160406	left
0.0684455	2	1	0.5	INS	20160406_INS_2	1	first	20160406	right
0.0248844	2	0.5	0.5	INS	20160406_INS_2	1	first	20160406	right
0.0101583	2	0.25	0.5	INS	20160406_INS_2	1	first	20160406	right
0.00837784	2	0.125	0.5	INS	20160406_INS_2	1	first	20160406	right
0.00187635	2	0.0625	0.5	INS	20160406_INS_2	1	first	20160406	right
0.00443929	2	0.0312	0.5	INS	20160406_INS_2	1	first	20160406	right
0.00994954	2	0.0156	0.5	INS	20160406_INS_2	1	first	20160406	right
0.00449401	2	0.0078	0.5	INS	20160406_INS_2	1	first	20160406	right
0.0136956	4	1	0.5	INS	20160406_INS_2	1	first	20160406	right
0.0304821	4	0.5	0.5	INS	20160406_INS_2	1	first	20160406	right
0.0122763	4	0.25	0.5	INS	20160406_INS_2	1	first	20160406	right
0.00953423	4	0.125	0.5	INS	20160406_INS_2	1	first	20160406	right
0.00272288	4	0.0625	0.5	INS	20160406_INS_2	1	first	20160406	right
0.00453211	4	0.0312	0.5	INS	20160406_INS_2	1	first	20160406	right
0.00244944	4	0.0156	0.5	INS	20160406_INS_2	1	first	20160406	right
0.00142943	4	0.0078	0.5	INS	20160406_INS_2	1	first	20160406	right
0.0237215	8	1	0.5	INS	20160406_INS_2	1	first	20160406	right
0.00986779	8	0.5	0.5	INS	20160406_INS_2	1	first	20160406	right
0.00635154	8	0.25	0.5	INS	20160406_INS_2	1	first	20160406	right
0.00411985	8	0.125	0.5	INS	20160406_INS_2	1	first	20160406	right
0.00965611	8	0.0625	0.5	INS	20160406_INS_2	1	first	20160406	right
0.00104308	8	0.0312	0.5	INS	20160406_INS_2	1	first	20160406	right
0.00202261	8	0.0156	0.5	INS	20160406_INS_2	1	first	20160406	right
0.00308157	8	0.0078	0.5	INS	20160406_INS_2	1	first	20160406	right
0.0601863	16	1	0.5	INS	20160406_INS_2	1	first	20160406	right
0.0230287	16	0.5	0.5	INS	20160406_INS_2	1	first	20160406	right
0.0104851	16	0.25	0.5	INS	20160406_INS_2	1	first	20160406	right
0.0126622	16	0.125	0.5	INS	20160406_INS_2	1	first	20160406	right
0.00476177	16	0.0625	0.5	INS	20160406_INS_2	1	first	20160406	right
0.00426036	16	0.0312	0.5	INS	20160406_INS_2	1	first	20160406	right
0.0113378	16	0.0156	0.5	INS	20160406_INS_2	1	first	20160406	right
0.00231278	16	0.0078	0.5	INS	20160406_INS_2	1	first	20160406	right
0.0521262	32	1	0.5	INS	20160406_INS_2	1	first	20160406	right
0.0215387	32	0.5	0.5	INS	20160406_INS_2	1	first	20160406	right
0.0134122	32	0.25	0.5	INS	20160406_INS_2	1	first	20160406	right
0.00653981	32	0.125	0.5	INS	20160406_INS_2	1	first	20160406	right
0.00307517	32	0.0625	0.5	INS	20160406_INS_2	1	first	20160406	right
0.00188328	32	0.0312	0.5	INS	20160406_INS_2	1	first	20160406	right
0.0021124	32	0.0156	0.5	INS	20160406_INS_2	1	first	20160406	right
0.00420723	32	0.0078	0.5	INS	20160406_INS_2	1	first	20160406	right
0.0512764	64	1	0.5	INS	20160406_INS_2	1	first	20160406	right
0.0157606	64	0.5	0.5	INS	20160406_INS_2	1	first	20160406	right
0.00901509	64	0.25	0.5	INS	20160406_INS_2	1	first	20160406	right
0.00632615	64	0.125	0.5	INS	20160406_INS_2	1	first	20160406	right
0.00429075	64	0.0625	0.5	INS	20160406_INS_2	1	first	20160406	right
0.00145683	64	0.0312	0.5	INS	20160406_INS_2	1	first	20160406	right
0.00316919	64	0.0156	0.5	INS	20160406_INS_2	1	first	20160406	right
0.00194069	64	0.0078	0.5	INS	20160406_INS_2	1	first	20160406	right
0.0144954	128	1	0.5	INS	20160406_INS_2	1	first	20160406	right
0.004334	128	0.5	0.5	INS	20160406_INS_2	1	first	20160406	right
0.00671335	128	0.25	0.5	INS	20160406_INS_2	1	first	20160406	right
0.00506278	128	0.125	0.5	INS	20160406_INS_2	1	first	20160406	right
0.000931588	128	0.0625	0.5	INS	20160406_INS_2	1	first	20160406	right
0.000653513	128	0.0312	0.5	INS	20160406_INS_2	1	first	20160406	right
0.0026379	128	0.0156	0.5	INS	20160406_INS_2	1	first	20160406	right
0.00393489	128	0.0078	0.5	INS	20160406_INS_2	1	first	20160406	right
0.0021209	256	1	0.5	INS	20160406_INS_2	1	first	20160406	right
0.00536086	256	0.5	0.5	INS	20160406_INS_2	1	first	20160406	right
0.0055208	256	0.25	0.5	INS	20160406_INS_2	1	first	20160406	right
0.00258955	256	0.125	0.5	INS	20160406_INS_2	1	first	20160406	right
0.00115212	256	0.0625	0.5	INS	20160406_INS_2	1	first	20160406	right
0.00227226	256	0.0312	0.5	INS	20160406_INS_2	1	first	20160406	right
0.00069819	256	0.0156	0.5	INS	20160406_INS_2	1	first	20160406	right
0.00302225	256	0.0078	0.5	INS	20160406_INS_2	1	first	20160406	right
0.0179517	2	1	0.5	SF	20160406_SF_1	1	first	20160406	left
0.00319322	2	0.5	0.5	SF	20160406_SF_1	1	first	20160406	left
0.00228549	2	0.25	0.5	SF	20160406_SF_1	1	first	20160406	left
0.031459	2	0.125	0.5	SF	20160406_SF_1	1	first	20160406	left
0.01222	4	1	0.5	SF	20160406_SF_1	1	first	20160406	left
0.0161731	4	0.5	0.5	SF	20160406_SF_1	1	first	20160406	left
0.0179412	4	0.25	0.5	SF	20160406_SF_1	1	first	20160406	left
0.00276464	4	0.125	0.5	SF	20160406_SF_1	1	first	20160406	left
0.0147265	4	0.0625	0.5	SF	20160406_SF_1	1	first	20160406	left
0.00738989	4	0.0312	0.5	SF	20160406_SF_1	1	first	20160406	left
0.0124673	8	1	0.5	SF	20160406_SF_1	1	first	20160406	left
0.0112657	8	0.5	0.5	SF	20160406_SF_1	1	first	20160406	left
0.00216793	8	0.25	0.5	SF	20160406_SF_1	1	first	20160406	left
0.00366016	8	0.125	0.5	SF	20160406_SF_1	1	first	20160406	left
0.0240219	8	0.0625	0.5	SF	20160406_SF_1	1	first	20160406	left
0.0129363	16	1	0.5	SF	20160406_SF_1	1	first	20160406	left
0.0145798	16	0.5	0.5	SF	20160406_SF_1	1	first	20160406	left
0.0178325	16	0.25	0.5	SF	20160406_SF_1	1	first	20160406	left
0.00734634	16	0.125	0.5	SF	20160406_SF_1	1	first	20160406	left
0.00644429	16	0.0625	0.5	SF	20160406_SF_1	1	first	20160406	left
0.00628928	16	0.0312	0.5	SF	20160406_SF_1	1	first	20160406	left
0.0180874	32	1	0.5	SF	20160406_SF_1	1	first	20160406	left
0.00809017	32	0.5	0.5	SF	20160406_SF_1	1	first	20160406	left
0.00401828	32	0.25	0.5	SF	20160406_SF_1	1	first	20160406	left
0.00900639	64	1	0.5	SF	20160406_SF_1	1	first	20160406	left
0.0067912	64	0.5	0.5	SF	20160406_SF_1	1	first	20160406	left
0.00294985	64	0.25	0.5	SF	20160406_SF_1	1	first	20160406	left
0.00312517	128	1	0.5	SF	20160406_SF_1	1	first	20160406	left
0.00340247	128	0.5	0.5	SF	20160406_SF_1	1	first	20160406	left
0.00161715	128	0.25	0.5	SF	20160406_SF_1	1	first	20160406	left
0.00154169	256	1	0.5	SF	20160406_SF_1	1	first	20160406	left
0.00326527	256	0.5	0.5	SF	20160406_SF_1	1	first	20160406	left
0.0024605	256	0.25	0.5	SF	20160406_SF_1	1	first	20160406	left
0.00528767	256	0.125	0.5	SF	20160406_SF_1	1	first	20160406	left
0.0306484	2	1	0.5	SF	20160406_SF_2	1	first	20160406	right
0.0114049	2	0.5	0.5	SF	20160406_SF_2	1	first	20160406	right
0.0158524	2	0.25	0.5	SF	20160406_SF_2	1	first	20160406	right
0.00414575	2	0.125	0.5	SF	20160406_SF_2	1	first	20160406	right
0.00457959	2	0.0625	0.5	SF	20160406_SF_2	1	first	20160406	right
0.00381242	2	0.0312	0.5	SF	20160406_SF_2	1	first	20160406	right
0.00186315	2	0.0156	0.5	SF	20160406_SF_2	1	first	20160406	right
0.00698191	2	0.0078	0.5	SF	20160406_SF_2	1	first	20160406	right
0.0144413	4	1	0.5	SF	20160406_SF_2	1	first	20160406	right
0.0213857	4	0.5	0.5	SF	20160406_SF_2	1	first	20160406	right
0.0148293	4	0.25	0.5	SF	20160406_SF_2	1	first	20160406	right
0.00395928	4	0.125	0.5	SF	20160406_SF_2	1	first	20160406	right
0.00161212	4	0.0625	0.5	SF	20160406_SF_2	1	first	20160406	right
0.0036204	4	0.0312	0.5	SF	20160406_SF_2	1	first	20160406	right
0.00392224	4	0.0156	0.5	SF	20160406_SF_2	1	first	20160406	right
0.00398373	4	0.0078	0.5	SF	20160406_SF_2	1	first	20160406	right
0.00453558	8	1	0.5	SF	20160406_SF_2	1	first	20160406	right
0.00620911	8	0.5	0.5	SF	20160406_SF_2	1	first	20160406	right
0.00700883	8	0.25	0.5	SF	20160406_SF_2	1	first	20160406	right
0.00295471	8	0.125	0.5	SF	20160406_SF_2	1	first	20160406	right
0.00328917	8	0.0625	0.5	SF	20160406_SF_2	1	first	20160406	right
0.00365378	8	0.0312	0.5	SF	20160406_SF_2	1	first	20160406	right
0.0029724	8	0.0156	0.5	SF	20160406_SF_2	1	first	20160406	right
0.00346169	8	0.0078	0.5	SF	20160406_SF_2	1	first	20160406	right
0.0223818	16	1	0.5	SF	20160406_SF_2	1	first	20160406	right
0.0213943	16	0.5	0.5	SF	20160406_SF_2	1	first	20160406	right
0.0203189	16	0.25	0.5	SF	20160406_SF_2	1	first	20160406	right
0.0113854	16	0.125	0.5	SF	20160406_SF_2	1	first	20160406	right
0.00861117	16	0.0625	0.5	SF	20160406_SF_2	1	first	20160406	right
0.00516516	16	0.0312	0.5	SF	20160406_SF_2	1	first	20160406	right
0.00270705	16	0.0156	0.5	SF	20160406_SF_2	1	first	20160406	right
0.00253766	16	0.0078	0.5	SF	20160406_SF_2	1	first	20160406	right
0.0277276	32	1	0.5	SF	20160406_SF_2	1	first	20160406	right
0.0394524	32	0.5	0.5	SF	20160406_SF_2	1	first	20160406	right
0.0305728	32	0.25	0.5	SF	20160406_SF_2	1	first	20160406	right
0.0185093	32	0.125	0.5	SF	20160406_SF_2	1	first	20160406	right
0.00832394	32	0.0625	0.5	SF	20160406_SF_2	1	first	20160406	right
0.00820953	32	0.0312	0.5	SF	20160406_SF_2	1	first	20160406	right
0.00339975	32	0.0156	0.5	SF	20160406_SF_2	1	first	20160406	right
0.00280878	32	0.0078	0.5	SF	20160406_SF_2	1	first	20160406	right
0.0281543	64	1	0.5	SF	20160406_SF_2	1	first	20160406	right
0.0170604	64	0.5	0.5	SF	20160406_SF_2	1	first	20160406	right
0.0095008	64	0.25	0.5	SF	20160406_SF_2	1	first	20160406	right
0.00593452	64	0.125	0.5	SF	20160406_SF_2	1	first	20160406	right
0.00501278	64	0.0625	0.5	SF	20160406_SF_2	1	first	20160406	right
0.00249852	64	0.0312	0.5	SF	20160406_SF_2	1	first	20160406	right
0.00361014	64	0.0156	0.5	SF	20160406_SF_2	1	first	20160406	right
0.0047409	64	0.0078	0.5	SF	20160406_SF_2	1	first	20160406	right
0.012232	128	1	0.5	SF	20160406_SF_2	1	first	20160406	right
0.0099034	128	0.5	0.5	SF	20160406_SF_2	1	first	20160406	right
0.00539337	128	0.25	0.5	SF	20160406_SF_2	1	first	20160406	right
0.0021402	128	0.125	0.5	SF	20160406_SF_2	1	first	20160406	right
0.00266701	128	0.0625	0.5	SF	20160406_SF_2	1	first	20160406	right
0.00187628	128	0.0312	0.5	SF	20160406_SF_2	1	first	20160406	right
0.00754898	128	0.0156	0.5	SF	20160406_SF_2	1	first	20160406	right
0.00314348	256	1	0.5	SF	20160406_SF_2	1	first	20160406	right
0.00062392	256	0.5	0.5	SF	20160406_SF_2	1	first	20160406	right
0.000349192	256	0.25	0.5	SF	20160406_SF_2	1	first	20160406	right
0.0143242	2	1	0.5	SF	20160406_SF_3	1	first	20160406	right
0.00938938	2	0.5	0.5	SF	20160406_SF_3	1	first	20160406	right
0.0197385	2	0.25	0.5	SF	20160406_SF_3	1	first	20160406	right
0.00894823	2	0.125	0.5	SF	20160406_SF_3	1	first	20160406	right
0.0135526	2	0.0625	0.5	SF	20160406_SF_3	1	first	20160406	right
0.0350474	2	0.0312	0.5	SF	20160406_SF_3	1	first	20160406	right
0.0199616	4	1	0.5	SF	20160406_SF_3	1	first	20160406	right
0.0193921	4	0.5	0.5	SF	20160406_SF_3	1	first	20160406	right
0.0138463	4	0.25	0.5	SF	20160406_SF_3	1	first	20160406	right
0.0532909	4	0.125	0.5	SF	20160406_SF_3	1	first	20160406	right
0.0108624	4	0.0625	0.5	SF	20160406_SF_3	1	first	20160406	right
0.00227862	4	0.0312	0.5	SF	20160406_SF_3	1	first	20160406	right
0.00314411	4	0.0156	0.5	SF	20160406_SF_3	1	first	20160406	right
0.0229918	8	1	0.5	SF	20160406_SF_3	1	first	20160406	right
0.0239241	8	0.5	0.5	SF	20160406_SF_3	1	first	20160406	right
0.0146919	8	0.25	0.5	SF	20160406_SF_3	1	first	20160406	right
0.0124488	8	0.125	0.5	SF	20160406_SF_3	1	first	20160406	right
0.00678614	8	0.0625	0.5	SF	20160406_SF_3	1	first	20160406	right
0.0237407	8	0.0312	0.5	SF	20160406_SF_3	1	first	20160406	right
0.0209603	16	1	0.5	SF	20160406_SF_3	1	first	20160406	right
0.0246649	16	0.5	0.5	SF	20160406_SF_3	1	first	20160406	right
0.00967342	16	0.25	0.5	SF	20160406_SF_3	1	first	20160406	right
0.00902443	16	0.125	0.5	SF	20160406_SF_3	1	first	20160406	right
0.00892765	16	0.0625	0.5	SF	20160406_SF_3	1	first	20160406	right
0.0125307	32	1	0.5	SF	20160406_SF_3	1	first	20160406	right
0.0046275	32	0.5	0.5	SF	20160406_SF_3	1	first	20160406	right
0.0119903	32	0.25	0.5	SF	20160406_SF_3	1	first	20160406	right
0.00312766	32	0.125	0.5	SF	20160406_SF_3	1	first	20160406	right
0.00331364	32	0.0625	0.5	SF	20160406_SF_3	1	first	20160406	right
0.0302268	32	0.0312	0.5	SF	20160406_SF_3	1	first	20160406	right
0.0198446	64	1	0.5	SF	20160406_SF_3	1	first	20160406	right
0.0136685	64	0.5	0.5	SF	20160406_SF_3	1	first	20160406	right
0.00606543	64	0.25	0.5	SF	20160406_SF_3	1	first	20160406	right
0.00552852	64	0.125	0.5	SF	20160406_SF_3	1	first	20160406	right
0.000656311	64	0.0625	0.5	SF	20160406_SF_3	1	first	20160406	right
0.0140768	64	0.0312	0.5	SF	20160406_SF_3	1	first	20160406	right
0.00643799	128	1	0.5	SF	20160406_SF_3	1	first	20160406	right
0.00839751	128	0.5	0.5	SF	20160406_SF_3	1	first	20160406	right
0.00142243	128	0.25	0.5	SF	20160406_SF_3	1	first	20160406	right
0.00814154	128	0.125	0.5	SF	20160406_SF_3	1	first	20160406	right
0.0030774	256	1	0.5	SF	20160406_SF_3	1	first	20160406	right
0.00241481	256	0.5	0.5	SF	20160406_SF_3	1	first	20160406	right
0.00527047	256	0.25	0.5	SF	20160406_SF_3	1	first	20160406	right
0.0586928	2	1	0.5	INS	20160407_INS_3	1	first	20160407	left
0.0197849	2	0.5	0.5	INS	20160407_INS_3	1	first	20160407	left
0.0173191	2	0.25	0.5	INS	20160407_INS_3	1	first	20160407	left
0.0113943	2	0.125	0.5	INS	20160407_INS_3	1	first	20160407	left
0.00486785	2	0.0625	0.5	INS	20160407_INS_3	1	first	20160407	left
0.0223328	2	0.0312	0.5	INS	20160407_INS_3	1	first	20160407	left
0.0403511	2	0.0156	0.5	INS	20160407_INS_3	1	first	20160407	left
0.0290495	2	0.0078	0.5	INS	20160407_INS_3	1	first	20160407	left
0.0347717	4	1	0.5	INS	20160407_INS_3	1	first	20160407	left
0.0321955	4	0.5	0.5	INS	20160407_INS_3	1	first	20160407	left
0.0282689	4	0.25	0.5	INS	20160407_INS_3	1	first	20160407	left
0.0244162	4	0.125	0.5	INS	20160407_INS_3	1	first	20160407	left
0.00690585	4	0.0625	0.5	INS	20160407_INS_3	1	first	20160407	left
0.00939672	4	0.0312	0.5	INS	20160407_INS_3	1	first	20160407	left
0.00828564	4	0.0156	0.5	INS	20160407_INS_3	1	first	20160407	left
0.0107049	4	0.0078	0.5	INS	20160407_INS_3	1	first	20160407	left
0.0363855	8	1	0.5	INS	20160407_INS_3	1	first	20160407	left
0.031766	8	0.5	0.5	INS	20160407_INS_3	1	first	20160407	left
0.027583	8	0.25	0.5	INS	20160407_INS_3	1	first	20160407	left
0.0203266	8	0.125	0.5	INS	20160407_INS_3	1	first	20160407	left
0.0156051	8	0.0625	0.5	INS	20160407_INS_3	1	first	20160407	left
0.0179012	8	0.0312	0.5	INS	20160407_INS_3	1	first	20160407	left
0.0398022	16	1	0.5	INS	20160407_INS_3	1	first	20160407	left
0.0242542	16	0.5	0.5	INS	20160407_INS_3	1	first	20160407	left
0.0225079	16	0.25	0.5	INS	20160407_INS_3	1	first	20160407	left
0.0278337	16	0.125	0.5	INS	20160407_INS_3	1	first	20160407	left
0.00666171	16	0.0625	0.5	INS	20160407_INS_3	1	first	20160407	left
0.0118015	16	0.0312	0.5	INS	20160407_INS_3	1	first	20160407	left
0.00790649	16	0.0156	0.5	INS	20160407_INS_3	1	first	20160407	left
0.0069112	16	0.0078	0.5	INS	20160407_INS_3	1	first	20160407	left
0.0645657	32	1	0.5	INS	20160407_INS_3	1	first	20160407	left
0.0155733	32	0.5	0.5	INS	20160407_INS_3	1	first	20160407	left
0.0065106	32	0.25	0.5	INS	20160407_INS_3	1	first	20160407	left
0.0091658	32	0.125	0.5	INS	20160407_INS_3	1	first	20160407	left
0.0122131	32	0.0625	0.5	INS	20160407_INS_3	1	first	20160407	left
0.00897095	32	0.0312	0.5	INS	20160407_INS_3	1	first	20160407	left
0.00927469	32	0.0156	0.5	INS	20160407_INS_3	1	first	20160407	left
0.00827708	32	0.0078	0.5	INS	20160407_INS_3	1	first	20160407	left
0.0488005	64	1	0.5	INS	20160407_INS_3	1	first	20160407	left
0.0321919	64	0.5	0.5	INS	20160407_INS_3	1	first	20160407	left
0.00306265	64	0.25	0.5	INS	20160407_INS_3	1	first	20160407	left
0.00450118	64	0.125	0.5	INS	20160407_INS_3	1	first	20160407	left
0.0585013	64	0.0625	0.5	INS	20160407_INS_3	1	first	20160407	left
0.00849852	128	1	0.5	INS	20160407_INS_3	1	first	20160407	left
0.00380617	128	0.5	0.5	INS	20160407_INS_3	1	first	20160407	left
0.00469345	128	0.25	0.5	INS	20160407_INS_3	1	first	20160407	left
0.0190545	128	0.125	0.5	INS	20160407_INS_3	1	first	20160407	left
0.0019561	256	1	0.5	INS	20160407_INS_3	1	first	20160407	left
0.00152559	256	0.5	0.5	INS	20160407_INS_3	1	first	20160407	left
0.00784393	256	0.25	0.5	INS	20160407_INS_3	1	first	20160407	left
0.199646	2	1	0.5	HS	20160407_HS_1	1	first	20160407	right
0.0376746	2	0.5	0.5	HS	20160407_HS_1	1	first	20160407	right
0.01105	2	0.25	0.5	HS	20160407_HS_1	1	first	20160407	right
0.00496963	2	0.125	0.5	HS	20160407_HS_1	1	first	20160407	right
0.00274685	2	0.0625	0.5	HS	20160407_HS_1	1	first	20160407	right
0.00490075	2	0.0312	0.5	HS	20160407_HS_1	1	first	20160407	right
0.00766467	2	0.0156	0.5	HS	20160407_HS_1	1	first	20160407	right
0.0125177	2	0.0078	0.5	HS	20160407_HS_1	1	first	20160407	right
0.161919	4	1	0.5	HS	20160407_HS_1	1	first	20160407	right
0.0493142	4	0.5	0.5	HS	20160407_HS_1	1	first	20160407	right
0.0156851	4	0.25	0.5	HS	20160407_HS_1	1	first	20160407	right
0.0248585	4	0.125	0.5	HS	20160407_HS_1	1	first	20160407	right
0.00297357	4	0.0625	0.5	HS	20160407_HS_1	1	first	20160407	right
0.00157026	4	0.0312	0.5	HS	20160407_HS_1	1	first	20160407	right
0.0106769	4	0.0156	0.5	HS	20160407_HS_1	1	first	20160407	right
0.00858122	4	0.0078	0.5	HS	20160407_HS_1	1	first	20160407	right
0.125086	8	1	0.5	HS	20160407_HS_1	1	first	20160407	right
0.0491029	8	0.5	0.5	HS	20160407_HS_1	1	first	20160407	right
0.0178255	8	0.25	0.5	HS	20160407_HS_1	1	first	20160407	right
0.00732588	8	0.125	0.5	HS	20160407_HS_1	1	first	20160407	right
0.00463525	8	0.0625	0.5	HS	20160407_HS_1	1	first	20160407	right
0.00378039	8	0.0312	0.5	HS	20160407_HS_1	1	first	20160407	right
0.0027543	8	0.0156	0.5	HS	20160407_HS_1	1	first	20160407	right
0.00574774	8	0.0078	0.5	HS	20160407_HS_1	1	first	20160407	right
0.132996	16	1	0.5	HS	20160407_HS_1	1	first	20160407	right
0.0449878	16	0.5	0.5	HS	20160407_HS_1	1	first	20160407	right
0.0219527	16	0.25	0.5	HS	20160407_HS_1	1	first	20160407	right
0.0103461	16	0.125	0.5	HS	20160407_HS_1	1	first	20160407	right
0.00539728	16	0.0625	0.5	HS	20160407_HS_1	1	first	20160407	right
0.00619249	16	0.0312	0.5	HS	20160407_HS_1	1	first	20160407	right
0.00430249	16	0.0156	0.5	HS	20160407_HS_1	1	first	20160407	right
0.00385281	16	0.0078	0.5	HS	20160407_HS_1	1	first	20160407	right
0.127845	32	1	0.5	HS	20160407_HS_1	1	first	20160407	right
0.0270621	32	0.5	0.5	HS	20160407_HS_1	1	first	20160407	right
0.0128929	32	0.25	0.5	HS	20160407_HS_1	1	first	20160407	right
0.0165331	32	0.125	0.5	HS	20160407_HS_1	1	first	20160407	right
0.0144944	32	0.0625	0.5	HS	20160407_HS_1	1	first	20160407	right
0.0065489	32	0.0312	0.5	HS	20160407_HS_1	1	first	20160407	right
0.00989548	32	0.0156	0.5	HS	20160407_HS_1	1	first	20160407	right
0.00239426	32	0.0078	0.5	HS	20160407_HS_1	1	first	20160407	right
0.041733	64	1	0.5	HS	20160407_HS_1	1	first	20160407	right
0.0408642	64	0.5	0.5	HS	20160407_HS_1	1	first	20160407	right
0.0401658	64	0.25	0.5	HS	20160407_HS_1	1	first	20160407	right
0.0185452	64	0.125	0.5	HS	20160407_HS_1	1	first	20160407	right
0.01091	64	0.0625	0.5	HS	20160407_HS_1	1	first	20160407	right
0.00397692	64	0.0312	0.5	HS	20160407_HS_1	1	first	20160407	right
0.00092235	64	0.0156	0.5	HS	20160407_HS_1	1	first	20160407	right
0.00426822	64	0.0078	0.5	HS	20160407_HS_1	1	first	20160407	right
0.0160547	128	1	0.5	HS	20160407_HS_1	1	first	20160407	right
0.00708959	128	0.5	0.5	HS	20160407_HS_1	1	first	20160407	right
0.00132706	128	0.25	0.5	HS	20160407_HS_1	1	first	20160407	right
0.00471618	128	0.125	0.5	HS	20160407_HS_1	1	first	20160407	right
0.00120772	128	0.0625	0.5	HS	20160407_HS_1	1	first	20160407	right
0.00615841	128	0.0312	0.5	HS	20160407_HS_1	1	first	20160407	right
0.00248144	128	0.0156	0.5	HS	20160407_HS_1	1	first	20160407	right
0.00219558	128	0.0078	0.5	HS	20160407_HS_1	1	first	20160407	right
0.0123795	256	1	0.5	HS	20160407_HS_1	1	first	20160407	right
0.00621595	256	0.5	0.5	HS	20160407_HS_1	1	first	20160407	right
0.00245867	256	0.25	0.5	HS	20160407_HS_1	1	first	20160407	right
0.00152299	256	0.125	0.5	HS	20160407_HS_1	1	first	20160407	right
0.0038368	256	0.0625	0.5	HS	20160407_HS_1	1	first	20160407	right
0.312413	2	1	0.5	HS	20160407_HS_3	1	first	20160407	right
0.102398	2	0.5	0.5	HS	20160407_HS_3	1	first	20160407	right
0.0307251	2	0.25	0.5	HS	20160407_HS_3	1	first	20160407	right
0.0208588	2	0.125	0.5	HS	20160407_HS_3	1	first	20160407	right
0.01471	2	0.0625	0.5	HS	20160407_HS_3	1	first	20160407	right
0.00679601	2	0.0312	0.5	HS	20160407_HS_3	1	first	20160407	right
0.0119968	2	0.0156	0.5	HS	20160407_HS_3	1	first	20160407	right
0.00594847	2	0.0078	0.5	HS	20160407_HS_3	1	first	20160407	right
0.254712	4	1	0.5	HS	20160407_HS_3	1	first	20160407	right
0.0796838	4	0.5	0.5	HS	20160407_HS_3	1	first	20160407	right
0.0207195	4	0.25	0.5	HS	20160407_HS_3	1	first	20160407	right
0.0093599	4	0.125	0.5	HS	20160407_HS_3	1	first	20160407	right
0.00667183	4	0.0625	0.5	HS	20160407_HS_3	1	first	20160407	right
0.0109856	4	0.0312	0.5	HS	20160407_HS_3	1	first	20160407	right
0.00232239	4	0.0156	0.5	HS	20160407_HS_3	1	first	20160407	right
0.00726524	4	0.0078	0.5	HS	20160407_HS_3	1	first	20160407	right
0.28988	8	1	0.5	HS	20160407_HS_3	1	first	20160407	right
0.0752583	8	0.5	0.5	HS	20160407_HS_3	1	first	20160407	right
0.0204704	8	0.25	0.5	HS	20160407_HS_3	1	first	20160407	right
0.00504849	8	0.125	0.5	HS	20160407_HS_3	1	first	20160407	right
0.0134666	8	0.0625	0.5	HS	20160407_HS_3	1	first	20160407	right
0.00241916	8	0.0312	0.5	HS	20160407_HS_3	1	first	20160407	right
0.00352497	8	0.0156	0.5	HS	20160407_HS_3	1	first	20160407	right
0.00741932	8	0.0078	0.5	HS	20160407_HS_3	1	first	20160407	right
0.321038	16	1	0.5	HS	20160407_HS_3	1	first	20160407	right
0.0633398	16	0.5	0.5	HS	20160407_HS_3	1	first	20160407	right
0.01349	16	0.25	0.5	HS	20160407_HS_3	1	first	20160407	right
0.00693713	16	0.125	0.5	HS	20160407_HS_3	1	first	20160407	right
0.00753455	16	0.0625	0.5	HS	20160407_HS_3	1	first	20160407	right
0.00999469	16	0.0312	0.5	HS	20160407_HS_3	1	first	20160407	right
0.00234098	16	0.0156	0.5	HS	20160407_HS_3	1	first	20160407	right
0.00307435	16	0.0078	0.5	HS	20160407_HS_3	1	first	20160407	right
0.290361	32	1	0.5	HS	20160407_HS_3	1	first	20160407	right
0.0274374	32	0.5	0.5	HS	20160407_HS_3	1	first	20160407	right
0.0202316	32	0.25	0.5	HS	20160407_HS_3	1	first	20160407	right
0.019472	32	0.125	0.5	HS	20160407_HS_3	1	first	20160407	right
0.0134345	32	0.0625	0.5	HS	20160407_HS_3	1	first	20160407	right
0.0120142	32	0.0312	0.5	HS	20160407_HS_3	1	first	20160407	right
0.00540511	32	0.0156	0.5	HS	20160407_HS_3	1	first	20160407	right
0.00277929	32	0.0078	0.5	HS	20160407_HS_3	1	first	20160407	right
0.127606	64	1	0.5	HS	20160407_HS_3	1	first	20160407	right
0.0234758	64	0.5	0.5	HS	20160407_HS_3	1	first	20160407	right
0.0364832	64	0.25	0.5	HS	20160407_HS_3	1	first	20160407	right
0.0281321	64	0.125	0.5	HS	20160407_HS_3	1	first	20160407	right
0.013767	64	0.0625	0.5	HS	20160407_HS_3	1	first	20160407	right
0.00619642	64	0.0312	0.5	HS	20160407_HS_3	1	first	20160407	right
0.00246286	64	0.0156	0.5	HS	20160407_HS_3	1	first	20160407	right
0.00231345	64	0.0078	0.5	HS	20160407_HS_3	1	first	20160407	right
0.0485799	128	1	0.5	HS	20160407_HS_3	1	first	20160407	right
0.021702	128	0.5	0.5	HS	20160407_HS_3	1	first	20160407	right
0.0100651	128	0.25	0.5	HS	20160407_HS_3	1	first	20160407	right
0.00815188	128	0.125	0.5	HS	20160407_HS_3	1	first	20160407	right
0.00161693	128	0.0625	0.5	HS	20160407_HS_3	1	first	20160407	right
0.00141601	128	0.0312	0.5	HS	20160407_HS_3	1	first	20160407	right
0.00211385	128	0.0156	0.5	HS	20160407_HS_3	1	first	20160407	right
0.00151611	128	0.0078	0.5	HS	20160407_HS_3	1	first	20160407	right
0.0128518	256	1	0.5	HS	20160407_HS_3	1	first	20160407	right
0.00833815	256	0.5	0.5	HS	20160407_HS_3	1	first	20160407	right
0.00457616	256	0.25	0.5	HS	20160407_HS_3	1	first	20160407	right
0.00206786	256	0.125	0.5	HS	20160407_HS_3	1	first	20160407	right
0.00126265	256	0.0625	0.5	HS	20160407_HS_3	1	first	20160407	right
0.00141235	256	0.0312	0.5	HS	20160407_HS_3	1	first	20160407	right
0.00248792	256	0.0156	0.5	HS	20160407_HS_3	1	first	20160407	right
0.0024261	256	0.0078	0.5	HS	20160407_HS_3	1	first	20160407	right
0.080166	2	1	0.5	HS	20160407_HS_5	1	first	20160407	left
0.0154043	2	0.5	0.5	HS	20160407_HS_5	1	first	20160407	left
0.00638069	2	0.25	0.5	HS	20160407_HS_5	1	first	20160407	left
0.00444	2	0.125	0.5	HS	20160407_HS_5	1	first	20160407	left
0.0050902	2	0.0625	0.5	HS	20160407_HS_5	1	first	20160407	left
0.00269192	2	0.0312	0.5	HS	20160407_HS_5	1	first	20160407	left
0.0613773	4	1	0.5	HS	20160407_HS_5	1	first	20160407	left
0.0061427	4	0.5	0.5	HS	20160407_HS_5	1	first	20160407	left
0.00632454	4	0.25	0.5	HS	20160407_HS_5	1	first	20160407	left
0.000672246	4	0.125	0.5	HS	20160407_HS_5	1	first	20160407	left
0.00231893	4	0.0625	0.5	HS	20160407_HS_5	1	first	20160407	left
0.00321608	4	0.0312	0.5	HS	20160407_HS_5	1	first	20160407	left
0.00158978	4	0.0156	0.5	HS	20160407_HS_5	1	first	20160407	left
0.0023804	4	0.0078	0.5	HS	20160407_HS_5	1	first	20160407	left
0.0518292	8	1	0.5	HS	20160407_HS_5	1	first	20160407	left
0.00742148	8	0.5	0.5	HS	20160407_HS_5	1	first	20160407	left
0.00183364	8	0.25	0.5	HS	20160407_HS_5	1	first	20160407	left
0.00223881	8	0.125	0.5	HS	20160407_HS_5	1	first	20160407	left
0.00181449	8	0.0625	0.5	HS	20160407_HS_5	1	first	20160407	left
0.00168597	8	0.0312	0.5	HS	20160407_HS_5	1	first	20160407	left
0.0018034	8	0.0156	0.5	HS	20160407_HS_5	1	first	20160407	left
0.00164752	8	0.0078	0.5	HS	20160407_HS_5	1	first	20160407	left
0.0795377	16	1	0.5	HS	20160407_HS_5	1	first	20160407	left
0.0218062	16	0.5	0.5	HS	20160407_HS_5	1	first	20160407	left
0.00479347	16	0.25	0.5	HS	20160407_HS_5	1	first	20160407	left
0.00119665	16	0.125	0.5	HS	20160407_HS_5	1	first	20160407	left
0.00305165	16	0.0625	0.5	HS	20160407_HS_5	1	first	20160407	left
0.00321872	16	0.0312	0.5	HS	20160407_HS_5	1	first	20160407	left
0.00209529	16	0.0156	0.5	HS	20160407_HS_5	1	first	20160407	left
0.00482655	16	0.0078	0.5	HS	20160407_HS_5	1	first	20160407	left
0.0714194	32	1	0.5	HS	20160407_HS_5	1	first	20160407	left
0.0089773	32	0.5	0.5	HS	20160407_HS_5	1	first	20160407	left
0.0119972	32	0.25	0.5	HS	20160407_HS_5	1	first	20160407	left
0.00619107	32	0.125	0.5	HS	20160407_HS_5	1	first	20160407	left
0.00196751	32	0.0625	0.5	HS	20160407_HS_5	1	first	20160407	left
0.00216831	32	0.0312	0.5	HS	20160407_HS_5	1	first	20160407	left
0.000878548	32	0.0156	0.5	HS	20160407_HS_5	1	first	20160407	left
0.00199153	32	0.0078	0.5	HS	20160407_HS_5	1	first	20160407	left
0.00741758	64	1	0.5	HS	20160407_HS_5	1	first	20160407	left
0.0135594	64	0.5	0.5	HS	20160407_HS_5	1	first	20160407	left
0.0113057	64	0.25	0.5	HS	20160407_HS_5	1	first	20160407	left
0.00722515	64	0.125	0.5	HS	20160407_HS_5	1	first	20160407	left
0.00244094	64	0.0625	0.5	HS	20160407_HS_5	1	first	20160407	left
0.00157074	64	0.0312	0.5	HS	20160407_HS_5	1	first	20160407	left
0.000388364	64	0.0156	0.5	HS	20160407_HS_5	1	first	20160407	left
0.00147693	64	0.0078	0.5	HS	20160407_HS_5	1	first	20160407	left
0.0249296	128	1	0.5	HS	20160407_HS_5	1	first	20160407	left
0.0116216	128	0.5	0.5	HS	20160407_HS_5	1	first	20160407	left
0.00605623	128	0.25	0.5	HS	20160407_HS_5	1	first	20160407	left
0.00271891	128	0.125	0.5	HS	20160407_HS_5	1	first	20160407	left
0.00159488	128	0.0625	0.5	HS	20160407_HS_5	1	first	20160407	left
0.000329044	128	0.0312	0.5	HS	20160407_HS_5	1	first	20160407	left
0.00111891	128	0.0156	0.5	HS	20160407_HS_5	1	first	20160407	left
0.00328062	128	0.0078	0.5	HS	20160407_HS_5	1	first	20160407	left
0.00186535	256	1	0.5	HS	20160407_HS_5	1	first	20160407	left
0.00227934	256	0.5	0.5	HS	20160407_HS_5	1	first	20160407	left
0.00195123	256	0.25	0.5	HS	20160407_HS_5	1	first	20160407	left
0.0109394	256	0.125	0.5	HS	20160407_HS_5	1	first	20160407	left
0.119382	2	1	0.5	SF	20160407_SF_4	1	first	20160407	left
0.0356014	2	0.5	0.5	SF	20160407_SF_4	1	first	20160407	left
0.0194059	2	0.25	0.5	SF	20160407_SF_4	1	first	20160407	left
0.00860993	2	0.125	0.5	SF	20160407_SF_4	1	first	20160407	left
0.00348157	2	0.0625	0.5	SF	20160407_SF_4	1	first	20160407	left
0.00336034	2	0.0312	0.5	SF	20160407_SF_4	1	first	20160407	left
0.0011335	2	0.0156	0.5	SF	20160407_SF_4	1	first	20160407	left
0.00318729	2	0.0078	0.5	SF	20160407_SF_4	1	first	20160407	left
0.114233	4	1	0.5	SF	20160407_SF_4	1	first	20160407	left
0.0162455	4	0.5	0.5	SF	20160407_SF_4	1	first	20160407	left
0.00928179	4	0.25	0.5	SF	20160407_SF_4	1	first	20160407	left
0.00499635	4	0.125	0.5	SF	20160407_SF_4	1	first	20160407	left
0.00746938	4	0.0625	0.5	SF	20160407_SF_4	1	first	20160407	left
0.00452163	4	0.0312	0.5	SF	20160407_SF_4	1	first	20160407	left
0.00934502	4	0.0156	0.5	SF	20160407_SF_4	1	first	20160407	left
0.0073069	4	0.0078	0.5	SF	20160407_SF_4	1	first	20160407	left
0.121505	8	1	0.5	SF	20160407_SF_4	1	first	20160407	left
0.017652	8	0.5	0.5	SF	20160407_SF_4	1	first	20160407	left
0.00553251	8	0.25	0.5	SF	20160407_SF_4	1	first	20160407	left
0.0082098	8	0.125	0.5	SF	20160407_SF_4	1	first	20160407	left
0.00351186	8	0.0625	0.5	SF	20160407_SF_4	1	first	20160407	left
0.00492044	8	0.0312	0.5	SF	20160407_SF_4	1	first	20160407	left
0.00323793	8	0.0156	0.5	SF	20160407_SF_4	1	first	20160407	left
0.00219024	8	0.0078	0.5	SF	20160407_SF_4	1	first	20160407	left
0.144371	16	1	0.5	SF	20160407_SF_4	1	first	20160407	left
0.0234732	16	0.5	0.5	SF	20160407_SF_4	1	first	20160407	left
0.0194941	16	0.25	0.5	SF	20160407_SF_4	1	first	20160407	left
0.0141318	16	0.125	0.5	SF	20160407_SF_4	1	first	20160407	left
0.00923047	16	0.0625	0.5	SF	20160407_SF_4	1	first	20160407	left
0.00625407	16	0.0312	0.5	SF	20160407_SF_4	1	first	20160407	left
0.000497148	16	0.0156	0.5	SF	20160407_SF_4	1	first	20160407	left
0.00302869	16	0.0078	0.5	SF	20160407_SF_4	1	first	20160407	left
0.135184	32	1	0.5	SF	20160407_SF_4	1	first	20160407	left
0.00325896	32	0.5	0.5	SF	20160407_SF_4	1	first	20160407	left
0.0241882	32	0.25	0.5	SF	20160407_SF_4	1	first	20160407	left
0.0187731	32	0.125	0.5	SF	20160407_SF_4	1	first	20160407	left
0.00949591	32	0.0625	0.5	SF	20160407_SF_4	1	first	20160407	left
0.00544235	32	0.0312	0.5	SF	20160407_SF_4	1	first	20160407	left
0.00302558	32	0.0156	0.5	SF	20160407_SF_4	1	first	20160407	left
0.00107026	32	0.0078	0.5	SF	20160407_SF_4	1	first	20160407	left
0.020378	64	1	0.5	SF	20160407_SF_4	1	first	20160407	left
0.0161969	64	0.5	0.5	SF	20160407_SF_4	1	first	20160407	left
0.0124186	64	0.25	0.5	SF	20160407_SF_4	1	first	20160407	left
0.00840637	64	0.125	0.5	SF	20160407_SF_4	1	first	20160407	left
0.00474094	64	0.0625	0.5	SF	20160407_SF_4	1	first	20160407	left
0.00188291	64	0.0312	0.5	SF	20160407_SF_4	1	first	20160407	left
0.00256144	64	0.0156	0.5	SF	20160407_SF_4	1	first	20160407	left
0.000528536	64	0.0078	0.5	SF	20160407_SF_4	1	first	20160407	left
0.0240629	128	1	0.5	SF	20160407_SF_4	1	first	20160407	left
0.0128417	128	0.5	0.5	SF	20160407_SF_4	1	first	20160407	left
0.0092302	128	0.25	0.5	SF	20160407_SF_4	1	first	20160407	left
0.00521596	128	0.125	0.5	SF	20160407_SF_4	1	first	20160407	left
0.00198344	128	0.0625	0.5	SF	20160407_SF_4	1	first	20160407	left
0.00271138	128	0.0312	0.5	SF	20160407_SF_4	1	first	20160407	left
0.00270431	128	0.0156	0.5	SF	20160407_SF_4	1	first	20160407	left
0.000409864	128	0.0078	0.5	SF	20160407_SF_4	1	first	20160407	left
0.00229299	256	1	0.5	SF	20160407_SF_4	1	first	20160407	left
0.00209201	256	0.5	0.5	SF	20160407_SF_4	1	first	20160407	left
0.000279815	256	0.25	0.5	SF	20160407_SF_4	1	first	20160407	left
0.00036973	256	0.125	0.5	SF	20160407_SF_4	1	first	20160407	left
0.000404923	256	0.0625	0.5	SF	20160407_SF_4	1	first	20160407	left
0.000167841	256	0.0312	0.5	SF	20160407_SF_4	1	first	20160407	left
0.000593572	256	0.0156	0.5	SF	20160407_SF_4	1	first	20160407	left
0.000304492	256	0.0078	0.5	SF	20160407_SF_4	1	first	20160407	left
0.170607	2	1	0.5	INS	20160407_INS_3	2	second	20160408	right
0.0497118	2	0.5	0.5	INS	20160407_INS_3	2	second	20160408	right
0.0310435	2	0.25	0.5	INS	20160407_INS_3	2	second	20160408	right
0.0178707	2	0.125	0.5	INS	20160407_INS_3	2	second	20160408	right
0.0121102	2	0.0625	0.5	INS	20160407_INS_3	2	second	20160408	right
0.00750352	2	0.0312	0.5	INS	20160407_INS_3	2	second	20160408	right
0.0146504	2	0.0156	0.5	INS	20160407_INS_3	2	second	20160408	right
0.0251048	2	0.0078	0.5	INS	20160407_INS_3	2	second	20160408	right
0.105864	4	1	0.5	INS	20160407_INS_3	2	second	20160408	right
0.0311587	4	0.5	0.5	INS	20160407_INS_3	2	second	20160408	right
0.0105959	4	0.25	0.5	INS	20160407_INS_3	2	second	20160408	right
0.0072266	4	0.125	0.5	INS	20160407_INS_3	2	second	20160408	right
0.0117837	4	0.0625	0.5	INS	20160407_INS_3	2	second	20160408	right
0.0148183	4	0.0312	0.5	INS	20160407_INS_3	2	second	20160408	right
0.0115838	4	0.0156	0.5	INS	20160407_INS_3	2	second	20160408	right
0.00691972	4	0.0078	0.5	INS	20160407_INS_3	2	second	20160408	right
0.127275	8	1	0.5	INS	20160407_INS_3	2	second	20160408	right
0.0206714	8	0.5	0.5	INS	20160407_INS_3	2	second	20160408	right
0.032127	8	0.25	0.5	INS	20160407_INS_3	2	second	20160408	right
0.0173846	8	0.125	0.5	INS	20160407_INS_3	2	second	20160408	right
0.0123135	8	0.0625	0.5	INS	20160407_INS_3	2	second	20160408	right
0.0044813	8	0.0312	0.5	INS	20160407_INS_3	2	second	20160408	right
0.0110312	8	0.0156	0.5	INS	20160407_INS_3	2	second	20160408	right
0.00765442	8	0.0078	0.5	INS	20160407_INS_3	2	second	20160408	right
0.134882	16	1	0.5	INS	20160407_INS_3	2	second	20160408	right
0.0142323	16	0.5	0.5	INS	20160407_INS_3	2	second	20160408	right
0.0218503	16	0.25	0.5	INS	20160407_INS_3	2	second	20160408	right
0.0258091	16	0.125	0.5	INS	20160407_INS_3	2	second	20160408	right
0.0213931	16	0.0625	0.5	INS	20160407_INS_3	2	second	20160408	right
0.00973483	16	0.0312	0.5	INS	20160407_INS_3	2	second	20160408	right
0.00730528	16	0.0156	0.5	INS	20160407_INS_3	2	second	20160408	right
0.00745734	16	0.0078	0.5	INS	20160407_INS_3	2	second	20160408	right
0.177456	32	1	0.5	INS	20160407_INS_3	2	second	20160408	right
0.0784642	32	0.5	0.5	INS	20160407_INS_3	2	second	20160408	right
0.0352022	32	0.25	0.5	INS	20160407_INS_3	2	second	20160408	right
0.0260929	32	0.125	0.5	INS	20160407_INS_3	2	second	20160408	right
0.0173642	32	0.0625	0.5	INS	20160407_INS_3	2	second	20160408	right
0.0185113	32	0.0312	0.5	INS	20160407_INS_3	2	second	20160408	right
0.00200162	32	0.0156	0.5	INS	20160407_INS_3	2	second	20160408	right
0.0135363	32	0.0078	0.5	INS	20160407_INS_3	2	second	20160408	right
0.0793175	64	1	0.5	INS	20160407_INS_3	2	second	20160408	right
0.052823	64	0.5	0.5	INS	20160407_INS_3	2	second	20160408	right
0.0191903	64	0.25	0.5	INS	20160407_INS_3	2	second	20160408	right
0.0187583	64	0.125	0.5	INS	20160407_INS_3	2	second	20160408	right
0.0139233	64	0.0625	0.5	INS	20160407_INS_3	2	second	20160408	right
0.00511586	64	0.0312	0.5	INS	20160407_INS_3	2	second	20160408	right
0.00800482	64	0.0156	0.5	INS	20160407_INS_3	2	second	20160408	right
0.0113884	64	0.0078	0.5	INS	20160407_INS_3	2	second	20160408	right
0.026512	128	1	0.5	INS	20160407_INS_3	2	second	20160408	right
0.0225297	128	0.5	0.5	INS	20160407_INS_3	2	second	20160408	right
0.00640165	128	0.25	0.5	INS	20160407_INS_3	2	second	20160408	right
0.00101361	128	0.125	0.5	INS	20160407_INS_3	2	second	20160408	right
0.00700575	128	0.0625	0.5	INS	20160407_INS_3	2	second	20160408	right
0.00492812	256	1	0.5	INS	20160407_INS_3	2	second	20160408	right
0.00431725	256	0.5	0.5	INS	20160407_INS_3	2	second	20160408	right
0.00217232	256	0.25	0.5	INS	20160407_INS_3	2	second	20160408	right
0.228233	2	1	0.5	HS	20160407_HS_1	2	second	20160408	left
0.0896872	2	0.5	0.5	HS	20160407_HS_1	2	second	20160408	left
0.028964	2	0.25	0.5	HS	20160407_HS_1	2	second	20160408	left
0.0327688	2	0.125	0.5	HS	20160407_HS_1	2	second	20160408	left
0.0120271	2	0.0625	0.5	HS	20160407_HS_1	2	second	20160408	left
0.000503942	2	0.0312	0.5	HS	20160407_HS_1	2	second	20160408	left
0.000549973	2	0.0156	0.5	HS	20160407_HS_1	2	second	20160408	left
0.00990969	2	0.0078	0.5	HS	20160407_HS_1	2	second	20160408	left
0.144823	4	1	0.5	HS	20160407_HS_1	2	second	20160408	left
0.0594893	4	0.5	0.5	HS	20160407_HS_1	2	second	20160408	left
0.0102067	4	0.25	0.5	HS	20160407_HS_1	2	second	20160408	left
0.0200012	4	0.125	0.5	HS	20160407_HS_1	2	second	20160408	left
0.00980915	4	0.0625	0.5	HS	20160407_HS_1	2	second	20160408	left
0.00659027	4	0.0312	0.5	HS	20160407_HS_1	2	second	20160408	left
0.146443	8	1	0.5	HS	20160407_HS_1	2	second	20160408	left
0.0498331	8	0.5	0.5	HS	20160407_HS_1	2	second	20160408	left
0.0281679	8	0.25	0.5	HS	20160407_HS_1	2	second	20160408	left
0.00861982	8	0.125	0.5	HS	20160407_HS_1	2	second	20160408	left
0.00827252	8	0.0625	0.5	HS	20160407_HS_1	2	second	20160408	left
0.000873495	8	0.0312	0.5	HS	20160407_HS_1	2	second	20160408	left
0.00229663	8	0.0156	0.5	HS	20160407_HS_1	2	second	20160408	left
0.00174759	8	0.0078	0.5	HS	20160407_HS_1	2	second	20160408	left
0.132597	16	1	0.5	HS	20160407_HS_1	2	second	20160408	left
0.0347889	16	0.5	0.5	HS	20160407_HS_1	2	second	20160408	left
0.0263371	16	0.25	0.5	HS	20160407_HS_1	2	second	20160408	left
0.0313013	16	0.125	0.5	HS	20160407_HS_1	2	second	20160408	left
0.015139	16	0.0625	0.5	HS	20160407_HS_1	2	second	20160408	left
0.00493447	16	0.0312	0.5	HS	20160407_HS_1	2	second	20160408	left
0.00108723	16	0.0156	0.5	HS	20160407_HS_1	2	second	20160408	left
0.00355285	16	0.0078	0.5	HS	20160407_HS_1	2	second	20160408	left
0.105068	32	1	0.5	HS	20160407_HS_1	2	second	20160408	left
0.0329864	32	0.5	0.5	HS	20160407_HS_1	2	second	20160408	left
0.0533744	32	0.25	0.5	HS	20160407_HS_1	2	second	20160408	left
0.0259416	32	0.125	0.5	HS	20160407_HS_1	2	second	20160408	left
0.0103307	32	0.0625	0.5	HS	20160407_HS_1	2	second	20160408	left
0.00712542	32	0.0312	0.5	HS	20160407_HS_1	2	second	20160408	left
0.00654589	32	0.0156	0.5	HS	20160407_HS_1	2	second	20160408	left
0.0178356	32	0.0078	0.5	HS	20160407_HS_1	2	second	20160408	left
0.077311	64	1	0.5	HS	20160407_HS_1	2	second	20160408	left
0.0457634	64	0.5	0.5	HS	20160407_HS_1	2	second	20160408	left
0.0189239	64	0.25	0.5	HS	20160407_HS_1	2	second	20160408	left
0.0131972	64	0.125	0.5	HS	20160407_HS_1	2	second	20160408	left
0.00415833	64	0.0625	0.5	HS	20160407_HS_1	2	second	20160408	left
0.00888295	64	0.0312	0.5	HS	20160407_HS_1	2	second	20160408	left
0.00323505	64	0.0156	0.5	HS	20160407_HS_1	2	second	20160408	left
0.00377718	64	0.0078	0.5	HS	20160407_HS_1	2	second	20160408	left
0.0212067	128	1	0.5	HS	20160407_HS_1	2	second	20160408	left
0.0120462	128	0.5	0.5	HS	20160407_HS_1	2	second	20160408	left
0.00373337	128	0.25	0.5	HS	20160407_HS_1	2	second	20160408	left
0.006785	128	0.125	0.5	HS	20160407_HS_1	2	second	20160408	left
0.00195352	128	0.0625	0.5	HS	20160407_HS_1	2	second	20160408	left
0.000832461	128	0.0312	0.5	HS	20160407_HS_1	2	second	20160408	left
0.00316471	128	0.0156	0.5	HS	20160407_HS_1	2	second	20160408	left
0.00330136	128	0.0078	0.5	HS	20160407_HS_1	2	second	20160408	left
0.00846575	256	1	0.5	HS	20160407_HS_1	2	second	20160408	left
0.00115555	256	0.5	0.5	HS	20160407_HS_1	2	second	20160408	left
0.00117133	256	0.25	0.5	HS	20160407_HS_1	2	second	20160408	left
0.00104589	256	0.125	0.5	HS	20160407_HS_1	2	second	20160408	left
0.000975185	256	0.0625	0.5	HS	20160407_HS_1	2	second	20160408	left
0.00213423	256	0.0312	0.5	HS	20160407_HS_1	2	second	20160408	left
0.00184537	256	0.0156	0.5	HS	20160407_HS_1	2	second	20160408	left
0.00151241	256	0.0078	0.5	HS	20160407_HS_1	2	second	20160408	left
0.200168	2	1	0.5	HS	20160407_HS_3	2	second	20160408	left
0.0554738	2	0.5	0.5	HS	20160407_HS_3	2	second	20160408	left
0.0200576	2	0.25	0.5	HS	20160407_HS_3	2	second	20160408	left
0.00864896	2	0.125	0.5	HS	20160407_HS_3	2	second	20160408	left
0.0117498	2	0.0625	0.5	HS	20160407_HS_3	2	second	20160408	left
0.0109225	2	0.0312	0.5	HS	20160407_HS_3	2	second	20160408	left
0.00221116	2	0.0156	0.5	HS	20160407_HS_3	2	second	20160408	left
0.00729032	2	0.0078	0.5	HS	20160407_HS_3	2	second	20160408	left
0.144049	4	1	0.5	HS	20160407_HS_3	2	second	20160408	left
0.046776	4	0.5	0.5	HS	20160407_HS_3	2	second	20160408	left
0.0176543	4	0.25	0.5	HS	20160407_HS_3	2	second	20160408	left
0.00832183	4	0.125	0.5	HS	20160407_HS_3	2	second	20160408	left
0.0237187	4	0.0625	0.5	HS	20160407_HS_3	2	second	20160408	left
0.00495916	4	0.0312	0.5	HS	20160407_HS_3	2	second	20160408	left
0.00586186	4	0.0156	0.5	HS	20160407_HS_3	2	second	20160408	left
0.00459606	4	0.0078	0.5	HS	20160407_HS_3	2	second	20160408	left
0.177458	8	1	0.5	HS	20160407_HS_3	2	second	20160408	left
0.0345196	8	0.5	0.5	HS	20160407_HS_3	2	second	20160408	left
0.0110647	8	0.25	0.5	HS	20160407_HS_3	2	second	20160408	left
0.00470398	8	0.125	0.5	HS	20160407_HS_3	2	second	20160408	left
0.0028603	8	0.0625	0.5	HS	20160407_HS_3	2	second	20160408	left
0.00460227	8	0.0312	0.5	HS	20160407_HS_3	2	second	20160408	left
0.00263003	8	0.0156	0.5	HS	20160407_HS_3	2	second	20160408	left
0.00193005	8	0.0078	0.5	HS	20160407_HS_3	2	second	20160408	left
0.163962	16	1	0.5	HS	20160407_HS_3	2	second	20160408	left
0.00991548	16	0.5	0.5	HS	20160407_HS_3	2	second	20160408	left
0.0134222	16	0.25	0.5	HS	20160407_HS_3	2	second	20160408	left
0.00459141	16	0.125	0.5	HS	20160407_HS_3	2	second	20160408	left
0.00303855	16	0.0625	0.5	HS	20160407_HS_3	2	second	20160408	left
0.00604263	16	0.0312	0.5	HS	20160407_HS_3	2	second	20160408	left
0.0039523	16	0.0156	0.5	HS	20160407_HS_3	2	second	20160408	left
0.00393429	16	0.0078	0.5	HS	20160407_HS_3	2	second	20160408	left
0.0601542	32	1	0.5	HS	20160407_HS_3	2	second	20160408	left
0.0332186	32	0.5	0.5	HS	20160407_HS_3	2	second	20160408	left
0.0167154	32	0.25	0.5	HS	20160407_HS_3	2	second	20160408	left
0.00866512	32	0.125	0.5	HS	20160407_HS_3	2	second	20160408	left
0.00709432	32	0.0625	0.5	HS	20160407_HS_3	2	second	20160408	left
0.00361555	32	0.0312	0.5	HS	20160407_HS_3	2	second	20160408	left
0.00546929	32	0.0156	0.5	HS	20160407_HS_3	2	second	20160408	left
0.00361919	32	0.0078	0.5	HS	20160407_HS_3	2	second	20160408	left
0.0515973	64	1	0.5	HS	20160407_HS_3	2	second	20160408	left
0.0320867	64	0.5	0.5	HS	20160407_HS_3	2	second	20160408	left
0.0148819	64	0.25	0.5	HS	20160407_HS_3	2	second	20160408	left
0.00318676	64	0.125	0.5	HS	20160407_HS_3	2	second	20160408	left
0.000975073	64	0.0625	0.5	HS	20160407_HS_3	2	second	20160408	left
0.00150692	64	0.0312	0.5	HS	20160407_HS_3	2	second	20160408	left
0.00321622	64	0.0156	0.5	HS	20160407_HS_3	2	second	20160408	left
0.00379675	64	0.0078	0.5	HS	20160407_HS_3	2	second	20160408	left
0.0197408	128	1	0.5	HS	20160407_HS_3	2	second	20160408	left
0.00582922	128	0.5	0.5	HS	20160407_HS_3	2	second	20160408	left
0.00389099	128	0.25	0.5	HS	20160407_HS_3	2	second	20160408	left
0.00261549	128	0.125	0.5	HS	20160407_HS_3	2	second	20160408	left
0.00258709	128	0.0625	0.5	HS	20160407_HS_3	2	second	20160408	left
0.00294835	128	0.0312	0.5	HS	20160407_HS_3	2	second	20160408	left
0.00194802	128	0.0156	0.5	HS	20160407_HS_3	2	second	20160408	left
0.00212663	128	0.0078	0.5	HS	20160407_HS_3	2	second	20160408	left
0.00224235	256	1	0.5	HS	20160407_HS_3	2	second	20160408	left
0.0010065	256	0.5	0.5	HS	20160407_HS_3	2	second	20160408	left
0.00187788	256	0.25	0.5	HS	20160407_HS_3	2	second	20160408	left
0.00291213	256	0.125	0.5	HS	20160407_HS_3	2	second	20160408	left
0.00435572	256	0.0625	0.5	HS	20160407_HS_3	2	second	20160408	left
0.00220337	256	0.0312	0.5	HS	20160407_HS_3	2	second	20160408	left
0.00130085	256	0.0156	0.5	HS	20160407_HS_3	2	second	20160408	left
0.00161009	256	0.0078	0.5	HS	20160407_HS_3	2	second	20160408	left
0.116529	2	1	0.5	HS	20160407_HS_5	2	second	20160408	left
0.0581327	2	0.5	0.5	HS	20160407_HS_5	2	second	20160408	left
0.0350039	2	0.25	0.5	HS	20160407_HS_5	2	second	20160408	left
0.0216196	2	0.125	0.5	HS	20160407_HS_5	2	second	20160408	left
0.0159564	2	0.0625	0.5	HS	20160407_HS_5	2	second	20160408	left
0.0842694	2	0.0312	0.5	HS	20160407_HS_5	2	second	20160408	left
0.104431	4	1	0.5	HS	20160407_HS_5	2	second	20160408	left
0.0332657	4	0.5	0.5	HS	20160407_HS_5	2	second	20160408	left
0.0172002	4	0.25	0.5	HS	20160407_HS_5	2	second	20160408	left
0.076215	4	0.125	0.5	HS	20160407_HS_5	2	second	20160408	left
0.0971383	8	1	0.5	HS	20160407_HS_5	2	second	20160408	left
0.0621886	8	0.5	0.5	HS	20160407_HS_5	2	second	20160408	left
0.0109939	8	0.25	0.5	HS	20160407_HS_5	2	second	20160408	left
0.0139069	8	0.125	0.5	HS	20160407_HS_5	2	second	20160408	left
0.322234	8	0.0625	0.5	HS	20160407_HS_5	2	second	20160408	left
0.101043	16	1	0.5	HS	20160407_HS_5	2	second	20160408	left
0.0287932	16	0.5	0.5	HS	20160407_HS_5	2	second	20160408	left
0.0254666	16	0.25	0.5	HS	20160407_HS_5	2	second	20160408	left
0.0455415	16	0.125	0.5	HS	20160407_HS_5	2	second	20160408	left
0.122467	32	1	0.5	HS	20160407_HS_5	2	second	20160408	left
0.0256151	32	0.5	0.5	HS	20160407_HS_5	2	second	20160408	left
0.0162583	32	0.25	0.5	HS	20160407_HS_5	2	second	20160408	left
0.0185345	32	0.125	0.5	HS	20160407_HS_5	2	second	20160408	left
0.0203873	32	0.0625	0.5	HS	20160407_HS_5	2	second	20160408	left
0.0115489	32	0.0312	0.5	HS	20160407_HS_5	2	second	20160408	left
0.0338454	32	0.0156	0.5	HS	20160407_HS_5	2	second	20160408	left
0.0362453	64	1	0.5	HS	20160407_HS_5	2	second	20160408	left
0.0239969	64	0.5	0.5	HS	20160407_HS_5	2	second	20160408	left
0.0274603	64	0.25	0.5	HS	20160407_HS_5	2	second	20160408	left
0.0156981	64	0.125	0.5	HS	20160407_HS_5	2	second	20160408	left
0.0188036	64	0.0625	0.5	HS	20160407_HS_5	2	second	20160408	left
0.00711079	64	0.0312	0.5	HS	20160407_HS_5	2	second	20160408	left
0.0104293	64	0.0156	0.5	HS	20160407_HS_5	2	second	20160408	left
0.0208691	64	0.0078	0.5	HS	20160407_HS_5	2	second	20160408	left
0.0363787	128	1	0.5	HS	20160407_HS_5	2	second	20160408	left
0.0215992	128	0.5	0.5	HS	20160407_HS_5	2	second	20160408	left
0.0181718	128	0.25	0.5	HS	20160407_HS_5	2	second	20160408	left
0.0065998	128	0.125	0.5	HS	20160407_HS_5	2	second	20160408	left
0.00195083	128	0.0625	0.5	HS	20160407_HS_5	2	second	20160408	left
0.008055	128	0.0312	0.5	HS	20160407_HS_5	2	second	20160408	left
0.0110444	128	0.0156	0.5	HS	20160407_HS_5	2	second	20160408	left
0.00555014	256	1	0.5	HS	20160407_HS_5	2	second	20160408	left
0.00369708	256	0.5	0.5	HS	20160407_HS_5	2	second	20160408	left
0.000757779	256	0.25	0.5	HS	20160407_HS_5	2	second	20160408	left
0.0212145	256	0.125	0.5	HS	20160407_HS_5	2	second	20160408	left
0.112003	2	1	0.5	SF	20160407_SF_4	2	second	20160408	right
0.0345421	2	0.5	0.5	SF	20160407_SF_4	2	second	20160408	right
0.00275888	2	0.25	0.5	SF	20160407_SF_4	2	second	20160408	right
0.00711812	2	0.125	0.5	SF	20160407_SF_4	2	second	20160408	right
0.00668518	2	0.0625	0.5	SF	20160407_SF_4	2	second	20160408	right
0.00302372	2	0.0312	0.5	SF	20160407_SF_4	2	second	20160408	right
0.00926661	2	0.0156	0.5	SF	20160407_SF_4	2	second	20160408	right
0.00546441	2	0.0078	0.5	SF	20160407_SF_4	2	second	20160408	right
0.0724357	4	1	0.5	SF	20160407_SF_4	2	second	20160408	right
0.0167729	4	0.5	0.5	SF	20160407_SF_4	2	second	20160408	right
0.0132934	4	0.25	0.5	SF	20160407_SF_4	2	second	20160408	right
0.00939367	4	0.125	0.5	SF	20160407_SF_4	2	second	20160408	right
0.00540929	4	0.0625	0.5	SF	20160407_SF_4	2	second	20160408	right
0.00408552	4	0.0312	0.5	SF	20160407_SF_4	2	second	20160408	right
0.00161547	4	0.0156	0.5	SF	20160407_SF_4	2	second	20160408	right
0.065039	8	1	0.5	SF	20160407_SF_4	2	second	20160408	right
0.00852773	8	0.5	0.5	SF	20160407_SF_4	2	second	20160408	right
0.0163935	8	0.25	0.5	SF	20160407_SF_4	2	second	20160408	right
0.012208	8	0.125	0.5	SF	20160407_SF_4	2	second	20160408	right
0.00114165	8	0.0312	0.5	SF	20160407_SF_4	2	second	20160408	right
0.00397271	8	0.0156	0.5	SF	20160407_SF_4	2	second	20160408	right
0.00362472	8	0.0078	0.5	SF	20160407_SF_4	2	second	20160408	right
0.0993603	16	1	0.5	SF	20160407_SF_4	2	second	20160408	right
0.0152446	16	0.5	0.5	SF	20160407_SF_4	2	second	20160408	right
0.00369541	16	0.0625	0.5	SF	20160407_SF_4	2	second	20160408	right
0.00207651	16	0.0312	0.5	SF	20160407_SF_4	2	second	20160408	right
0.00180912	16	0.0156	0.5	SF	20160407_SF_4	2	second	20160408	right
0.00810519	16	0.0078	0.5	SF	20160407_SF_4	2	second	20160408	right
0.0870898	32	1	0.5	SF	20160407_SF_4	2	second	20160408	right
0.016854	32	0.5	0.5	SF	20160407_SF_4	2	second	20160408	right
0.0193025	32	0.25	0.5	SF	20160407_SF_4	2	second	20160408	right
0.0131405	32	0.125	0.5	SF	20160407_SF_4	2	second	20160408	right
0.0106279	32	0.0625	0.5	SF	20160407_SF_4	2	second	20160408	right
0.00141292	32	0.0312	0.5	SF	20160407_SF_4	2	second	20160408	right
0.00235817	32	0.0156	0.5	SF	20160407_SF_4	2	second	20160408	right
0.000573097	32	0.0078	0.5	SF	20160407_SF_4	2	second	20160408	right
0.0479	64	1	0.5	SF	20160407_SF_4	2	second	20160408	right
0.0325119	64	0.5	0.5	SF	20160407_SF_4	2	second	20160408	right
0.0160593	64	0.25	0.5	SF	20160407_SF_4	2	second	20160408	right
0.0136635	64	0.125	0.5	SF	20160407_SF_4	2	second	20160408	right
0.0094858	64	0.0625	0.5	SF	20160407_SF_4	2	second	20160408	right
0.00128397	64	0.0156	0.5	SF	20160407_SF_4	2	second	20160408	right
0.00718914	64	0.0078	0.5	SF	20160407_SF_4	2	second	20160408	right
0.0249445	128	1	0.5	SF	20160407_SF_4	2	second	20160408	right
0.0127912	128	0.5	0.5	SF	20160407_SF_4	2	second	20160408	right
0.00955691	128	0.25	0.5	SF	20160407_SF_4	2	second	20160408	right
0.00345385	128	0.125	0.5	SF	20160407_SF_4	2	second	20160408	right
0.00411552	128	0.0625	0.5	SF	20160407_SF_4	2	second	20160408	right
0.00750852	128	0.0312	0.5	SF	20160407_SF_4	2	second	20160408	right
0.00482939	128	0.0156	0.5	SF	20160407_SF_4	2	second	20160408	right
0.00316028	128	0.0078	0.5	SF	20160407_SF_4	2	second	20160408	right
0.00202737	256	1	0.5	SF	20160407_SF_4	2	second	20160408	right
0.00107926	256	0.5	0.5	SF	20160407_SF_4	2	second	20160408	right
0.000914059	256	0.25	0.5	SF	20160407_SF_4	2	second	20160408	right
0.00101919	256	0.125	0.5	SF	20160407_SF_4	2	second	20160408	right
0.00162579	256	0.0625	0.5	SF	20160407_SF_4	2	second	20160408	right
0.000302635	256	0.0312	0.5	SF	20160407_SF_4	2	second	20160408	right
0.000417801	256	0.0156	0.5	SF	20160407_SF_4	2	second	20160408	right
0.00187046	256	0.0078	0.5	SF	20160407_SF_4	2	second	20160408	right
0.0483624	2	1	0.5	INS	20160414_INS_2	1	first	20160414	right
0.0110229	2	0.5	0.5	INS	20160414_INS_2	1	first	20160414	right
0.010798	2	0.25	0.5	INS	20160414_INS_2	1	first	20160414	right
0.0116178	2	0.125	0.5	INS	20160414_INS_2	1	first	20160414	right
0.00624146	2	0.0625	0.5	INS	20160414_INS_2	1	first	20160414	right
0.00341573	2	0.0312	0.5	INS	20160414_INS_2	1	first	20160414	right
0.00176081	2	0.0156	0.5	INS	20160414_INS_2	1	first	20160414	right
0.00722578	2	0.0078	0.5	INS	20160414_INS_2	1	first	20160414	right
0.0380263	4	1	0.5	INS	20160414_INS_2	1	first	20160414	right
0.0126155	4	0.5	0.5	INS	20160414_INS_2	1	first	20160414	right
0.0077359	4	0.25	0.5	INS	20160414_INS_2	1	first	20160414	right
0.0059432	4	0.125	0.5	INS	20160414_INS_2	1	first	20160414	right
0.00451419	4	0.0625	0.5	INS	20160414_INS_2	1	first	20160414	right
0.00684962	4	0.0312	0.5	INS	20160414_INS_2	1	first	20160414	right
0.0129435	8	1	0.5	INS	20160414_INS_2	1	first	20160414	right
0.0116136	8	0.5	0.5	INS	20160414_INS_2	1	first	20160414	right
0.00696018	8	0.25	0.5	INS	20160414_INS_2	1	first	20160414	right
0.00160095	8	0.125	0.5	INS	20160414_INS_2	1	first	20160414	right
0.000379246	8	0.0625	0.5	INS	20160414_INS_2	1	first	20160414	right
0.00154735	8	0.0312	0.5	INS	20160414_INS_2	1	first	20160414	right
0.00315663	8	0.0156	0.5	INS	20160414_INS_2	1	first	20160414	right
0.00244971	8	0.0078	0.5	INS	20160414_INS_2	1	first	20160414	right
0.0239589	16	1	0.5	INS	20160414_INS_2	1	first	20160414	right
0.0136666	16	0.5	0.5	INS	20160414_INS_2	1	first	20160414	right
0.00884461	16	0.25	0.5	INS	20160414_INS_2	1	first	20160414	right
0.0102088	16	0.125	0.5	INS	20160414_INS_2	1	first	20160414	right
0.00497415	16	0.0625	0.5	INS	20160414_INS_2	1	first	20160414	right
0.00112497	16	0.0312	0.5	INS	20160414_INS_2	1	first	20160414	right
0.00221768	16	0.0156	0.5	INS	20160414_INS_2	1	first	20160414	right
0.00520769	32	1	0.5	INS	20160414_INS_2	1	first	20160414	right
0.0212561	32	0.5	0.5	INS	20160414_INS_2	1	first	20160414	right
0.0136223	32	0.25	0.5	INS	20160414_INS_2	1	first	20160414	right
0.00668434	32	0.125	0.5	INS	20160414_INS_2	1	first	20160414	right
0.00494295	32	0.0625	0.5	INS	20160414_INS_2	1	first	20160414	right
0.00226167	32	0.0312	0.5	INS	20160414_INS_2	1	first	20160414	right
0.00198622	32	0.0156	0.5	INS	20160414_INS_2	1	first	20160414	right
0.00230265	32	0.0078	0.5	INS	20160414_INS_2	1	first	20160414	right
0.0104913	64	1	0.5	INS	20160414_INS_2	1	first	20160414	right
0.00814727	64	0.5	0.5	INS	20160414_INS_2	1	first	20160414	right
0.00551126	64	0.25	0.5	INS	20160414_INS_2	1	first	20160414	right
0.00366583	64	0.125	0.5	INS	20160414_INS_2	1	first	20160414	right
0.0019219	64	0.0625	0.5	INS	20160414_INS_2	1	first	20160414	right
0.000409058	64	0.0312	0.5	INS	20160414_INS_2	1	first	20160414	right
0.00942209	128	1	0.5	INS	20160414_INS_2	1	first	20160414	right
0.00412152	128	0.5	0.5	INS	20160414_INS_2	1	first	20160414	right
0.00497842	128	0.25	0.5	INS	20160414_INS_2	1	first	20160414	right
0.000971636	128	0.125	0.5	INS	20160414_INS_2	1	first	20160414	right
0.00186486	128	0.0625	0.5	INS	20160414_INS_2	1	first	20160414	right
0.00162207	128	0.0312	0.5	INS	20160414_INS_2	1	first	20160414	right
0.000824445	256	1	0.5	INS	20160414_INS_2	1	first	20160414	right
0.000507861	256	0.5	0.5	INS	20160414_INS_2	1	first	20160414	right
0.00172861	256	0.25	0.5	INS	20160414_INS_2	1	first	20160414	right
0.00260625	256	0.125	0.5	INS	20160414_INS_2	1	first	20160414	right
0.000624476	256	0.0625	0.5	INS	20160414_INS_2	1	first	20160414	right
0.00108994	256	0.0312	0.5	INS	20160414_INS_2	1	first	20160414	right
0.000763864	256	0.0156	0.5	INS	20160414_INS_2	1	first	20160414	right
0.0013487	256	0.0078	0.5	INS	20160414_INS_2	1	first	20160414	right
0.146307	2	1	0.5	HS	20160414_HS_1	1	first	20160414	left
0.0243883	2	0.5	0.5	HS	20160414_HS_1	1	first	20160414	left
0.0186937	2	0.25	0.5	HS	20160414_HS_1	1	first	20160414	left
0.00957196	2	0.125	0.5	HS	20160414_HS_1	1	first	20160414	left
0.00454229	2	0.0625	0.5	HS	20160414_HS_1	1	first	20160414	left
0.00460188	2	0.0312	0.5	HS	20160414_HS_1	1	first	20160414	left
0.00247799	2	0.0156	0.5	HS	20160414_HS_1	1	first	20160414	left
0.00406068	2	0.0078	0.5	HS	20160414_HS_1	1	first	20160414	left
0.102417	4	1	0.5	HS	20160414_HS_1	1	first	20160414	left
0.0121591	4	0.5	0.5	HS	20160414_HS_1	1	first	20160414	left
0.0156678	4	0.25	0.5	HS	20160414_HS_1	1	first	20160414	left
0.00933788	4	0.125	0.5	HS	20160414_HS_1	1	first	20160414	left
0.0024097	4	0.0625	0.5	HS	20160414_HS_1	1	first	20160414	left
0.00252174	4	0.0312	0.5	HS	20160414_HS_1	1	first	20160414	left
0.00219865	4	0.0156	0.5	HS	20160414_HS_1	1	first	20160414	left
0.00378951	4	0.0078	0.5	HS	20160414_HS_1	1	first	20160414	left
0.11911	8	1	0.5	HS	20160414_HS_1	1	first	20160414	left
0.00898782	8	0.5	0.5	HS	20160414_HS_1	1	first	20160414	left
0.0105276	8	0.25	0.5	HS	20160414_HS_1	1	first	20160414	left
0.0125503	8	0.125	0.5	HS	20160414_HS_1	1	first	20160414	left
0.00596676	8	0.0625	0.5	HS	20160414_HS_1	1	first	20160414	left
0.00332054	8	0.0312	0.5	HS	20160414_HS_1	1	first	20160414	left
0.00354594	8	0.0156	0.5	HS	20160414_HS_1	1	first	20160414	left
0.00111232	8	0.0078	0.5	HS	20160414_HS_1	1	first	20160414	left
0.112588	16	1	0.5	HS	20160414_HS_1	1	first	20160414	left
0.0114069	16	0.5	0.5	HS	20160414_HS_1	1	first	20160414	left
0.018963	16	0.25	0.5	HS	20160414_HS_1	1	first	20160414	left
0.0145649	16	0.125	0.5	HS	20160414_HS_1	1	first	20160414	left
0.00994347	16	0.0625	0.5	HS	20160414_HS_1	1	first	20160414	left
0.00915369	16	0.0312	0.5	HS	20160414_HS_1	1	first	20160414	left
0.00499786	16	0.0156	0.5	HS	20160414_HS_1	1	first	20160414	left
0.00206486	16	0.0078	0.5	HS	20160414_HS_1	1	first	20160414	left
0.0198466	32	1	0.5	HS	20160414_HS_1	1	first	20160414	left
0.0583965	32	0.5	0.5	HS	20160414_HS_1	1	first	20160414	left
0.04555	32	0.25	0.5	HS	20160414_HS_1	1	first	20160414	left
0.0247723	32	0.125	0.5	HS	20160414_HS_1	1	first	20160414	left
0.0115696	32	0.0625	0.5	HS	20160414_HS_1	1	first	20160414	left
0.00775847	32	0.0312	0.5	HS	20160414_HS_1	1	first	20160414	left
0.00510034	32	0.0156	0.5	HS	20160414_HS_1	1	first	20160414	left
0.00259664	32	0.0078	0.5	HS	20160414_HS_1	1	first	20160414	left
0.0639019	64	1	0.5	HS	20160414_HS_1	1	first	20160414	left
0.0417435	64	0.5	0.5	HS	20160414_HS_1	1	first	20160414	left
0.0216766	64	0.25	0.5	HS	20160414_HS_1	1	first	20160414	left
0.0111294	64	0.125	0.5	HS	20160414_HS_1	1	first	20160414	left
0.00449683	64	0.0625	0.5	HS	20160414_HS_1	1	first	20160414	left
0.00274466	64	0.0312	0.5	HS	20160414_HS_1	1	first	20160414	left
0.00108044	64	0.0156	0.5	HS	20160414_HS_1	1	first	20160414	left
0.000334688	64	0.0078	0.5	HS	20160414_HS_1	1	first	20160414	left
0.0187242	128	1	0.5	HS	20160414_HS_1	1	first	20160414	left
0.012162	128	0.5	0.5	HS	20160414_HS_1	1	first	20160414	left
0.00429753	128	0.25	0.5	HS	20160414_HS_1	1	first	20160414	left
0.0117885	128	0.125	0.5	HS	20160414_HS_1	1	first	20160414	left
0.00624465	128	0.0625	0.5	HS	20160414_HS_1	1	first	20160414	left
0.00392327	128	0.0312	0.5	HS	20160414_HS_1	1	first	20160414	left
0.00428705	128	0.0156	0.5	HS	20160414_HS_1	1	first	20160414	left
0.00206336	128	0.0078	0.5	HS	20160414_HS_1	1	first	20160414	left
0.0042958	256	1	0.5	HS	20160414_HS_1	1	first	20160414	left
0.00731047	256	0.5	0.5	HS	20160414_HS_1	1	first	20160414	left
0.00181681	256	0.25	0.5	HS	20160414_HS_1	1	first	20160414	left
0.000616601	256	0.125	0.5	HS	20160414_HS_1	1	first	20160414	left
0.00170497	256	0.0625	0.5	HS	20160414_HS_1	1	first	20160414	left
0.00619466	256	0.0312	0.5	HS	20160414_HS_1	1	first	20160414	left
0.000993308	256	0.0156	0.5	HS	20160414_HS_1	1	first	20160414	left
0.00263597	256	0.0078	0.5	HS	20160414_HS_1	1	first	20160414	left
0.021853	2	1	0.5	HS	20160414_HS_2	1	first	20160414	right
0.00623466	2	0.5	0.5	HS	20160414_HS_2	1	first	20160414	right
0.00192903	2	0.25	0.5	HS	20160414_HS_2	1	first	20160414	right
0.0117462	2	0.125	0.5	HS	20160414_HS_2	1	first	20160414	right
0.0133868	2	0.0625	0.5	HS	20160414_HS_2	1	first	20160414	right
0.0142553	2	0.0312	0.5	HS	20160414_HS_2	1	first	20160414	right
0.0102705	2	0.0156	0.5	HS	20160414_HS_2	1	first	20160414	right
0.0118743	2	0.0078	0.5	HS	20160414_HS_2	1	first	20160414	right
0.00702545	4	1	0.5	HS	20160414_HS_2	1	first	20160414	right
0.00905539	4	0.5	0.5	HS	20160414_HS_2	1	first	20160414	right
0.00828908	4	0.25	0.5	HS	20160414_HS_2	1	first	20160414	right
0.01292	4	0.125	0.5	HS	20160414_HS_2	1	first	20160414	right
0.0165977	4	0.0625	0.5	HS	20160414_HS_2	1	first	20160414	right
0.00943656	4	0.0312	0.5	HS	20160414_HS_2	1	first	20160414	right
0.0136931	4	0.0156	0.5	HS	20160414_HS_2	1	first	20160414	right
0.0160185	4	0.0078	0.5	HS	20160414_HS_2	1	first	20160414	right
0.00486601	8	1	0.5	HS	20160414_HS_2	1	first	20160414	right
0.00997799	8	0.5	0.5	HS	20160414_HS_2	1	first	20160414	right
0.00585702	8	0.25	0.5	HS	20160414_HS_2	1	first	20160414	right
0.0055096	8	0.125	0.5	HS	20160414_HS_2	1	first	20160414	right
0.00226526	8	0.0625	0.5	HS	20160414_HS_2	1	first	20160414	right
0.00235721	8	0.0312	0.5	HS	20160414_HS_2	1	first	20160414	right
0.00253178	8	0.0156	0.5	HS	20160414_HS_2	1	first	20160414	right
0.00183326	8	0.0078	0.5	HS	20160414_HS_2	1	first	20160414	right
0.0103908	16	1	0.5	HS	20160414_HS_2	1	first	20160414	right
0.033423	16	0.5	0.5	HS	20160414_HS_2	1	first	20160414	right
0.0263802	16	0.25	0.5	HS	20160414_HS_2	1	first	20160414	right
0.0145231	16	0.125	0.5	HS	20160414_HS_2	1	first	20160414	right
0.00402512	16	0.0625	0.5	HS	20160414_HS_2	1	first	20160414	right
0.00726496	16	0.0312	0.5	HS	20160414_HS_2	1	first	20160414	right
0.00308032	16	0.0156	0.5	HS	20160414_HS_2	1	first	20160414	right
0.00445526	16	0.0078	0.5	HS	20160414_HS_2	1	first	20160414	right
0.0204712	32	1	0.5	HS	20160414_HS_2	1	first	20160414	right
0.00864256	32	0.5	0.5	HS	20160414_HS_2	1	first	20160414	right
0.00921091	32	0.25	0.5	HS	20160414_HS_2	1	first	20160414	right
0.0074092	32	0.125	0.5	HS	20160414_HS_2	1	first	20160414	right
0.00604427	32	0.0625	0.5	HS	20160414_HS_2	1	first	20160414	right
0.00451949	32	0.0312	0.5	HS	20160414_HS_2	1	first	20160414	right
0.00449991	32	0.0156	0.5	HS	20160414_HS_2	1	first	20160414	right
0.00381781	32	0.0078	0.5	HS	20160414_HS_2	1	first	20160414	right
0.0192834	64	1	0.5	HS	20160414_HS_2	1	first	20160414	right
0.0214207	64	0.5	0.5	HS	20160414_HS_2	1	first	20160414	right
0.00217194	64	0.25	0.5	HS	20160414_HS_2	1	first	20160414	right
0.00323369	64	0.125	0.5	HS	20160414_HS_2	1	first	20160414	right
0.0065866	64	0.0625	0.5	HS	20160414_HS_2	1	first	20160414	right
0.00437519	64	0.0312	0.5	HS	20160414_HS_2	1	first	20160414	right
0.00595968	64	0.0156	0.5	HS	20160414_HS_2	1	first	20160414	right
0.00601698	64	0.0078	0.5	HS	20160414_HS_2	1	first	20160414	right
0.015945	128	1	0.5	HS	20160414_HS_2	1	first	20160414	right
0.00101276	128	0.5	0.5	HS	20160414_HS_2	1	first	20160414	right
0.000708256	128	0.25	0.5	HS	20160414_HS_2	1	first	20160414	right
0.00165786	128	0.125	0.5	HS	20160414_HS_2	1	first	20160414	right
0.00239391	128	0.0625	0.5	HS	20160414_HS_2	1	first	20160414	right
0.000260923	256	1	0.5	HS	20160414_HS_2	1	first	20160414	right
0.000331974	256	0.5	0.5	HS	20160414_HS_2	1	first	20160414	right
0.00174181	256	0.25	0.5	HS	20160414_HS_2	1	first	20160414	right
0.0477921	2	1	0.5	SF	20160414_SF_1	1	first	20160414	right
0.00795327	2	0.5	0.5	SF	20160414_SF_1	1	first	20160414	right
0.0156759	2	0.25	0.5	SF	20160414_SF_1	1	first	20160414	right
0.00932181	2	0.125	0.5	SF	20160414_SF_1	1	first	20160414	right
0.00756982	2	0.0625	0.5	SF	20160414_SF_1	1	first	20160414	right
0.00845096	2	0.0312	0.5	SF	20160414_SF_1	1	first	20160414	right
0.00421334	2	0.0156	0.5	SF	20160414_SF_1	1	first	20160414	right
0.00243443	2	0.0078	0.5	SF	20160414_SF_1	1	first	20160414	right
0.0268038	4	1	0.5	SF	20160414_SF_1	1	first	20160414	right
0.00331866	4	0.5	0.5	SF	20160414_SF_1	1	first	20160414	right
0.0185349	4	0.25	0.5	SF	20160414_SF_1	1	first	20160414	right
0.0141935	4	0.125	0.5	SF	20160414_SF_1	1	first	20160414	right
0.0295607	4	0.0625	0.5	SF	20160414_SF_1	1	first	20160414	right
0.0017563	4	0.0312	0.5	SF	20160414_SF_1	1	first	20160414	right
0.00483888	4	0.0156	0.5	SF	20160414_SF_1	1	first	20160414	right
0.0046273	4	0.0078	0.5	SF	20160414_SF_1	1	first	20160414	right
0.0031202	8	1	0.5	SF	20160414_SF_1	1	first	20160414	right
0.0141074	8	0.5	0.5	SF	20160414_SF_1	1	first	20160414	right
0.0133577	8	0.25	0.5	SF	20160414_SF_1	1	first	20160414	right
0.0355717	8	0.125	0.5	SF	20160414_SF_1	1	first	20160414	right
0.00545178	8	0.0625	0.5	SF	20160414_SF_1	1	first	20160414	right
0.00584137	8	0.0312	0.5	SF	20160414_SF_1	1	first	20160414	right
0.0194553	8	0.0156	0.5	SF	20160414_SF_1	1	first	20160414	right
0.00978091	8	0.0078	0.5	SF	20160414_SF_1	1	first	20160414	right
0.025995	16	1	0.5	SF	20160414_SF_1	1	first	20160414	right
0.0229022	16	0.5	0.5	SF	20160414_SF_1	1	first	20160414	right
0.0175904	16	0.25	0.5	SF	20160414_SF_1	1	first	20160414	right
0.0126952	16	0.125	0.5	SF	20160414_SF_1	1	first	20160414	right
0.0108119	16	0.0625	0.5	SF	20160414_SF_1	1	first	20160414	right
0.00747122	16	0.0312	0.5	SF	20160414_SF_1	1	first	20160414	right
0.00436815	16	0.0156	0.5	SF	20160414_SF_1	1	first	20160414	right
0.0140528	16	0.0078	0.5	SF	20160414_SF_1	1	first	20160414	right
0.0185142	32	1	0.5	SF	20160414_SF_1	1	first	20160414	right
0.0225294	32	0.5	0.5	SF	20160414_SF_1	1	first	20160414	right
0.0106366	32	0.25	0.5	SF	20160414_SF_1	1	first	20160414	right
0.00934524	32	0.125	0.5	SF	20160414_SF_1	1	first	20160414	right
0.0102207	32	0.0625	0.5	SF	20160414_SF_1	1	first	20160414	right
0.00625947	32	0.0312	0.5	SF	20160414_SF_1	1	first	20160414	right
0.00916425	32	0.0156	0.5	SF	20160414_SF_1	1	first	20160414	right
0.0152626	32	0.0078	0.5	SF	20160414_SF_1	1	first	20160414	right
0.014094	64	1	0.5	SF	20160414_SF_1	1	first	20160414	right
0.0137556	64	0.5	0.5	SF	20160414_SF_1	1	first	20160414	right
0.0114329	64	0.25	0.5	SF	20160414_SF_1	1	first	20160414	right
0.0146886	64	0.125	0.5	SF	20160414_SF_1	1	first	20160414	right
0.00476603	64	0.0625	0.5	SF	20160414_SF_1	1	first	20160414	right
0.00723352	64	0.0312	0.5	SF	20160414_SF_1	1	first	20160414	right
0.0027075	64	0.0156	0.5	SF	20160414_SF_1	1	first	20160414	right
0.0306388	64	0.0078	0.5	SF	20160414_SF_1	1	first	20160414	right
0.0118406	128	1	0.5	SF	20160414_SF_1	1	first	20160414	right
0.00938117	128	0.5	0.5	SF	20160414_SF_1	1	first	20160414	right
0.00217739	128	0.25	0.5	SF	20160414_SF_1	1	first	20160414	right
0.000641748	128	0.125	0.5	SF	20160414_SF_1	1	first	20160414	right
0.00286553	128	0.0625	0.5	SF	20160414_SF_1	1	first	20160414	right
0.00290608	128	0.0312	0.5	SF	20160414_SF_1	1	first	20160414	right
0.0013575	128	0.0156	0.5	SF	20160414_SF_1	1	first	20160414	right
0.0082504	128	0.0078	0.5	SF	20160414_SF_1	1	first	20160414	right
0.00122792	256	1	0.5	SF	20160414_SF_1	1	first	20160414	right
0.00385588	256	0.5	0.5	SF	20160414_SF_1	1	first	20160414	right
0.00272103	256	0.25	0.5	SF	20160414_SF_1	1	first	20160414	right
0.000896515	256	0.125	0.5	SF	20160414_SF_1	1	first	20160414	right
0.000645227	256	0.0625	0.5	SF	20160414_SF_1	1	first	20160414	right
0.000250451	256	0.0312	0.5	SF	20160414_SF_1	1	first	20160414	right
0.000438064	256	0.0156	0.5	SF	20160414_SF_1	1	first	20160414	right
0.00341364	256	0.0078	0.5	SF	20160414_SF_1	1	first	20160414	right
0.0373717	2	1	0.5	SF	20160414_SF_2	1	first	20160414	left
0.00537832	2	0.5	0.5	SF	20160414_SF_2	1	first	20160414	left
0.0104794	2	0.25	0.5	SF	20160414_SF_2	1	first	20160414	left
0.0036606	2	0.125	0.5	SF	20160414_SF_2	1	first	20160414	left
0.00228775	2	0.0625	0.5	SF	20160414_SF_2	1	first	20160414	left
0.00384458	2	0.0312	0.5	SF	20160414_SF_2	1	first	20160414	left
0.00218164	2	0.0156	0.5	SF	20160414_SF_2	1	first	20160414	left
0.00332778	2	0.0078	0.5	SF	20160414_SF_2	1	first	20160414	left
0.0112157	4	1	0.5	SF	20160414_SF_2	1	first	20160414	left
0.0106623	4	0.5	0.5	SF	20160414_SF_2	1	first	20160414	left
0.0109281	4	0.25	0.5	SF	20160414_SF_2	1	first	20160414	left
0.00683231	4	0.125	0.5	SF	20160414_SF_2	1	first	20160414	left
0.00133933	4	0.0625	0.5	SF	20160414_SF_2	1	first	20160414	left
0.00291002	4	0.0312	0.5	SF	20160414_SF_2	1	first	20160414	left
0.00285406	4	0.0156	0.5	SF	20160414_SF_2	1	first	20160414	left
0.00185676	4	0.0078	0.5	SF	20160414_SF_2	1	first	20160414	left
0.0224154	8	1	0.5	SF	20160414_SF_2	1	first	20160414	left
0.0228678	8	0.5	0.5	SF	20160414_SF_2	1	first	20160414	left
0.00702378	8	0.25	0.5	SF	20160414_SF_2	1	first	20160414	left
0.0212363	8	0.125	0.5	SF	20160414_SF_2	1	first	20160414	left
0.00438283	8	0.0625	0.5	SF	20160414_SF_2	1	first	20160414	left
0.00773603	8	0.0312	0.5	SF	20160414_SF_2	1	first	20160414	left
0.0146541	8	0.0156	0.5	SF	20160414_SF_2	1	first	20160414	left
0.00643601	8	0.0078	0.5	SF	20160414_SF_2	1	first	20160414	left
0.0437934	16	1	0.5	SF	20160414_SF_2	1	first	20160414	left
0.0111022	16	0.5	0.5	SF	20160414_SF_2	1	first	20160414	left
0.0287737	16	0.25	0.5	SF	20160414_SF_2	1	first	20160414	left
0.00843654	16	0.125	0.5	SF	20160414_SF_2	1	first	20160414	left
0.0100609	16	0.0625	0.5	SF	20160414_SF_2	1	first	20160414	left
0.0153684	16	0.0312	0.5	SF	20160414_SF_2	1	first	20160414	left
0.00474904	16	0.0156	0.5	SF	20160414_SF_2	1	first	20160414	left
0.0054494	16	0.0078	0.5	SF	20160414_SF_2	1	first	20160414	left
0.0243472	32	1	0.5	SF	20160414_SF_2	1	first	20160414	left
0.0223509	32	0.5	0.5	SF	20160414_SF_2	1	first	20160414	left
0.0166776	32	0.25	0.5	SF	20160414_SF_2	1	first	20160414	left
0.0121107	32	0.125	0.5	SF	20160414_SF_2	1	first	20160414	left
0.00638984	32	0.0625	0.5	SF	20160414_SF_2	1	first	20160414	left
0.00325798	32	0.0312	0.5	SF	20160414_SF_2	1	first	20160414	left
0.00109998	32	0.0156	0.5	SF	20160414_SF_2	1	first	20160414	left
0.000545937	32	0.0078	0.5	SF	20160414_SF_2	1	first	20160414	left
0.00974993	64	1	0.5	SF	20160414_SF_2	1	first	20160414	left
0.00844179	64	0.5	0.5	SF	20160414_SF_2	1	first	20160414	left
0.00524426	64	0.25	0.5	SF	20160414_SF_2	1	first	20160414	left
0.00310335	64	0.125	0.5	SF	20160414_SF_2	1	first	20160414	left
0.000176476	64	0.0625	0.5	SF	20160414_SF_2	1	first	20160414	left
0.000951798	64	0.0312	0.5	SF	20160414_SF_2	1	first	20160414	left
0.00102941	64	0.0156	0.5	SF	20160414_SF_2	1	first	20160414	left
0.00342036	64	0.0078	0.5	SF	20160414_SF_2	1	first	20160414	left
0.00409173	128	1	0.5	SF	20160414_SF_2	1	first	20160414	left
0.00429059	128	0.5	0.5	SF	20160414_SF_2	1	first	20160414	left
0.00684443	128	0.25	0.5	SF	20160414_SF_2	1	first	20160414	left
0.0020542	128	0.125	0.5	SF	20160414_SF_2	1	first	20160414	left
0.00316666	128	0.0625	0.5	SF	20160414_SF_2	1	first	20160414	left
0.00311697	128	0.0312	0.5	SF	20160414_SF_2	1	first	20160414	left
0.00366816	128	0.0156	0.5	SF	20160414_SF_2	1	first	20160414	left
0.00849696	128	0.0078	0.5	SF	20160414_SF_2	1	first	20160414	left
0.00625954	256	1	0.5	SF	20160414_SF_2	1	first	20160414	left
0.0044889	256	0.5	0.5	SF	20160414_SF_2	1	first	20160414	left
0.0010698	256	0.25	0.5	SF	20160414_SF_2	1	first	20160414	left
0.00033922	256	0.125	0.5	SF	20160414_SF_2	1	first	20160414	left
0.000899867	256	0.0625	0.5	SF	20160414_SF_2	1	first	20160414	left
0.00242399	256	0.0312	0.5	SF	20160414_SF_2	1	first	20160414	left
0.00449475	256	0.0156	0.5	SF	20160414_SF_2	1	first	20160414	left
0.00839577	256	0.0078	0.5	SF	20160414_SF_2	1	first	20160414	left
0.136491	2	1	0.5	INS	20160414_INS_2	2	second	20160415	left
0.0728246	2	0.5	0.5	INS	20160414_INS_2	2	second	20160415	left
0.0231081	2	0.25	0.5	INS	20160414_INS_2	2	second	20160415	left
0.0307717	2	0.125	0.5	INS	20160414_INS_2	2	second	20160415	left
0.016664	2	0.0625	0.5	INS	20160414_INS_2	2	second	20160415	left
0.0255887	2	0.0312	0.5	INS	20160414_INS_2	2	second	20160415	left
0.0167839	2	0.0156	0.5	INS	20160414_INS_2	2	second	20160415	left
0.0305026	2	0.0078	0.5	INS	20160414_INS_2	2	second	20160415	left
0.0618526	4	1	0.5	INS	20160414_INS_2	2	second	20160415	left
0.0263315	4	0.5	0.5	INS	20160414_INS_2	2	second	20160415	left
0.0401106	4	0.25	0.5	INS	20160414_INS_2	2	second	20160415	left
0.0394044	4	0.125	0.5	INS	20160414_INS_2	2	second	20160415	left
0.0163286	4	0.0625	0.5	INS	20160414_INS_2	2	second	20160415	left
0.0124379	4	0.0312	0.5	INS	20160414_INS_2	2	second	20160415	left
0.0165454	4	0.0156	0.5	INS	20160414_INS_2	2	second	20160415	left
0.0247473	4	0.0078	0.5	INS	20160414_INS_2	2	second	20160415	left
0.0979116	8	1	0.5	INS	20160414_INS_2	2	second	20160415	left
0.03927	8	0.5	0.5	INS	20160414_INS_2	2	second	20160415	left
0.0361152	8	0.25	0.5	INS	20160414_INS_2	2	second	20160415	left
0.0125157	8	0.125	0.5	INS	20160414_INS_2	2	second	20160415	left
0.0106851	8	0.0625	0.5	INS	20160414_INS_2	2	second	20160415	left
0.000965949	8	0.0312	0.5	INS	20160414_INS_2	2	second	20160415	left
0.0208922	8	0.0156	0.5	INS	20160414_INS_2	2	second	20160415	left
0.018125	8	0.0078	0.5	INS	20160414_INS_2	2	second	20160415	left
0.0884872	16	1	0.5	INS	20160414_INS_2	2	second	20160415	left
0.0237053	16	0.5	0.5	INS	20160414_INS_2	2	second	20160415	left
0.0300292	16	0.25	0.5	INS	20160414_INS_2	2	second	20160415	left
0.00828555	16	0.125	0.5	INS	20160414_INS_2	2	second	20160415	left
0.0127849	16	0.0625	0.5	INS	20160414_INS_2	2	second	20160415	left
0.0224772	16	0.0312	0.5	INS	20160414_INS_2	2	second	20160415	left
0.0183616	16	0.0156	0.5	INS	20160414_INS_2	2	second	20160415	left
0.00471662	16	0.0078	0.5	INS	20160414_INS_2	2	second	20160415	left
0.0705314	32	1	0.5	INS	20160414_INS_2	2	second	20160415	left
0.00755589	32	0.5	0.5	INS	20160414_INS_2	2	second	20160415	left
0.0187558	32	0.25	0.5	INS	20160414_INS_2	2	second	20160415	left
0.0130886	32	0.125	0.5	INS	20160414_INS_2	2	second	20160415	left
0.00170847	32	0.0625	0.5	INS	20160414_INS_2	2	second	20160415	left
0.00466877	32	0.0312	0.5	INS	20160414_INS_2	2	second	20160415	left
0.00111737	32	0.0156	0.5	INS	20160414_INS_2	2	second	20160415	left
0.0235146	32	0.0078	0.5	INS	20160414_INS_2	2	second	20160415	left
0.0140746	64	1	0.5	INS	20160414_INS_2	2	second	20160415	left
0.0217832	64	0.5	0.5	INS	20160414_INS_2	2	second	20160415	left
0.019228	64	0.25	0.5	INS	20160414_INS_2	2	second	20160415	left
0.00472511	64	0.125	0.5	INS	20160414_INS_2	2	second	20160415	left
0.00279405	64	0.0625	0.5	INS	20160414_INS_2	2	second	20160415	left
0.00494134	64	0.0312	0.5	INS	20160414_INS_2	2	second	20160415	left
0.00510553	64	0.0156	0.5	INS	20160414_INS_2	2	second	20160415	left
0.0100938	64	0.0078	0.5	INS	20160414_INS_2	2	second	20160415	left
0.0109981	128	1	0.5	INS	20160414_INS_2	2	second	20160415	left
0.010644	128	0.5	0.5	INS	20160414_INS_2	2	second	20160415	left
0.00334494	128	0.25	0.5	INS	20160414_INS_2	2	second	20160415	left
0.00313534	128	0.125	0.5	INS	20160414_INS_2	2	second	20160415	left
0.00161657	128	0.0625	0.5	INS	20160414_INS_2	2	second	20160415	left
0.00178666	128	0.0312	0.5	INS	20160414_INS_2	2	second	20160415	left
0.00573587	128	0.0156	0.5	INS	20160414_INS_2	2	second	20160415	left
0.00407757	128	0.0078	0.5	INS	20160414_INS_2	2	second	20160415	left
0.0008964	256	1	0.5	INS	20160414_INS_2	2	second	20160415	left
0.00090956	256	0.5	0.5	INS	20160414_INS_2	2	second	20160415	left
0.00222949	256	0.25	0.5	INS	20160414_INS_2	2	second	20160415	left
0.00115183	256	0.125	0.5	INS	20160414_INS_2	2	second	20160415	left
0.000671053	256	0.0625	0.5	INS	20160414_INS_2	2	second	20160415	left
0.00181093	256	0.0312	0.5	INS	20160414_INS_2	2	second	20160415	left
0.000782555	256	0.0156	0.5	INS	20160414_INS_2	2	second	20160415	left
0.00294702	256	0.0078	0.5	INS	20160414_INS_2	2	second	20160415	left
0.0408211	2	1	0.5	INS	20160414_INS_1	2	second	20160415	right
0.0199679	2	0.5	0.5	INS	20160414_INS_1	2	second	20160415	right
0.0298284	2	0.25	0.5	INS	20160414_INS_1	2	second	20160415	right
0.0152512	2	0.125	0.5	INS	20160414_INS_1	2	second	20160415	right
0.0168057	2	0.0625	0.5	INS	20160414_INS_1	2	second	20160415	right
0.0038702	2	0.0312	0.5	INS	20160414_INS_1	2	second	20160415	right
0.00457417	2	0.0156	0.5	INS	20160414_INS_1	2	second	20160415	right
0.00411357	2	0.0078	0.5	INS	20160414_INS_1	2	second	20160415	right
0.0337103	4	1	0.5	INS	20160414_INS_1	2	second	20160415	right
0.0266571	4	0.5	0.5	INS	20160414_INS_1	2	second	20160415	right
0.0204838	4	0.25	0.5	INS	20160414_INS_1	2	second	20160415	right
0.0104853	4	0.125	0.5	INS	20160414_INS_1	2	second	20160415	right
0.0221491	4	0.0625	0.5	INS	20160414_INS_1	2	second	20160415	right
0.00831772	4	0.0312	0.5	INS	20160414_INS_1	2	second	20160415	right
0.00394192	4	0.0156	0.5	INS	20160414_INS_1	2	second	20160415	right
0.0172149	4	0.0078	0.5	INS	20160414_INS_1	2	second	20160415	right
0.026102	8	1	0.5	INS	20160414_INS_1	2	second	20160415	right
0.0301577	8	0.5	0.5	INS	20160414_INS_1	2	second	20160415	right
0.0334907	8	0.25	0.5	INS	20160414_INS_1	2	second	20160415	right
0.0128534	8	0.125	0.5	INS	20160414_INS_1	2	second	20160415	right
0.00893945	8	0.0625	0.5	INS	20160414_INS_1	2	second	20160415	right
0.0184676	8	0.0312	0.5	INS	20160414_INS_1	2	second	20160415	right
0.0279251	8	0.0156	0.5	INS	20160414_INS_1	2	second	20160415	right
0.00796389	8	0.0078	0.5	INS	20160414_INS_1	2	second	20160415	right
0.0405474	16	1	0.5	INS	20160414_INS_1	2	second	20160415	right
0.0553292	16	0.5	0.5	INS	20160414_INS_1	2	second	20160415	right
0.0522696	16	0.25	0.5	INS	20160414_INS_1	2	second	20160415	right
0.00787275	16	0.125	0.5	INS	20160414_INS_1	2	second	20160415	right
0.011098	16	0.0625	0.5	INS	20160414_INS_1	2	second	20160415	right
0.0683294	16	0.0312	0.5	INS	20160414_INS_1	2	second	20160415	right
0.0185694	16	0.0156	0.5	INS	20160414_INS_1	2	second	20160415	right
0.0279433	16	0.0078	0.5	INS	20160414_INS_1	2	second	20160415	right
0.0232793	32	1	0.5	INS	20160414_INS_1	2	second	20160415	right
0.0250724	32	0.5	0.5	INS	20160414_INS_1	2	second	20160415	right
0.0150297	32	0.25	0.5	INS	20160414_INS_1	2	second	20160415	right
0.0332083	32	0.125	0.5	INS	20160414_INS_1	2	second	20160415	right
0.0326055	64	1	0.5	INS	20160414_INS_1	2	second	20160415	right
0.0259339	64	0.5	0.5	INS	20160414_INS_1	2	second	20160415	right
0.0145394	64	0.25	0.5	INS	20160414_INS_1	2	second	20160415	right
0.00950801	64	0.125	0.5	INS	20160414_INS_1	2	second	20160415	right
0.00563515	64	0.0625	0.5	INS	20160414_INS_1	2	second	20160415	right
0.00756263	64	0.0312	0.5	INS	20160414_INS_1	2	second	20160415	right
0.0073845	64	0.0156	0.5	INS	20160414_INS_1	2	second	20160415	right
0.0168251	64	0.0078	0.5	INS	20160414_INS_1	2	second	20160415	right
0.0106164	128	1	0.5	INS	20160414_INS_1	2	second	20160415	right
0.0106444	128	0.5	0.5	INS	20160414_INS_1	2	second	20160415	right
0.00741934	128	0.25	0.5	INS	20160414_INS_1	2	second	20160415	right
0.00717053	128	0.125	0.5	INS	20160414_INS_1	2	second	20160415	right
0.00467219	128	0.0625	0.5	INS	20160414_INS_1	2	second	20160415	right
0.00709697	128	0.0312	0.5	INS	20160414_INS_1	2	second	20160415	right
0.00223432	128	0.0156	0.5	INS	20160414_INS_1	2	second	20160415	right
0.00224437	128	0.0078	0.5	INS	20160414_INS_1	2	second	20160415	right
0.00614052	256	1	0.5	INS	20160414_INS_1	2	second	20160415	right
0.00153076	256	0.5	0.5	INS	20160414_INS_1	2	second	20160415	right
0.00464231	256	0.25	0.5	INS	20160414_INS_1	2	second	20160415	right
0.00119252	256	0.125	0.5	INS	20160414_INS_1	2	second	20160415	right
0.00178136	256	0.0625	0.5	INS	20160414_INS_1	2	second	20160415	right
0.0012047	256	0.0312	0.5	INS	20160414_INS_1	2	second	20160415	right
0.0015436	256	0.0156	0.5	INS	20160414_INS_1	2	second	20160415	right
0.000864061	256	0.0078	0.5	INS	20160414_INS_1	2	second	20160415	right
0.042554	2	1	0.5	HS	20160414_HS_2	2	second	20160415	left
0.00917431	2	0.5	0.5	HS	20160414_HS_2	2	second	20160415	left
0.0209801	2	0.25	0.5	HS	20160414_HS_2	2	second	20160415	left
0.0141815	2	0.125	0.5	HS	20160414_HS_2	2	second	20160415	left
0.00578661	2	0.0625	0.5	HS	20160414_HS_2	2	second	20160415	left
0.0124149	2	0.0312	0.5	HS	20160414_HS_2	2	second	20160415	left
0.00173216	2	0.0156	0.5	HS	20160414_HS_2	2	second	20160415	left
0.00237515	2	0.0078	0.5	HS	20160414_HS_2	2	second	20160415	left
0.0402957	4	1	0.5	HS	20160414_HS_2	2	second	20160415	left
0.0142555	4	0.5	0.5	HS	20160414_HS_2	2	second	20160415	left
0.0164605	4	0.25	0.5	HS	20160414_HS_2	2	second	20160415	left
0.0122001	4	0.125	0.5	HS	20160414_HS_2	2	second	20160415	left
0.00219099	4	0.0625	0.5	HS	20160414_HS_2	2	second	20160415	left
0.00221446	4	0.0312	0.5	HS	20160414_HS_2	2	second	20160415	left
0.00611896	4	0.0156	0.5	HS	20160414_HS_2	2	second	20160415	left
0.00231784	4	0.0078	0.5	HS	20160414_HS_2	2	second	20160415	left
0.0296609	8	1	0.5	HS	20160414_HS_2	2	second	20160415	left
0.0147527	8	0.5	0.5	HS	20160414_HS_2	2	second	20160415	left
0.0165487	8	0.25	0.5	HS	20160414_HS_2	2	second	20160415	left
0.00846445	8	0.125	0.5	HS	20160414_HS_2	2	second	20160415	left
0.00272855	8	0.0625	0.5	HS	20160414_HS_2	2	second	20160415	left
0.00133654	8	0.0312	0.5	HS	20160414_HS_2	2	second	20160415	left
0.00471009	8	0.0156	0.5	HS	20160414_HS_2	2	second	20160415	left
0.0040467	8	0.0078	0.5	HS	20160414_HS_2	2	second	20160415	left
0.050923	16	1	0.5	HS	20160414_HS_2	2	second	20160415	left
0.0212999	16	0.5	0.5	HS	20160414_HS_2	2	second	20160415	left
0.0231967	16	0.25	0.5	HS	20160414_HS_2	2	second	20160415	left
0.0145524	16	0.125	0.5	HS	20160414_HS_2	2	second	20160415	left
0.0104683	16	0.0625	0.5	HS	20160414_HS_2	2	second	20160415	left
0.00546799	16	0.0312	0.5	HS	20160414_HS_2	2	second	20160415	left
0.00445259	16	0.0156	0.5	HS	20160414_HS_2	2	second	20160415	left
0.000925419	16	0.0078	0.5	HS	20160414_HS_2	2	second	20160415	left
0.0236994	32	1	0.5	HS	20160414_HS_2	2	second	20160415	left
0.0197092	32	0.5	0.5	HS	20160414_HS_2	2	second	20160415	left
0.0183863	32	0.25	0.5	HS	20160414_HS_2	2	second	20160415	left
0.0143032	32	0.125	0.5	HS	20160414_HS_2	2	second	20160415	left
[truncated: 1,225 more rows]

## Sheet: Figure4C
fit	tfreq	int	treatment	animal	day	measurement	date	chamber
0.318648	2	0.005	INS	20160324_INS_1	1	first	20160324	right
0.345589	4	0.005	INS	20160324_INS_1	1	first	20160324	right
0.256491	8	0.005	INS	20160324_INS_1	1	first	20160324	right
0.675067	16	0.005	INS	20160324_INS_1	1	first	20160324	right
0.536008	32	0.005	INS	20160324_INS_1	1	first	20160324	right
	64	0.005	INS	20160324_INS_1	1	first	20160324	right
	128	0.005	INS	20160324_INS_1	1	first	20160324	right
	256	0.005	INS	20160324_INS_1	1	first	20160324	right
0.0804852	2	0.05	INS	20160324_INS_1	1	first	20160324	right
0.140069	4	0.05	INS	20160324_INS_1	1	first	20160324	right
0.117894	8	0.05	INS	20160324_INS_1	1	first	20160324	right
0.210086	16	0.05	INS	20160324_INS_1	1	first	20160324	right
0.224783	32	0.05	INS	20160324_INS_1	1	first	20160324	right
0.930104	64	0.05	INS	20160324_INS_1	1	first	20160324	right
	128	0.05	INS	20160324_INS_1	1	first	20160324	right
	256	0.05	INS	20160324_INS_1	1	first	20160324	right
0.0487581	2	0.5	INS	20160324_INS_1	1	first	20160324	right
0.065912	4	0.5	INS	20160324_INS_1	1	first	20160324	right
0.0818247	8	0.5	INS	20160324_INS_1	1	first	20160324	right
0.0726592	16	0.5	INS	20160324_INS_1	1	first	20160324	right
0.0800946	32	0.5	INS	20160324_INS_1	1	first	20160324	right
0.199677	64	0.5	INS	20160324_INS_1	1	first	20160324	right
0.974052	128	0.5	INS	20160324_INS_1	1	first	20160324	right
	256	0.5	INS	20160324_INS_1	1	first	20160324	right
0.121872	2	0.005	INS	20160324_INS_2	1	first	20160324	left
0.22586	4	0.005	INS	20160324_INS_2	1	first	20160324	left
0.238636	8	0.005	INS	20160324_INS_2	1	first	20160324	left
0.23826	16	0.005	INS	20160324_INS_2	1	first	20160324	left
0.343837	32	0.005	INS	20160324_INS_2	1	first	20160324	left
	64	0.005	INS	20160324_INS_2	1	first	20160324	left
	128	0.005	INS	20160324_INS_2	1	first	20160324	left
	256	0.005	INS	20160324_INS_2	1	first	20160324	left
0.0761024	2	0.05	INS	20160324_INS_2	1	first	20160324	left
0.112153	4	0.05	INS	20160324_INS_2	1	first	20160324	left
0.112832	8	0.05	INS	20160324_INS_2	1	first	20160324	left
0.0881757	16	0.05	INS	20160324_INS_2	1	first	20160324	left
0.159588	32	0.05	INS	20160324_INS_2	1	first	20160324	left
0.269294	64	0.05	INS	20160324_INS_2	1	first	20160324	left
	128	0.05	INS	20160324_INS_2	1	first	20160324	left
	256	0.05	INS	20160324_INS_2	1	first	20160324	left
0.0669346	2	0.5	INS	20160324_INS_2	1	first	20160324	left
0.0641534	4	0.5	INS	20160324_INS_2	1	first	20160324	left
0.0581213	8	0.5	INS	20160324_INS_2	1	first	20160324	left
0.0299355	16	0.5	INS	20160324_INS_2	1	first	20160324	left
0.0407653	32	0.5	INS	20160324_INS_2	1	first	20160324	left
0.0978863	64	0.5	INS	20160324_INS_2	1	first	20160324	left
0.396783	128	0.5	INS	20160324_INS_2	1	first	20160324	left
	256	0.5	INS	20160324_INS_2	1	first	20160324	left
0.0792798	2	0.005	HS	20160324_HS_1	1	first	20160324	left
0.100935	4	0.005	HS	20160324_HS_1	1	first	20160324	left
0.091722	8	0.005	HS	20160324_HS_1	1	first	20160324	left
0.0960767	16	0.005	HS	20160324_HS_1	1	first	20160324	left
0.222218	32	0.005	HS	20160324_HS_1	1	first	20160324	left
	64	0.005	HS	20160324_HS_1	1	first	20160324	left
	128	0.005	HS	20160324_HS_1	1	first	20160324	left
	256	0.005	HS	20160324_HS_1	1	first	20160324	left
0.0349164	2	0.05	HS	20160324_HS_1	1	first	20160324	left
0.0446364	4	0.05	HS	20160324_HS_1	1	first	20160324	left
0.0540382	8	0.05	HS	20160324_HS_1	1	first	20160324	left
0.0411433	16	0.05	HS	20160324_HS_1	1	first	20160324	left
0.064087	32	0.05	HS	20160324_HS_1	1	first	20160324	left
0.242113	64	0.05	HS	20160324_HS_1	1	first	20160324	left
	128	0.05	HS	20160324_HS_1	1	first	20160324	left
	256	0.05	HS	20160324_HS_1	1	first	20160324	left
0.0201006	2	0.5	HS	20160324_HS_1	1	first	20160324	left
0.0304248	4	0.5	HS	20160324_HS_1	1	first	20160324	left
0.0319626	8	0.5	HS	20160324_HS_1	1	first	20160324	left
0.0230321	16	0.5	HS	20160324_HS_1	1	first	20160324	left
0.0242228	32	0.5	HS	20160324_HS_1	1	first	20160324	left
0.0426832	64	0.5	HS	20160324_HS_1	1	first	20160324	left
0.227518	128	0.5	HS	20160324_HS_1	1	first	20160324	left
	256	0.5	HS	20160324_HS_1	1	first	20160324	left
	2	0.005	HS	20160324_HS_2	1	first	20160324	right
0.653823	4	0.005	HS	20160324_HS_2	1	first	20160324	right
0.629889	8	0.005	HS	20160324_HS_2	1	first	20160324	right
0.594572	16	0.005	HS	20160324_HS_2	1	first	20160324	right
0.957651	32	0.005	HS	20160324_HS_2	1	first	20160324	right
	64	0.005	HS	20160324_HS_2	1	first	20160324	right
	128	0.005	HS	20160324_HS_2	1	first	20160324	right
	256	0.005	HS	20160324_HS_2	1	first	20160324	right
0.0834904	2	0.05	HS	20160324_HS_2	1	first	20160324	right
0.085989	4	0.05	HS	20160324_HS_2	1	first	20160324	right
0.412898	8	0.05	HS	20160324_HS_2	1	first	20160324	right
0.220759	16	0.05	HS	20160324_HS_2	1	first	20160324	right
0.246293	32	0.05	HS	20160324_HS_2	1	first	20160324	right
	64	0.05	HS	20160324_HS_2	1	first	20160324	right
	128	0.05	HS	20160324_HS_2	1	first	20160324	right
	256	0.05	HS	20160324_HS_2	1	first	20160324	right
0.0588677	2	0.5	HS	20160324_HS_2	1	first	20160324	right
0.0726524	4	0.5	HS	20160324_HS_2	1	first	20160324	right
0.0770723	8	0.5	HS	20160324_HS_2	1	first	20160324	right
0.151493	16	0.5	HS	20160324_HS_2	1	first	20160324	right
0.103499	32	0.5	HS	20160324_HS_2	1	first	20160324	right
0.251932	64	0.5	HS	20160324_HS_2	1	first	20160324	right
	128	0.5	HS	20160324_HS_2	1	first	20160324	right
	256	0.5	HS	20160324_HS_2	1	first	20160324	right
0.199624	2	0.005	SF	20160324_SF_1	1	first	20160324	left
0.197583	4	0.005	SF	20160324_SF_1	1	first	20160324	left
	8	0.005	SF	20160324_SF_1	1	first	20160324	left
0.287885	16	0.005	SF	20160324_SF_1	1	first	20160324	left
	32	0.005	SF	20160324_SF_1	1	first	20160324	left
	64	0.005	SF	20160324_SF_1	1	first	20160324	left
	128	0.005	SF	20160324_SF_1	1	first	20160324	left
	256	0.005	SF	20160324_SF_1	1	first	20160324	left
0.0756317	2	0.05	SF	20160324_SF_1	1	first	20160324	left
0.0889967	4	0.05	SF	20160324_SF_1	1	first	20160324	left
0.0530002	8	0.05	SF	20160324_SF_1	1	first	20160324	left
0.111559	16	0.05	SF	20160324_SF_1	1	first	20160324	left
0.305442	32	0.05	SF	20160324_SF_1	1	first	20160324	left
	64	0.05	SF	20160324_SF_1	1	first	20160324	left
	128	0.05	SF	20160324_SF_1	1	first	20160324	left
	256	0.05	SF	20160324_SF_1	1	first	20160324	left
0.0457085	2	0.5	SF	20160324_SF_1	1	first	20160324	left
0.0392865	4	0.5	SF	20160324_SF_1	1	first	20160324	left
0.024062	8	0.5	SF	20160324_SF_1	1	first	20160324	left
0.0211653	16	0.5	SF	20160324_SF_1	1	first	20160324	left
0.0532267	32	0.5	SF	20160324_SF_1	1	first	20160324	left
0.153118	64	0.5	SF	20160324_SF_1	1	first	20160324	left
0.98368	128	0.5	SF	20160324_SF_1	1	first	20160324	left
	256	0.5	SF	20160324_SF_1	1	first	20160324	left
0.20923	2	0.005	SF	20160324_SF_2	2	second	20160325	left
	4	0.005	SF	20160324_SF_2	2	second	20160325	left
	8	0.005	SF	20160324_SF_2	2	second	20160325	left
0.285271	16	0.005	SF	20160324_SF_2	2	second	20160325	left
0.341696	32	0.005	SF	20160324_SF_2	2	second	20160325	left
	64	0.005	SF	20160324_SF_2	2	second	20160325	left
	128	0.005	SF	20160324_SF_2	2	second	20160325	left
	256	0.005	SF	20160324_SF_2	2	second	20160325	left
0.0544834	2	0.05	SF	20160324_SF_2	2	second	20160325	left
0.0845009	4	0.05	SF	20160324_SF_2	2	second	20160325	left
	8	0.05	SF	20160324_SF_2	2	second	20160325	left
0.0530948	16	0.05	SF	20160324_SF_2	2	second	20160325	left
0.162203	32	0.05	SF	20160324_SF_2	2	second	20160325	left
0.406141	64	0.05	SF	20160324_SF_2	2	second	20160325	left
	128	0.05	SF	20160324_SF_2	2	second	20160325	left
	256	0.05	SF	20160324_SF_2	2	second	20160325	left
0.0348829	2	0.5	SF	20160324_SF_2	2	second	20160325	left
0.0869025	4	0.5	SF	20160324_SF_2	2	second	20160325	left
0.147532	8	0.5	SF	20160324_SF_2	2	second	20160325	left
0.0356656	16	0.5	SF	20160324_SF_2	2	second	20160325	left
0.0756295	32	0.5	SF	20160324_SF_2	2	second	20160325	left
0.140808	64	0.5	SF	20160324_SF_2	2	second	20160325	left
0.568775	128	0.5	SF	20160324_SF_2	2	second	20160325	left
	256	0.5	SF	20160324_SF_2	2	second	20160325	left
0.0684446	2	0.005	HS	20160324_HS_1	2	second	20160325	right
0.316251	4	0.005	HS	20160324_HS_1	2	second	20160325	right
0.134356	8	0.005	HS	20160324_HS_1	2	second	20160325	right
0.0733531	16	0.005	HS	20160324_HS_1	2	second	20160325	right
0.24995	32	0.005	HS	20160324_HS_1	2	second	20160325	right
0.877652	64	0.005	HS	20160324_HS_1	2	second	20160325	right
	128	0.005	HS	20160324_HS_1	2	second	20160325	right
	256	0.005	HS	20160324_HS_1	2	second	20160325	right
0.0393629	2	0.05	HS	20160324_HS_1	2	second	20160325	right
0.0491698	4	0.05	HS	20160324_HS_1	2	second	20160325	right
0.0547531	8	0.05	HS	20160324_HS_1	2	second	20160325	right
0.0393869	16	0.05	HS	20160324_HS_1	2	second	20160325	right
0.0762991	32	0.05	HS	20160324_HS_1	2	second	20160325	right
0.156455	64	0.05	HS	20160324_HS_1	2	second	20160325	right
	128	0.05	HS	20160324_HS_1	2	second	20160325	right
	256	0.05	HS	20160324_HS_1	2	second	20160325	right
0.0265335	2	0.5	HS	20160324_HS_1	2	second	20160325	right
0.0252542	4	0.5	HS	20160324_HS_1	2	second	20160325	right
0.0389913	8	0.5	HS	20160324_HS_1	2	second	20160325	right
0.0128565	16	0.5	HS	20160324_HS_1	2	second	20160325	right
0.0299576	32	0.5	HS	20160324_HS_1	2	second	20160325	right
0.0622473	64	0.5	HS	20160324_HS_1	2	second	20160325	right
0.250191	128	0.5	HS	20160324_HS_1	2	second	20160325	right
	256	0.5	HS	20160324_HS_1	2	second	20160325	right
	2	0.005	INS	20160324_INS_1	2	second	20160325	left
	4	0.005	INS	20160324_INS_1	2	second	20160325	left
	8	0.005	INS	20160324_INS_1	2	second	20160325	left
0.958092	16	0.005	INS	20160324_INS_1	2	second	20160325	left
	32	0.005	INS	20160324_INS_1	2	second	20160325	left
	64	0.005	INS	20160324_INS_1	2	second	20160325	left
	128	0.005	INS	20160324_INS_1	2	second	20160325	left
	256	0.005	INS	20160324_INS_1	2	second	20160325	left
	2	0.05	INS	20160324_INS_1	2	second	20160325	left
0.595049	4	0.05	INS	20160324_INS_1	2	second	20160325	left
0.369584	8	0.05	INS	20160324_INS_1	2	second	20160325	left
0.153051	16	0.05	INS	20160324_INS_1	2	second	20160325	left
0.288395	32	0.05	INS	20160324_INS_1	2	second	20160325	left
	64	0.05	INS	20160324_INS_1	2	second	20160325	left
	128	0.05	INS	20160324_INS_1	2	second	20160325	left
	256	0.05	INS	20160324_INS_1	2	second	20160325	left
0.377368	2	0.5	INS	20160324_INS_1	2	second	20160325	left
0.31032	4	0.5	INS	20160324_INS_1	2	second	20160325	left
0.190977	8	0.5	INS	20160324_INS_1	2	second	20160325	left
0.124759	16	0.5	INS	20160324_INS_1	2	second	20160325	left
0.118848	32	0.5	INS	20160324_INS_1	2	second	20160325	left
0.249549	64	0.5	INS	20160324_INS_1	2	second	20160325	left
	128	0.5	INS	20160324_INS_1	2	second	20160325	left
	256	0.5	INS	20160324_INS_1	2	second	20160325	left
	2	0.005	INS	20160324_INS_2	2	second	20160325	right
0.730708	4	0.005	INS	20160324_INS_2	2	second	20160325	right
0.501068	8	0.005	INS	20160324_INS_2	2	second	20160325	right
0.451369	16	0.005	INS	20160324_INS_2	2	second	20160325	right
0.857534	32	0.005	INS	20160324_INS_2	2	second	20160325	right
	64	0.005	INS	20160324_INS_2	2	second	20160325	right
	128	0.005	INS	20160324_INS_2	2	second	20160325	right
	256	0.005	INS	20160324_INS_2	2	second	20160325	right
0.184599	2	0.05	INS	20160324_INS_2	2	second	20160325	right
0.13038	4	0.05	INS	20160324_INS_2	2	second	20160325	right
0.134871	8	0.05	INS	20160324_INS_2	2	second	20160325	right
0.235424	16	0.05	INS	20160324_INS_2	2	second	20160325	right
0.309158	32	0.05	INS	20160324_INS_2	2	second	20160325	right
0.494619	64	0.05	INS	20160324_INS_2	2	second	20160325	right
	128	0.05	INS	20160324_INS_2	2	second	20160325	right
	256	0.05	INS	20160324_INS_2	2	second	20160325	right
0.153983	2	0.5	INS	20160324_INS_2	2	second	20160325	right
0.10769	4	0.5	INS	20160324_INS_2	2	second	20160325	right
0.0614701	8	0.5	INS	20160324_INS_2	2	second	20160325	right
0.0730349	16	0.5	INS	20160324_INS_2	2	second	20160325	right
0.122568	32	0.5	INS	20160324_INS_2	2	second	20160325	right
0.178061	64	0.5	INS	20160324_INS_2	2	second	20160325	right
0.468198	128	0.5	INS	20160324_INS_2	2	second	20160325	right
	256	0.5	INS	20160324_INS_2	2	second	20160325	right
0.168079	2	0.005	INS	20160406_INS_1	1	first	20160406	left
0.245444	4	0.005	INS	20160406_INS_1	1	first	20160406	left
0.282802	8	0.005	INS	20160406_INS_1	1	first	20160406	left
0.25122	16	0.005	INS	20160406_INS_1	1	first	20160406	left
0.390588	32	0.005	INS	20160406_INS_1	1	first	20160406	left
	64	0.005	INS	20160406_INS_1	1	first	20160406	left
	128	0.005	INS	20160406_INS_1	1	first	20160406	left
	256	0.005	INS	20160406_INS_1	1	first	20160406	left
0.0315145	2	0.05	INS	20160406_INS_1	1	first	20160406	left
0.115644	4	0.05	INS	20160406_INS_1	1	first	20160406	left
0.0986595	8	0.05	INS	20160406_INS_1	1	first	20160406	left
0.0663596	16	0.05	INS	20160406_INS_1	1	first	20160406	left
0.109909	32	0.05	INS	20160406_INS_1	1	first	20160406	left
0.437298	64	0.05	INS	20160406_INS_1	1	first	20160406	left
	128	0.05	INS	20160406_INS_1	1	first	20160406	left
	256	0.05	INS	20160406_INS_1	1	first	20160406	left
0.0372452	2	0.5	INS	20160406_INS_1	1	first	20160406	left
0.0398111	4	0.5	INS	20160406_INS_1	1	first	20160406	left
0.0456405	8	0.5	INS	20160406_INS_1	1	first	20160406	left
0.0325061	16	0.5	INS	20160406_INS_1	1	first	20160406	left
0.0401221	32	0.5	INS	20160406_INS_1	1	first	20160406	left
0.08323	64	0.5	INS	20160406_INS_1	1	first	20160406	left
0.699875	128	0.5	INS	20160406_INS_1	1	first	20160406	left
	256	0.5	INS	20160406_INS_1	1	first	20160406	left
0.28898	2	0.005	INS	20160406_INS_2	1	first	20160406	right
0.437267	4	0.005	INS	20160406_INS_2	1	first	20160406	right
0.356283	8	0.005	INS	20160406_INS_2	1	first	20160406	right
0.311519	16	0.005	INS	20160406_INS_2	1	first	20160406	right
0.401385	32	0.005	INS	20160406_INS_2	1	first	20160406	right
	64	0.005	INS	20160406_INS_2	1	first	20160406	right
	128	0.005	INS	20160406_INS_2	1	first	20160406	right
	256	0.005	INS	20160406_INS_2	1	first	20160406	right
0.0804843	2	0.05	INS	20160406_INS_2	1	first	20160406	right
0.11297	4	0.05	INS	20160406_INS_2	1	first	20160406	right
0.12109	8	0.05	INS	20160406_INS_2	1	first	20160406	right
0.133527	16	0.05	INS	20160406_INS_2	1	first	20160406	right
0.162123	32	0.05	INS	20160406_INS_2	1	first	20160406	right
0.259738	64	0.05	INS	20160406_INS_2	1	first	20160406	right
	128	0.05	INS	20160406_INS_2	1	first	20160406	right
	256	0.05	INS	20160406_INS_2	1	first	20160406	right
0.0563866	2	0.5	INS	20160406_INS_2	1	first	20160406	right
0.061105	4	0.5	INS	20160406_INS_2	1	first	20160406	right
0.0601862	8	0.5	INS	20160406_INS_2	1	first	20160406	right
0.0596086	16	0.5	INS	20160406_INS_2	1	first	20160406	right
0.0722711	32	0.5	INS	20160406_INS_2	1	first	20160406	right
0.0696242	64	0.5	INS	20160406_INS_2	1	first	20160406	right
0.325459	128	0.5	INS	20160406_INS_2	1	first	20160406	right
	256	0.5	INS	20160406_INS_2	1	first	20160406	right
0.096843	2	0.005	SF	20160406_SF_1	1	first	20160406	left
0.403168	4	0.005	SF	20160406_SF_1	1	first	20160406	left
0.559388	8	0.005	SF	20160406_SF_1	1	first	20160406	left
0.46356	16	0.005	SF	20160406_SF_1	1	first	20160406	left
0.405437	32	0.005	SF	20160406_SF_1	1	first	20160406	left
	64	0.005	SF	20160406_SF_1	1	first	20160406	left
	128	0.005	SF	20160406_SF_1	1	first	20160406	left
	256	0.005	SF	20160406_SF_1	1	first	20160406	left
0.0350875	2	0.05	SF	20160406_SF_1	1	first	20160406	left
0.106562	4	0.05	SF	20160406_SF_1	1	first	20160406	left
0.116284	8	0.05	SF	20160406_SF_1	1	first	20160406	left
0.127193	16	0.05	SF	20160406_SF_1	1	first	20160406	left
0.14251	32	0.05	SF	20160406_SF_1	1	first	20160406	left
0.35353	64	0.05	SF	20160406_SF_1	1	first	20160406	left
	128	0.05	SF	20160406_SF_1	1	first	20160406	left
	256	0.05	SF	20160406_SF_1	1	first	20160406	left
0.0303295	2	0.5	SF	20160406_SF_1	1	first	20160406	left
0.0316901	4	0.5	SF	20160406_SF_1	1	first	20160406	left
0.0292608	8	0.5	SF	20160406_SF_1	1	first	20160406	left
0.0412993	16	0.5	SF	20160406_SF_1	1	first	20160406	left
0.0620301	32	0.5	SF	20160406_SF_1	1	first	20160406	left
0.0991296	64	0.5	SF	20160406_SF_1	1	first	20160406	left
0.477	128	0.5	SF	20160406_SF_1	1	first	20160406	left
	256	0.5	SF	20160406_SF_1	1	first	20160406	left
0.0765998	2	0.005	SF	20160406_SF_2	1	first	20160406	right
0.100059	4	0.005	SF	20160406_SF_2	1	first	20160406	right
0.113281	8	0.005	SF	20160406_SF_2	1	first	20160406	right
0.148118	16	0.005	SF	20160406_SF_2	1	first	20160406	right
0.240307	32	0.005	SF	20160406_SF_2	1	first	20160406	right
	64	0.005	SF	20160406_SF_2	1	first	20160406	right
	128	0.005	SF	20160406_SF_2	1	first	20160406	right
	256	0.005	SF	20160406_SF_2	1	first	20160406	right
0.0352754	2	0.05	SF	20160406_SF_2	1	first	20160406	right
0.0585457	4	0.05	SF	20160406_SF_2	1	first	20160406	right
0.0595777	8	0.05	SF	20160406_SF_2	1	first	20160406	right
0.0755148	16	0.05	SF	20160406_SF_2	1	first	20160406	right
0.0907406	32	0.05	SF	20160406_SF_2	1	first	20160406	right
0.218821	64	0.05	SF	20160406_SF_2	1	first	20160406	right
	128	0.05	SF	20160406_SF_2	1	first	20160406	right
	256	0.05	SF	20160406_SF_2	1	first	20160406	right
0.0260151	2	0.5	SF	20160406_SF_2	1	first	20160406	right
0.025115	4	0.5	SF	20160406_SF_2	1	first	20160406	right
0.0324471	8	0.5	SF	20160406_SF_2	1	first	20160406	right
0.0334061	16	0.5	SF	20160406_SF_2	1	first	20160406	right
0.0402465	32	0.5	SF	20160406_SF_2	1	first	20160406	right
0.0498378	64	0.5	SF	20160406_SF_2	1	first	20160406	right
0.254681	128	0.5	SF	20160406_SF_2	1	first	20160406	right
	256	0.5	SF	20160406_SF_2	1	first	20160406	right
0.0684767	2	0.005	SF	20160406_SF_3	1	first	20160406	right
0.10887	4	0.005	SF	20160406_SF_3	1	first	20160406	right
0.138716	8	0.005	SF	20160406_SF_3	1	first	20160406	right
0.221461	16	0.005	SF	20160406_SF_3	1	first	20160406	right
0.349007	32	0.005	SF	20160406_SF_3	1	first	20160406	right
	64	0.005	SF	20160406_SF_3	1	first	20160406	right
	128	0.005	SF	20160406_SF_3	1	first	20160406	right
	256	0.005	SF	20160406_SF_3	1	first	20160406	right
0.0381538	2	0.05	SF	20160406_SF_3	1	first	20160406	right
0.0536275	4	0.05	SF	20160406_SF_3	1	first	20160406	right
0.0790159	8	0.05	SF	20160406_SF_3	1	first	20160406	right
0.0931391	16	0.05	SF	20160406_SF_3	1	first	20160406	right
0.137159	32	0.05	SF	20160406_SF_3	1	first	20160406	right
0.288805	64	0.05	SF	20160406_SF_3	1	first	20160406	right
	128	0.05	SF	20160406_SF_3	1	first	20160406	right
	256	0.05	SF	20160406_SF_3	1	first	20160406	right
0.0181988	2	0.5	SF	20160406_SF_3	1	first	20160406	right
0.0419202	4	0.5	SF	20160406_SF_3	1	first	20160406	right
0.042143	8	0.5	SF	20160406_SF_3	1	first	20160406	right
0.0428777	16	0.5	SF	20160406_SF_3	1	first	20160406	right
0.036113	32	0.5	SF	20160406_SF_3	1	first	20160406	right
0.0687107	64	0.5	SF	20160406_SF_3	1	first	20160406	right
0.234586	128	0.5	SF	20160406_SF_3	1	first	20160406	right
	256	0.5	SF	20160406_SF_3	1	first	20160406	right
0.160456	2	0.005	INS	20160407_INS_3	1	first	20160407	left
0.152534	4	0.005	INS	20160407_INS_3	1	first	20160407	left
0.261583	8	0.005	INS	20160407_INS_3	1	first	20160407	left
0.270224	16	0.005	INS	20160407_INS_3	1	first	20160407	left
0.513077	32	0.005	INS	20160407_INS_3	1	first	20160407	left
	64	0.005	INS	20160407_INS_3	1	first	20160407	left
	128	0.005	INS	20160407_INS_3	1	first	20160407	left
	256	0.005	INS	20160407_INS_3	1	first	20160407	left
0.0400477	2	0.05	INS	20160407_INS_3	1	first	20160407	left
0.064923	4	0.05	INS	20160407_INS_3	1	first	20160407	left
0.0942067	8	0.05	INS	20160407_INS_3	1	first	20160407	left
0.0826005	16	0.05	INS	20160407_INS_3	1	first	20160407	left
0.180835	32	0.05	INS	20160407_INS_3	1	first	20160407	left
0.630663	64	0.05	INS	20160407_INS_3	1	first	20160407	left
	128	0.05	INS	20160407_INS_3	1	first	20160407	left
	256	0.05	INS	20160407_INS_3	1	first	20160407	left
0.0341478	2	0.5	INS	20160407_INS_3	1	first	20160407	left
0.0461205	4	0.5	INS	20160407_INS_3	1	first	20160407	left
0.0459669	8	0.5	INS	20160407_INS_3	1	first	20160407	left
0.0253998	16	0.5	INS	20160407_INS_3	1	first	20160407	left
0.0414095	32	0.5	INS	20160407_INS_3	1	first	20160407	left
0.109759	64	0.5	INS	20160407_INS_3	1	first	20160407	left
	128	0.5	INS	20160407_INS_3	1	first	20160407	left
	256	0.5	INS	20160407_INS_3	1	first	20160407	left
0.0956456	2	0.005	HS	20160407_HS_1	1	first	20160407	right
0.13747	4	0.005	HS	20160407_HS_1	1	first	20160407	right
0.204895	8	0.005	HS	20160407_HS_1	1	first	20160407	right
0.206082	16	0.005	HS	20160407_HS_1	1	first	20160407	right
0.315687	32	0.005	HS	20160407_HS_1	1	first	20160407	right
	64	0.005	HS	20160407_HS_1	1	first	20160407	right
	128	0.005	HS	20160407_HS_1	1	first	20160407	right
	256	0.005	HS	20160407_HS_1	1	first	20160407	right
0.0301293	2	0.05	HS	20160407_HS_1	1	first	20160407	right
0.0328673	4	0.05	HS	20160407_HS_1	1	first	20160407	right
0.0665385	8	0.05	HS	20160407_HS_1	1	first	20160407	right
0.0606093	16	0.05	HS	20160407_HS_1	1	first	20160407	right
0.123445	32	0.05	HS	20160407_HS_1	1	first	20160407	right
0.404514	64	0.05	HS	20160407_HS_1	1	first	20160407	right
	128	0.05	HS	20160407_HS_1	1	first	20160407	right
	256	0.05	HS	20160407_HS_1	1	first	20160407	right
0.0243105	2	0.5	HS	20160407_HS_1	1	first	20160407	right
0.0370453	4	0.5	HS	20160407_HS_1	1	first	20160407	right
0.0442088	8	0.5	HS	20160407_HS_1	1	first	20160407	right
0.0430877	16	0.5	HS	20160407_HS_1	1	first	20160407	right
0.0524711	32	0.5	HS	20160407_HS_1	1	first	20160407	right
0.118796	64	0.5	HS	20160407_HS_1	1	first	20160407	right
0.591415	128	0.5	HS	20160407_HS_1	1	first	20160407	right
	256	0.5	HS	20160407_HS_1	1	first	20160407	right
0.118673	2	0.005	HS	20160407_HS_3	1	first	20160407	right
0.236009	4	0.005	HS	20160407_HS_3	1	first	20160407	right
0.253729	8	0.005	HS	20160407_HS_3	1	first	20160407	right
0.253159	16	0.005	HS	20160407_HS_3	1	first	20160407	right
0.494794	32	0.005	HS	20160407_HS_3	1	first	20160407	right
	64	0.005	HS	20160407_HS_3	1	first	20160407	right
	128	0.005	HS	20160407_HS_3	1	first	20160407	right
	256	0.005	HS	20160407_HS_3	1	first	20160407	right
0.0834358	2	0.05	HS	20160407_HS_3	1	first	20160407	right
0.102339	4	0.05	HS	20160407_HS_3	1	first	20160407	right
0.108069	8	0.05	HS	20160407_HS_3	1	first	20160407	right
0.13534	16	0.05	HS	20160407_HS_3	1	first	20160407	right
0.2247	32	0.05	HS	20160407_HS_3	1	first	20160407	right
0.461095	64	0.05	HS	20160407_HS_3	1	first	20160407	right
	128	0.05	HS	20160407_HS_3	1	first	20160407	right
	256	0.05	HS	20160407_HS_3	1	first	20160407	right
0.0229259	2	0.5	HS	20160407_HS_3	1	first	20160407	right
0.0476344	4	0.5	HS	20160407_HS_3	1	first	20160407	right
0.076649	8	0.5	HS	20160407_HS_3	1	first	20160407	right
0.0601179	16	0.5	HS	20160407_HS_3	1	first	20160407	right
0.0954583	32	0.5	HS	20160407_HS_3	1	first	20160407	right
0.155339	64	0.5	HS	20160407_HS_3	1	first	20160407	right
0.740673	128	0.5	HS	20160407_HS_3	1	first	20160407	right
	256	0.5	HS	20160407_HS_3	1	first	20160407	right
0.237302	2	0.005	HS	20160407_HS_5	1	first	20160407	left
0.452142	4	0.005	HS	20160407_HS_5	1	first	20160407	left
0.261214	8	0.005	HS	20160407_HS_5	1	first	20160407	left
0.401722	16	0.005	HS	20160407_HS_5	1	first	20160407	left
0.660515	32	0.005	HS	20160407_HS_5	1	first	20160407	left
	64	0.005	HS	20160407_HS_5	1	first	20160407	left
	128	0.005	HS	20160407_HS_5	1	first	20160407	left
	256	0.005	HS	20160407_HS_5	1	first	20160407	left
0.186424	2	0.05	HS	20160407_HS_5	1	first	20160407	left
0.110026	4	0.05	HS	20160407_HS_5	1	first	20160407	left
0.147196	8	0.05	HS	20160407_HS_5	1	first	20160407	left
0.10066	16	0.05	HS	20160407_HS_5	1	first	20160407	left
0.154352	32	0.05	HS	20160407_HS_5	1	first	20160407	left
0.482299	64	0.05	HS	20160407_HS_5	1	first	20160407	left
	128	0.05	HS	20160407_HS_5	1	first	20160407	left
	256	0.05	HS	20160407_HS_5	1	first	20160407	left
0.048796	2	0.5	HS	20160407_HS_5	1	first	20160407	left
0.0497105	4	0.5	HS	20160407_HS_5	1	first	20160407	left
0.0356063	8	0.5	HS	20160407_HS_5	1	first	20160407	left
0.0301329	16	0.5	HS	20160407_HS_5	1	first	20160407	left
0.0432521	32	0.5	HS	20160407_HS_5	1	first	20160407	left
0.11931	64	0.5	HS	20160407_HS_5	1	first	20160407	left
0.662448	128	0.5	HS	20160407_HS_5	1	first	20160407	left
	256	0.5	HS	20160407_HS_5	1	first	20160407	left
0.244517	2	0.005	SF	20160407_SF_4	1	first	20160407	left
0.476918	4	0.005	SF	20160407_SF_4	1	first	20160407	left
0.637427	8	0.005	SF	20160407_SF_4	1	first	20160407	left
0.479775	16	0.005	SF	20160407_SF_4	1	first	20160407	left
0.705908	32	0.005	SF	20160407_SF_4	1	first	20160407	left
	64	0.005	SF	20160407_SF_4	1	first	20160407	left
	128	0.005	SF	20160407_SF_4	1	first	20160407	left
	256	0.005	SF	20160407_SF_4	1	first	20160407	left
0.101455	2	0.05	SF	20160407_SF_4	1	first	20160407	left
0.175169	4	0.05	SF	20160407_SF_4	1	first	20160407	left
0.167262	8	0.05	SF	20160407_SF_4	1	first	20160407	left
0.129196	16	0.05	SF	20160407_SF_4	1	first	20160407	left
0.202908	32	0.05	SF	20160407_SF_4	1	first	20160407	left
	64	0.05	SF	20160407_SF_4	1	first	20160407	left
	128	0.05	SF	20160407_SF_4	1	first	20160407	left
	256	0.05	SF	20160407_SF_4	1	first	20160407	left
0.0537656	2	0.5	SF	20160407_SF_4	1	first	20160407	left
0.0964229	4	0.5	SF	20160407_SF_4	1	first	20160407	left
0.0737477	8	0.5	SF	20160407_SF_4	1	first	20160407	left
0.0529066	16	0.5	SF	20160407_SF_4	1	first	20160407	left
0.0613996	32	0.5	SF	20160407_SF_4	1	first	20160407	left
0.125337	64	0.5	SF	20160407_SF_4	1	first	20160407	left
	128	0.5	SF	20160407_SF_4	1	first	20160407	left
	256	0.5	SF	20160407_SF_4	1	first	20160407	left
0.162469	2	0.005	SF	20160407_SF_5	1	first	20160407	right
0.278834	4	0.005	SF	20160407_SF_5	1	first	20160407	right
0.905976	8	0.005	SF	20160407_SF_5	1	first	20160407	right
	16	0.005	SF	20160407_SF_5	1	first	20160407	right
	32	0.005	SF	20160407_SF_5	1	first	20160407	right
	64	0.005	SF	20160407_SF_5	1	first	20160407	right
	128	0.005	SF	20160407_SF_5	1	first	20160407	right
	256	0.005	SF	20160407_SF_5	1	first	20160407	right
0.0544153	2	0.05	SF	20160407_SF_5	1	first	20160407	right
0.112016	4	0.05	SF	20160407_SF_5	1	first	20160407	right
0.0985802	8	0.05	SF	20160407_SF_5	1	first	20160407	right
0.157755	16	0.05	SF	20160407_SF_5	1	first	20160407	right
0.368619	32	0.05	SF	20160407_SF_5	1	first	20160407	right
	64	0.05	SF	20160407_SF_5	1	first	20160407	right
	128	0.05	SF	20160407_SF_5	1	first	20160407	right
	256	0.05	SF	20160407_SF_5	1	first	20160407	right
0.0396231	2	0.5	SF	20160407_SF_5	1	first	20160407	right
0.0552923	4	0.5	SF	20160407_SF_5	1	first	20160407	right
0.052665	8	0.5	SF	20160407_SF_5	1	first	20160407	right
0.0584082	16	0.5	SF	20160407_SF_5	1	first	20160407	right
0.0934032	32	0.5	SF	20160407_SF_5	1	first	20160407	right
0.299635	64	0.5	SF	20160407_SF_5	1	first	20160407	right
	128	0.5	SF	20160407_SF_5	1	first	20160407	right
	256	0.5	SF	20160407_SF_5	1	first	20160407	right
0.202147	2	0.005	INS	20160407_INS_3	2	second	20160408	right
0.233193	4	0.005	INS	20160407_INS_3	2	second	20160408	right
0.301785	8	0.005	INS	20160407_INS_3	2	second	20160408	right
0.252476	16	0.005	INS	20160407_INS_3	2	second	20160408	right
0.850027	32	0.005	INS	20160407_INS_3	2	second	20160408	right
	64	0.005	INS	20160407_INS_3	2	second	20160408	right
	128	0.005	INS	20160407_INS_3	2	second	20160408	right
	256	0.005	INS	20160407_INS_3	2	second	20160408	right
0.0569883	2	0.05	INS	20160407_INS_3	2	second	20160408	right
0.0802876	4	0.05	INS	20160407_INS_3	2	second	20160408	right
0.0835019	8	0.05	INS	20160407_INS_3	2	second	20160408	right
0.0762031	16	0.05	INS	20160407_INS_3	2	second	20160408	right
0.174203	32	0.05	INS	20160407_INS_3	2	second	20160408	right
0.539151	64	0.05	INS	20160407_INS_3	2	second	20160408	right
	128	0.05	INS	20160407_INS_3	2	second	20160408	right
	256	0.05	INS	20160407_INS_3	2	second	20160408	right
0.0524568	2	0.5	INS	20160407_INS_3	2	second	20160408	right
0.0384978	4	0.5	INS	20160407_INS_3	2	second	20160408	right
0.0312807	8	0.5	INS	20160407_INS_3	2	second	20160408	right
0.0261647	16	0.5	INS	20160407_INS_3	2	second	20160408	right
0.0461106	32	0.5	INS	20160407_INS_3	2	second	20160408	right
0.0993296	64	0.5	INS	20160407_INS_3	2	second	20160408	right
	128	0.5	INS	20160407_INS_3	2	second	20160408	right
	256	0.5	INS	20160407_INS_3	2	second	20160408	right
0.34685	2	0.005	HS	20160407_HS_1	2	second	20160408	left
	4	0.005	HS	20160407_HS_1	2	second	20160408	left
0.203524	8	0.005	HS	20160407_HS_1	2	second	20160408	left
0.233482	16	0.005	HS	20160407_HS_1	2	second	20160408	left
0.647342	32	0.005	HS	20160407_HS_1	2	second	20160408	left
	64	0.005	HS	20160407_HS_1	2	second	20160408	left
	128	0.005	HS	20160407_HS_1	2	second	20160408	left
	256	0.005	HS	20160407_HS_1	2	second	20160408	left
0.0807588	2	0.05	HS	20160407_HS_1	2	second	20160408	left
0.0799598	4	0.05	HS	20160407_HS_1	2	second	20160408	left
0.0732931	8	0.05	HS	20160407_HS_1	2	second	20160408	left
0.0593392	16	0.05	HS	20160407_HS_1	2	second	20160408	left
0.170115	32	0.05	HS	20160407_HS_1	2	second	20160408	left
	64	0.05	HS	20160407_HS_1	2	second	20160408	left
	128	0.05	HS	20160407_HS_1	2	second	20160408	left
	256	0.05	HS	20160407_HS_1	2	second	20160408	left
0.043145	2	0.5	HS	20160407_HS_1	2	second	20160408	left
0.0511858	4	0.5	HS	20160407_HS_1	2	second	20160408	left
0.0426881	8	0.5	HS	20160407_HS_1	2	second	20160408	left
0.0276849	16	0.5	HS	20160407_HS_1	2	second	20160408	left
0.0429082	32	0.5	HS	20160407_HS_1	2	second	20160408	left
0.159835	64	0.5	HS	20160407_HS_1	2	second	20160408	left
	128	0.5	HS	20160407_HS_1	2	second	20160408	left
	256	0.5	HS	20160407_HS_1	2	second	20160408	left
0.25854	2	0.005	HS	20160407_HS_3	2	second	20160408	left
0.500709	4	0.005	HS	20160407_HS_3	2	second	20160408	left
0.435934	8	0.005	HS	20160407_HS_3	2	second	20160408	left
0.433166	16	0.005	HS	20160407_HS_3	2	second	20160408	left
	32	0.005	HS	20160407_HS_3	2	second	20160408	left
	64	0.005	HS	20160407_HS_3	2	second	20160408	left
	128	0.005	HS	20160407_HS_3	2	second	20160408	left
	256	0.005	HS	20160407_HS_3	2	second	20160408	left
0.0918997	2	0.05	HS	20160407_HS_3	2	second	20160408	left
0.11562	4	0.05	HS	20160407_HS_3	2	second	20160408	left
0.116117	8	0.05	HS	20160407_HS_3	2	second	20160408	left
0.0951206	16	0.05	HS	20160407_HS_3	2	second	20160408	left
0.259155	32	0.05	HS	20160407_HS_3	2	second	20160408	left
	64	0.05	HS	20160407_HS_3	2	second	20160408	left
	128	0.05	HS	20160407_HS_3	2	second	20160408	left
	256	0.05	HS	20160407_HS_3	2	second	20160408	left
0.0428986	2	0.5	HS	20160407_HS_3	2	second	20160408	left
0.0501608	4	0.5	HS	20160407_HS_3	2	second	20160408	left
0.0696795	8	0.5	HS	20160407_HS_3	2	second	20160408	left
0.0314417	16	0.5	HS	20160407_HS_3	2	second	20160408	left
0.0547002	32	0.5	HS	20160407_HS_3	2	second	20160408	left
0.198183	64	0.5	HS	20160407_HS_3	2	second	20160408	left
	128	0.5	HS	20160407_HS_3	2	second	20160408	left
	256	0.5	HS	20160407_HS_3	2	second	20160408	left
0.231556	2	0.005	HS	20160407_HS_5	2	second	20160408	left
0.153672	4	0.005	HS	20160407_HS_5	2	second	20160408	left
0.365332	8	0.005	HS	20160407_HS_5	2	second	20160408	left
0.226088	16	0.005	HS	20160407_HS_5	2	second	20160408	left
0.452282	32	0.005	HS	20160407_HS_5	2	second	20160408	left
	64	0.005	HS	20160407_HS_5	2	second	20160408	left
	128	0.005	HS	20160407_HS_5	2	second	20160408	left
	256	0.005	HS	20160407_HS_5	2	second	20160408	left
0.0540789	2	0.05	HS	20160407_HS_5	2	second	20160408	left
0.0870019	4	0.05	HS	20160407_HS_5	2	second	20160408	left
0.0308044	8	0.05	HS	20160407_HS_5	2	second	20160408	left
0.0946896	16	0.05	HS	20160407_HS_5	2	second	20160408	left
0.1575	32	0.05	HS	20160407_HS_5	2	second	20160408	left
0.37504	64	0.05	HS	20160407_HS_5	2	second	20160408	left
	128	0.05	HS	20160407_HS_5	2	second	20160408	left
	256	0.05	HS	20160407_HS_5	2	second	20160408	left
0.02266	2	0.5	HS	20160407_HS_5	2	second	20160408	left
0.0596511	4	0.5	HS	20160407_HS_5	2	second	20160408	left
0.0363069	8	0.5	HS	20160407_HS_5	2	second	20160408	left
0.0202275	16	0.5	HS	20160407_HS_5	2	second	20160408	left
0.0296651	32	0.5	HS	20160407_HS_5	2	second	20160408	left
0.110618	64	0.5	HS	20160407_HS_5	2	second	20160408	left
0.424665	128	0.5	HS	20160407_HS_5	2	second	20160408	left
	256	0.5	HS	20160407_HS_5	2	second	20160408	left
0.578354	2	0.005	SF	20160407_SF_4	2	second	20160408	right
	4	0.005	SF	20160407_SF_4	2	second	20160408	right
0.823262	8	0.005	SF	20160407_SF_4	2	second	20160408	right
0.634111	16	0.005	SF	20160407_SF_4	2	second	20160408	right
	32	0.005	SF	20160407_SF_4	2	second	20160408	right
	64	0.005	SF	20160407_SF_4	2	second	20160408	right
	128	0.005	SF	20160407_SF_4	2	second	20160408	right
	256	0.005	SF	20160407_SF_4	2	second	20160408	right
0.181581	2	0.05	SF	20160407_SF_4	2	second	20160408	right
0.187793	4	0.05	SF	20160407_SF_4	2	second	20160408	right
0.235525	8	0.05	SF	20160407_SF_4	2	second	20160408	right
0.164512	16	0.05	SF	20160407_SF_4	2	second	20160408	right
0.380556	32	0.05	SF	20160407_SF_4	2	second	20160408	right
	64	0.05	SF	20160407_SF_4	2	second	20160408	right
	128	0.05	SF	20160407_SF_4	2	second	20160408	right
	256	0.05	SF	20160407_SF_4	2	second	20160408	right
0.0667965	2	0.5	SF	20160407_SF_4	2	second	20160408	right
0.116525	4	0.5	SF	20160407_SF_4	2	second	20160408	right
0.103301	8	0.5	SF	20160407_SF_4	2	second	20160408	right
0.0531795	16	0.5	SF	20160407_SF_4	2	second	20160408	right
0.0760804	32	0.5	SF	20160407_SF_4	2	second	20160408	right
0.238601	64	0.5	SF	20160407_SF_4	2	second	20160408	right
	128	0.5	SF	20160407_SF_4	2	second	20160408	right
	256	0.5	SF	20160407_SF_4	2	second	20160408	right
0.317876	2	0.005	SF	20160407_SF_5	2	second	20160408	left
0.231262	4	0.005	SF	20160407_SF_5	2	second	20160408	left
0.296046	8	0.005	SF	20160407_SF_5	2	second	20160408	left
0.304667	16	0.005	SF	20160407_SF_5	2	second	20160408	left
	32	0.005	SF	20160407_SF_5	2	second	20160408	left
	64	0.005	SF	20160407_SF_5	2	second	20160408	left
	128	0.005	SF	20160407_SF_5	2	second	20160408	left
	256	0.005	SF	20160407_SF_5	2	second	20160408	left
0.260138	2	0.05	SF	20160407_SF_5	2	second	20160408	left
0.344339	4	0.05	SF	20160407_SF_5	2	second	20160408	left
0.120144	8	0.05	SF	20160407_SF_5	2	second	20160408	left
0.117169	16	0.05	SF	20160407_SF_5	2	second	20160408	left
0.403426	32	0.05	SF	20160407_SF_5	2	second	20160408	left
0.879776	64	0.05	SF	20160407_SF_5	2	second	20160408	left
	128	0.05	SF	20160407_SF_5	2	second	20160408	left
	256	0.05	SF	20160407_SF_5	2	second	20160408	left
0.0850902	2	0.5	SF	20160407_SF_5	2	second	20160408	left
0.0425184	4	0.5	SF	20160407_SF_5	2	second	20160408	left
0.0374976	16	0.5	SF	20160407_SF_5	2	second	20160408	left
0.115688	32	0.5	SF	20160407_SF_5	2	second	20160408	left
0.181253	64	0.5	SF	20160407_SF_5	2	second	20160408	left
	128	0.5	SF	20160407_SF_5	2	second	20160408	left
	256	0.5	SF	20160407_SF_5	2	second	20160408	left
0.118691	2	0.005	INS	20160414_INS_1	1	first	20160414	left
0.143899	4	0.005	INS	20160414_INS_1	1	first	20160414	left
0.153567	8	0.005	INS	20160414_INS_1	1	first	20160414	left
0.148064	16	0.005	INS	20160414_INS_1	1	first	20160414	left
0.264433	32	0.005	INS	20160414_INS_1	1	first	20160414	left
	64	0.005	INS	20160414_INS_1	1	first	20160414	left
	128	0.005	INS	20160414_INS_1	1	first	20160414	left
	256	0.005	INS	20160414_INS_1	1	first	20160414	left
0.0352608	2	0.05	INS	20160414_INS_1	1	first	20160414	left
0.0599747	4	0.05	INS	20160414_INS_1	1	first	20160414	left
0.155645	8	0.05	INS	20160414_INS_1	1	first	20160414	left
0.0799351	16	0.05	INS	20160414_INS_1	1	first	20160414	left
0.0971647	32	0.05	INS	20160414_INS_1	1	first	20160414	left
0.104043	64	0.05	INS	20160414_INS_1	1	first	20160414	left
0.979092	128	0.05	INS	20160414_INS_1	1	first	20160414	left
	256	0.05	INS	20160414_INS_1	1	first	20160414	left
0.0218248	2	0.5	INS	20160414_INS_1	1	first	20160414	left
0.0415447	4	0.5	INS	20160414_INS_1	1	first	20160414	left
0.0232482	8	0.5	INS	20160414_INS_1	1	first	20160414	left
0.0342149	16	0.5	INS	20160414_INS_1	1	first	20160414	left
0.0219389	32	0.5	INS	20160414_INS_1	1	first	20160414	left
0.033165	64	0.5	INS	20160414_INS_1	1	first	20160414	left
0.165268	128	0.5	INS	20160414_INS_1	1	first	20160414	left
	256	0.5	INS	20160414_INS_1	1	first	20160414	left
	2	0.005	INS	20160414_INS_2	1	first	20160414	right
	4	0.005	INS	20160414_INS_2	1	first	20160414	right
0.902112	8	0.005	INS	20160414_INS_2	1	first	20160414	right
	16	0.005	INS	20160414_INS_2	1	first	20160414	right
	32	0.005	INS	20160414_INS_2	1	first	20160414	right
	64	0.005	INS	20160414_INS_2	1	first	20160414	right
	128	0.005	INS	20160414_INS_2	1	first	20160414	right
	256	0.005	INS	20160414_INS_2	1	first	20160414	right
0.479035	2	0.05	INS	20160414_INS_2	1	first	20160414	right
0.540907	4	0.05	INS	20160414_INS_2	1	first	20160414	right
0.282992	8	0.05	INS	20160414_INS_2	1	first	20160414	right
0.356549	16	0.05	INS	20160414_INS_2	1	first	20160414	right
0.449214	32	0.05	INS	20160414_INS_2	1	first	20160414	right
	64	0.05	INS	20160414_INS_2	1	first	20160414	right
	128	0.05	INS	20160414_INS_2	1	first	20160414	right
	256	0.05	INS	20160414_INS_2	1	first	20160414	right
0.334152	2	0.5	INS	20160414_INS_2	1	first	20160414	right
0.420663	4	0.5	INS	20160414_INS_2	1	first	20160414	right
0.231107	8	0.5	INS	20160414_INS_2	1	first	20160414	right
0.128159	16	0.5	INS	20160414_INS_2	1	first	20160414	right
0.125446	32	0.5	INS	20160414_INS_2	1	first	20160414	right
0.247269	64	0.5	INS	20160414_INS_2	1	first	20160414	right
	128	0.5	INS	20160414_INS_2	1	first	20160414	right
	256	0.5	INS	20160414_INS_2	1	first	20160414	right
0.123497	2	0.005	HS	20160414_HS_1	1	first	20160414	left
0.145383	4	0.005	HS	20160414_HS_1	1	first	20160414	left
0.173947	8	0.005	HS	20160414_HS_1	1	first	20160414	left
0.220247	16	0.005	HS	20160414_HS_1	1	first	20160414	left
0.59181	32	0.005	HS	20160414_HS_1	1	first	20160414	left
	64	0.005	HS	20160414_HS_1	1	first	20160414	left
	128	0.005	HS	20160414_HS_1	1	first	20160414	left
	256	0.005	HS	20160414_HS_1	1	first	20160414	left
0.0442161	2	0.05	HS	20160414_HS_1	1	first	20160414	left
0.0777829	4	0.05	HS	20160414_HS_1	1	first	20160414	left
0.0945641	8	0.05	HS	20160414_HS_1	1	first	20160414	left
0.0739034	16	0.05	HS	20160414_HS_1	1	first	20160414	left
0.188487	32	0.05	HS	20160414_HS_1	1	first	20160414	left
	64	0.05	HS	20160414_HS_1	1	first	20160414	left
	128	0.05	HS	20160414_HS_1	1	first	20160414	left
	256	0.05	HS	20160414_HS_1	1	first	20160414	left
0.0393999	2	0.5	HS	20160414_HS_1	1	first	20160414	left
0.0530147	4	0.5	HS	20160414_HS_1	1	first	20160414	left
0.0399656	8	0.5	HS	20160414_HS_1	1	first	20160414	left
0.0469272	16	0.5	HS	20160414_HS_1	1	first	20160414	left
0.0572869	32	0.5	HS	20160414_HS_1	1	first	20160414	left
0.129977	64	0.5	HS	20160414_HS_1	1	first	20160414	left
	128	0.5	HS	20160414_HS_1	1	first	20160414	left
	256	0.5	HS	20160414_HS_1	1	first	20160414	left
0.142625	2	0.005	HS	20160414_HS_2	1	first	20160414	right
0.159696	4	0.005	HS	20160414_HS_2	1	first	20160414	right
0.348815	8	0.005	HS	20160414_HS_2	1	first	20160414	right
0.317206	16	0.005	HS	20160414_HS_2	1	first	20160414	right
0.621905	32	0.005	HS	20160414_HS_2	1	first	20160414	right
	64	0.005	HS	20160414_HS_2	1	first	20160414	right
	128	0.005	HS	20160414_HS_2	1	first	20160414	right
	256	0.005	HS	20160414_HS_2	1	first	20160414	right
0.0316783	2	0.05	HS	20160414_HS_2	1	first	20160414	right
0.105407	4	0.05	HS	20160414_HS_2	1	first	20160414	right
0.0725832	8	0.05	HS	20160414_HS_2	1	first	20160414	right
0.104695	16	0.05	HS	20160414_HS_2	1	first	20160414	right
0.216174	32	0.05	HS	20160414_HS_2	1	first	20160414	right
0.690772	64	0.05	HS	20160414_HS_2	1	first	20160414	right
	128	0.05	HS	20160414_HS_2	1	first	20160414	right
	256	0.05	HS	20160414_HS_2	1	first	20160414	right
0.0282799	2	0.5	HS	20160414_HS_2	1	first	20160414	right
0.0420547	4	0.5	HS	20160414_HS_2	1	first	20160414	right
0.0520571	8	0.5	HS	20160414_HS_2	1	first	20160414	right
0.044834	16	0.5	HS	20160414_HS_2	1	first	20160414	right
0.0794916	32	0.5	HS	20160414_HS_2	1	first	20160414	right
0.164943	64	0.5	HS	20160414_HS_2	1	first	20160414	right
0.89101	128	0.5	HS	20160414_HS_2	1	first	20160414	right
	256	0.5	HS	20160414_HS_2	1	first	20160414	right
0.17556	2	0.005	SF	20160414_SF_1	1	first	20160414	right
0.184474	4	0.005	SF	20160414_SF_1	1	first	20160414	right
0.270392	8	0.005	SF	20160414_SF_1	1	first	20160414	right
	16	0.005	SF	20160414_SF_1	1	first	20160414	right
	32	0.005	SF	20160414_SF_1	1	first	20160414	right
	64	0.005	SF	20160414_SF_1	1	first	20160414	right
	128	0.005	SF	20160414_SF_1	1	first	20160414	right
	256	0.005	SF	20160414_SF_1	1	first	20160414	right
0.0596587	2	0.05	SF	20160414_SF_1	1	first	20160414	right
0.0745864	4	0.05	SF	20160414_SF_1	1	first	20160414	right
0.0866828	8	0.05	SF	20160414_SF_1	1	first	20160414	right
0.238	16	0.05	SF	20160414_SF_1	1	first	20160414	right
0.213408	32	0.05	SF	20160414_SF_1	1	first	20160414	right
0.754362	64	0.05	SF	20160414_SF_1	1	first	20160414	right
	128	0.05	SF	20160414_SF_1	1	first	20160414	right
	256	0.05	SF	20160414_SF_1	1	first	20160414	right
0.0222386	2	0.5	SF	20160414_SF_1	1	first	20160414	right
0.0482964	4	0.5	SF	20160414_SF_1	1	first	20160414	right
0.0611355	8	0.5	SF	20160414_SF_1	1	first	20160414	right
0.0475258	16	0.5	SF	20160414_SF_1	1	first	20160414	right
0.0634677	32	0.5	SF	20160414_SF_1	1	first	20160414	right
0.12497	64	0.5	SF	20160414_SF_1	1	first	20160414	right
	128	0.5	SF	20160414_SF_1	1	first	20160414	right
	256	0.5	SF	20160414_SF_1	1	first	20160414	right
	2	0.005	SF	20160414_SF_2	1	first	20160414	left
	4	0.005	SF	20160414_SF_2	1	first	20160414	left
0.745898	8	0.005	SF	20160414_SF_2	1	first	20160414	left
	16	0.005	SF	20160414_SF_2	1	first	20160414	left
	32	0.005	SF	20160414_SF_2	1	first	20160414	left
	64	0.005	SF	20160414_SF_2	1	first	20160414	left
	128	0.005	SF	20160414_SF_2	1	first	20160414	left
	256	0.005	SF	20160414_SF_2	1	first	20160414	left
0.276917	2	0.05	SF	20160414_SF_2	1	first	20160414	left
	4	0.05	SF	20160414_SF_2	1	first	20160414	left
0.271205	8	0.05	SF	20160414_SF_2	1	first	20160414	left
0.313999	16	0.05	SF	20160414_SF_2	1	first	20160414	left
0.630198	32	0.05	SF	20160414_SF_2	1	first	20160414	left
	64	0.05	SF	20160414_SF_2	1	first	20160414	left
	128	0.05	SF	20160414_SF_2	1	first	20160414	left
	256	0.05	SF	20160414_SF_2	1	first	20160414	left
0.0776541	2	0.5	SF	20160414_SF_2	1	first	20160414	left
0.136839	4	0.5	SF	20160414_SF_2	1	first	20160414	left
0.153432	8	0.5	SF	20160414_SF_2	1	first	20160414	left
0.159479	16	0.5	SF	20160414_SF_2	1	first	20160414	left
0.245355	32	0.5	SF	20160414_SF_2	1	first	20160414	left
0.630627	64	0.5	SF	20160414_SF_2	1	first	20160414	left
	128	0.5	SF	20160414_SF_2	1	first	20160414	left
	256	0.5	SF	20160414_SF_2	1	first	20160414	left
0.56303	2	0.005	INS	20160414_INS_2	2	second	20160415	left
0.648531	4	0.005	INS	20160414_INS_2	2	second	20160415	left
0.414914	8	0.005	INS	20160414_INS_2	2	second	20160415	left
0.170662	16	0.005	INS	20160414_INS_2	2	second	20160415	left
0.33832	32	0.005	INS	20160414_INS_2	2	second	20160415	left
	64	0.005	INS	20160414_INS_2	2	second	20160415	left
	128	0.005	INS	20160414_INS_2	2	second	20160415	left
	256	0.005	INS	20160414_INS_2	2	second	20160415	left
0.153847	2	0.05	INS	20160414_INS_2	2	second	20160415	left
0.225667	4	0.05	INS	20160414_INS_2	2	second	20160415	left
0.123393	8	0.05	INS	20160414_INS_2	2	second	20160415	left
0.0471944	16	0.05	INS	20160414_INS_2	2	second	20160415	left
0.0639583	32	0.05	INS	20160414_INS_2	2	second	20160415	left
0.230369	64	0.05	INS	20160414_INS_2	2	second	20160415	left
	128	0.05	INS	20160414_INS_2	2	second	20160415	left
	256	0.05	INS	20160414_INS_2	2	second	20160415	left
0.238597	2	0.5	INS	20160414_INS_2	2	second	20160415	left
0.188536	4	0.5	INS	20160414_INS_2	2	second	20160415	left
0.0502932	8	0.5	INS	20160414_INS_2	2	second	20160415	left
0.0191904	16	0.5	INS	20160414_INS_2	2	second	20160415	left
0.0177322	32	0.5	INS	20160414_INS_2	2	second	20160415	left
0.0317173	64	0.5	INS	20160414_INS_2	2	second	20160415	left
0.38192	128	0.5	INS	20160414_INS_2	2	second	20160415	left
	256	0.5	INS	20160414_INS_2	2	second	20160415	left
0.136444	2	0.005	INS	20160414_INS_1	2	second	20160415	right
0.247306	4	0.005	INS	20160414_INS_1	2	second	20160415	right
0.323886	8	0.005	INS	20160414_INS_1	2	second	20160415	right
0.113214	16	0.005	INS	20160414_INS_1	2	second	20160415	right
0.534834	32	0.005	INS	20160414_INS_1	2	second	20160415	right
	64	0.005	INS	20160414_INS_1	2	second	20160415	right
	128	0.005	INS	20160414_INS_1	2	second	20160415	right
	256	0.005	INS	20160414_INS_1	2	second	20160415	right
0.0596537	2	0.05	INS	20160414_INS_1	2	second	20160415	right
0.0929396	4	0.05	INS	20160414_INS_1	2	second	20160415	right
0.102365	8	0.05	INS	20160414_INS_1	2	second	20160415	right
0.0902982	16	0.05	INS	20160414_INS_1	2	second	20160415	right
0.158531	32	0.05	INS	20160414_INS_1	2	second	20160415	right
0.580829	64	0.05	INS	20160414_INS_1	2	second	20160415	right
	128	0.05	INS	20160414_INS_1	2	second	20160415	right
	256	0.05	INS	20160414_INS_1	2	second	20160415	right
0.0535823	2	0.5	INS	20160414_INS_1	2	second	20160415	right
0.0527435	4	0.5	INS	20160414_INS_1	2	second	20160415	right
0.0752811	8	0.5	INS	20160414_INS_1	2	second	20160415	right
0.0294124	16	0.5	INS	20160414_INS_1	2	second	20160415	right
0.0378841	32	0.5	INS	20160414_INS_1	2	second	20160415	right
0.0877145	64	0.5	INS	20160414_INS_1	2	second	20160415	right
0.581974	128	0.5	INS	20160414_INS_1	2	second	20160415	right
	256	0.5	INS	20160414_INS_1	2	second	20160415	right
0.213766	2	0.005	HS	20160414_HS_2	2	second	20160415	left
0.374039	4	0.005	HS	20160414_HS_2	2	second	20160415	left
0.405825	8	0.005	HS	20160414_HS_2	2	second	20160415	left
0.242916	16	0.005	HS	20160414_HS_2	2	second	20160415	left
0.681974	32	0.005	HS	20160414_HS_2	2	second	20160415	left
	64	0.005	HS	20160414_HS_2	2	second	20160415	left
	128	0.005	HS	20160414_HS_2	2	second	20160415	left
	256	0.005	HS	20160414_HS_2	2	second	20160415	left
0.0586456	2	0.05	HS	20160414_HS_2	2	second	20160415	left
0.0755626	4	0.05	HS	20160414_HS_2	2	second	20160415	left
0.0972878	8	0.05	HS	20160414_HS_2	2	second	20160415	left
0.0696439	16	0.05	HS	20160414_HS_2	2	second	20160415	left
0.156067	32	0.05	HS	20160414_HS_2	2	second	20160415	left
0.541302	64	0.05	HS	20160414_HS_2	2	second	20160415	left
	128	0.05	HS	20160414_HS_2	2	second	20160415	left
	256	0.05	HS	20160414_HS_2	2	second	20160415	left
0.039641	2	0.5	HS	20160414_HS_2	2	second	20160415	left
0.0345659	4	0.5	HS	20160414_HS_2	2	second	20160415	left
0.0419408	8	0.5	HS	20160414_HS_2	2	second	20160415	left
0.0260473	16	0.5	HS	20160414_HS_2	2	second	20160415	left
0.0358833	32	0.5	HS	20160414_HS_2	2	second	20160415	left
0.109984	64	0.5	HS	20160414_HS_2	2	second	20160415	left
0.728162	128	0.5	HS	20160414_HS_2	2	second	20160415	left
	256	0.5	HS	20160414_HS_2	2	second	20160415	left
0.141834	2	0.005	SF	20160414_SF_1	2	second	20160415	left
0.171303	4	0.005	SF	20160414_SF_1	2	second	20160415	left
0.156974	8	0.005	SF	20160414_SF_1	2	second	20160415	left
0.139861	16	0.005	SF	20160414_SF_1	2	second	20160415	left
0.292488	32	0.005	SF	20160414_SF_1	2	second	20160415	left
	64	0.005	SF	20160414_SF_1	2	second	20160415	left
	128	0.005	SF	20160414_SF_1	2	second	20160415	left
	256	0.005	SF	20160414_SF_1	2	second	20160415	left
0.121746	2	0.05	SF	20160414_SF_1	2	second	20160415	left
0.0276241	4	0.05	SF	20160414_SF_1	2	second	20160415	left
0.125719	8	0.05	SF	20160414_SF_1	2	second	20160415	left
0.0599404	16	0.05	SF	20160414_SF_1	2	second	20160415	left
0.0820551	32	0.05	SF	20160414_SF_1	2	second	20160415	left
0.206625	64	0.05	SF	20160414_SF_1	2	second	20160415	left
	128	0.05	SF	20160414_SF_1	2	second	20160415	left
	256	0.05	SF	20160414_SF_1	2	second	20160415	left
0.0397785	2	0.5	SF	20160414_SF_1	2	second	20160415	left
0.0381338	4	0.5	SF	20160414_SF_1	2	second	20160415	left
0.0540884	8	0.5	SF	20160414_SF_1	2	second	20160415	left
0.0288129	16	0.5	SF	20160414_SF_1	2	second	20160415	left
0.0233481	32	0.5	SF	20160414_SF_1	2	second	20160415	left
0.0446044	64	0.5	SF	20160414_SF_1	2	second	20160415	left
0.309448	128	0.5	SF	20160414_SF_1	2	second	20160415	left
	256	0.5	SF	20160414_SF_1	2	second	20160415	left
0.158062	2	0.005	SF	20160414_SF_2	2	second	20160415	right
0.187123	4	0.005	SF	20160414_SF_2	2	second	20160415	right
0.269002	8	0.005	SF	20160414_SF_2	2	second	20160415	right
0.365898	16	0.005	SF	20160414_SF_2	2	second	20160415	right
	32	0.005	SF	20160414_SF_2	2	second	20160415	right
	64	0.005	SF	20160414_SF_2	2	second	20160415	right
	128	0.005	SF	20160414_SF_2	2	second	20160415	right
	256	0.005	SF	20160414_SF_2	2	second	20160415	right
0.0608828	2	0.05	SF	20160414_SF_2	2	second	20160415	right
0.0869107	4	0.05	SF	20160414_SF_2	2	second	20160415	right
0.121117	8	0.05	SF	20160414_SF_2	2	second	20160415	right
0.059752	16	0.05	SF	20160414_SF_2	2	second	20160415	right
0.282234	32	0.05	SF	20160414_SF_2	2	second	20160415	right
	64	0.05	SF	20160414_SF_2	2	second	20160415	right
	128	0.05	SF	20160414_SF_2	2	second	20160415	right
	256	0.05	SF	20160414_SF_2	2	second	20160415	right
0.0228388	2	0.5	SF	20160414_SF_2	2	second	20160415	right
0.0571258	4	0.5	SF	20160414_SF_2	2	second	20160415	right
0.0672245	8	0.5	SF	20160414_SF_2	2	second	20160415	right
0.0593521	16	0.5	SF	20160414_SF_2	2	second	20160415	right
0.0645254	32	0.5	SF	20160414_SF_2	2	second	20160415	right
0.259904	64	0.5	SF	20160414_SF_2	2	second	20160415	right
	128	0.5	SF	20160414_SF_2	2	second	20160415	right
	256	0.5	SF	20160414_SF_2	2	second	20160415	right
0.215938	2	0.005	INS	20160415_INS_1	2	first	20160416	right
0.227337	4	0.005	INS	20160415_INS_1	2	first	20160416	right
0.110412	8	0.005	INS	20160415_INS_1	2	first	20160416	right
0.258115	16	0.005	INS	20160415_INS_1	2	first	20160416	right
0.560663	32	0.005	INS	20160415_INS_1	2	first	20160416	right
	64	0.005	INS	20160415_INS_1	2	first	20160416	right
	128	0.005	INS	20160415_INS_1	2	first	20160416	right
	256	0.005	INS	20160415_INS_1	2	first	20160416	right
0.223532	2	0.05	INS	20160415_INS_1	2	first	20160416	right
0.133299	4	0.05	INS	20160415_INS_1	2	first	20160416	right
0.0328304	8	0.05	INS	20160415_INS_1	2	first	20160416	right
0.0942589	16	0.05	INS	20160415_INS_1	2	first	20160416	right
0.16665	32	0.05	INS	20160415_INS_1	2	first	20160416	right
0.246605	64	0.05	INS	20160415_INS_1	2	first	20160416	right
	128	0.05	INS	20160415_INS_1	2	first	20160416	right
	256	0.05	INS	20160415_INS_1	2	first	20160416	right
0.045587	2	0.5	INS	20160415_INS_1	2	first	20160416	right
0.0587969	4	0.5	INS	20160415_INS_1	2	first	20160416	right
0.0401444	8	0.5	INS	20160415_INS_1	2	first	20160416	right
0.0141113	16	0.5	INS	20160415_INS_1	2	first	20160416	right
0.0288741	32	0.5	INS	20160415_INS_1	2	first	20160416	right
0.0985374	64	0.5	INS	20160415_INS_1	2	first	20160416	right
0.266817	128	0.5	INS	20160415_INS_1	2	first	20160416	right
	256	0.5	INS	20160415_INS_1	2	first	20160416	right
0.0818043	2	0.005	HS	20160415_HS_1	2	first	20160416	right
0.136485	4	0.005	HS	20160415_HS_1	2	first	20160416	right
0.19001	8	0.005	HS	20160415_HS_1	2	first	20160416	right
0.265748	16	0.005	HS	20160415_HS_1	2	first	20160416	right
0.463312	32	0.005	HS	20160415_HS_1	2	first	20160416	right
	64	0.005	HS	20160415_HS_1	2	first	20160416	right
	128	0.005	HS	20160415_HS_1	2	first	20160416	right
	256	0.005	HS	20160415_HS_1	2	first	20160416	right
0.0320069	2	0.05	HS	20160415_HS_1	2	first	20160416	right
0.0709574	4	0.05	HS	20160415_HS_1	2	first	20160416	right
0.0914939	8	0.05	HS	20160415_HS_1	2	first	20160416	right
0.0967321	16	0.05	HS	20160415_HS_1	2	first	20160416	right
0.152811	32	0.05	HS	20160415_HS_1	2	first	20160416	right
0.591147	64	0.05	HS	20160415_HS_1	2	first	20160416	right
	128	0.05	HS	20160415_HS_1	2	first	20160416	right
	256	0.05	HS	20160415_HS_1	2	first	20160416	right
0.0429078	2	0.5	HS	20160415_HS_1	2	first	20160416	right
0.0586532	4	0.5	HS	20160415_HS_1	2	first	20160416	right
0.0706884	8	0.5	HS	20160415_HS_1	2	first	20160416	right
0.037481	16	0.5	HS	20160415_HS_1	2	first	20160416	right
0.0468861	32	0.5	HS	20160415_HS_1	2	first	20160416	right
0.12442	64	0.5	HS	20160415_HS_1	2	first	20160416	right
0.498701	128	0.5	HS	20160415_HS_1	2	first	20160416	right
	256	0.5	HS	20160415_HS_1	2	first	20160416	right
	2	0.005	INS	20160415_INS_2	2	first	20160416	left
0.621077	4	0.005	INS	20160415_INS_2	2	first	20160416	left
0.427501	8	0.005	INS	20160415_INS_2	2	first	20160416	left
0.260951	16	0.005	INS	20160415_INS_2	2	first	20160416	left
0.63465	32	0.005	INS	20160415_INS_2	2	first	20160416	left
	64	0.005	INS	20160415_INS_2	2	first	20160416	left
	128	0.005	INS	20160415_INS_2	2	first	20160416	left
	256	0.005	INS	20160415_INS_2	2	first	20160416	left
0.35835	2	0.05	INS	20160415_INS_2	2	first	20160416	left
0.15369	4	0.05	INS	20160415_INS_2	2	first	20160416	left
0.122809	8	0.05	INS	20160415_INS_2	2	first	20160416	left
0.096989	16	0.05	INS	20160415_INS_2	2	first	20160416	left
0.162651	32	0.05	INS	20160415_INS_2	2	first	20160416	left
0.42149	64	0.05	INS	20160415_INS_2	2	first	20160416	left
	128	0.05	INS	20160415_INS_2	2	first	20160416	left
	256	0.05	INS	20160415_INS_2	2	first	20160416	left
0.0974099	2	0.5	INS	20160415_INS_2	2	first	20160416	left
0.117921	4	0.5	INS	20160415_INS_2	2	first	20160416	left
0.0539416	8	0.5	INS	20160415_INS_2	2	first	20160416	left
0.0336062	16	0.5	INS	20160415_INS_2	2	first	20160416	left
0.0459164	32	0.5	INS	20160415_INS_2	2	first	20160416	left
0.095391	64	0.5	INS	20160415_INS_2	2	first	20160416	left
0.490727	128	0.5	INS	20160415_INS_2	2	first	20160416	left
	256	0.5	INS	20160415_INS_2	2	first	20160416	left
0.290971	2	0.005	HS	20160415_HS_2	2	first	20160416	right
	4	0.005	HS	20160415_HS_2	2	first	20160416	right
0.406737	8	0.005	HS	20160415_HS_2	2	first	20160416	right
	16	0.005	HS	20160415_HS_2	2	first	20160416	right
0.595333	32	0.005	HS	20160415_HS_2	2	first	20160416	right
	64	0.005	HS	20160415_HS_2	2	first	20160416	right
	128	0.005	HS	20160415_HS_2	2	first	20160416	right
	256	0.005	HS	20160415_HS_2	2	first	20160416	right
0.0483868	2	0.05	HS	20160415_HS_2	2	first	20160416	right
0.0804294	4	0.05	HS	20160415_HS_2	2	first	20160416	right
0.0552984	8	0.05	HS	20160415_HS_2	2	first	20160416	right
0.0787417	16	0.05	HS	20160415_HS_2	2	first	20160416	right
0.188824	32	0.05	HS	20160415_HS_2	2	first	20160416	right
	64	0.05	HS	20160415_HS_2	2	first	20160416	right
	128	0.05	HS	20160415_HS_2	2	first	20160416	right
	256	0.05	HS	20160415_HS_2	2	first	20160416	right
0.0300028	2	0.5	HS	20160415_HS_2	2	first	20160416	right
0.0250969	4	0.5	HS	20160415_HS_2	2	first	20160416	right
0.0605757	8	0.5	HS	20160415_HS_2	2	first	20160416	right
0.0365556	16	0.5	HS	20160415_HS_2	2	first	20160416	right
0.0540476	32	0.5	HS	20160415_HS_2	2	first	20160416	right
0.180856	64	0.5	HS	20160415_HS_2	2	first	20160416	right
	128	0.5	HS	20160415_HS_2	2	first	20160416	right
	256	0.5	HS	20160415_HS_2	2	first	20160416	right
0.157511	2	0.005	SF	20160415_SF_1	2	first	20160416	right
0.242656	4	0.005	SF	20160415_SF_1	2	first	20160416	right
0.397702	8	0.005	SF	20160415_SF_1	2	first	20160416	right
0.339001	16	0.005	SF	20160415_SF_1	2	first	20160416	right
0.506479	32	0.005	SF	20160415_SF_1	2	first	20160416	right
	64	0.005	SF	20160415_SF_1	2	first	20160416	right
	128	0.005	SF	20160415_SF_1	2	first	20160416	right
	256	0.005	SF	20160415_SF_1	2	first	20160416	right
0.0481978	2	0.05	SF	20160415_SF_1	2	first	20160416	right
0.0858815	4	0.05	SF	20160415_SF_1	2	first	20160416	right
0.107418	8	0.05	SF	20160415_SF_1	2	first	20160416	right
0.125976	16	0.05	SF	20160415_SF_1	2	first	20160416	right
0.215337	32	0.05	SF	20160415_SF_1	2	first	20160416	right
0.794765	64	0.05	SF	20160415_SF_1	2	first	20160416	right
	128	0.05	SF	20160415_SF_1	2	first	20160416	right
	256	0.05	SF	20160415_SF_1	2	first	20160416	right
0.0208036	2	0.5	SF	20160415_SF_1	2	first	20160416	right
0.0347974	4	0.5	SF	20160415_SF_1	2	first	20160416	right
0.053191	8	0.5	SF	20160415_SF_1	2	first	20160416	right
0.0493588	16	0.5	SF	20160415_SF_1	2	first	20160416	right
0.065375	32	0.5	SF	20160415_SF_1	2	first	20160416	right
0.126204	64	0.5	SF	20160415_SF_1	2	first	20160416	right
	128	0.5	SF	20160415_SF_1	2	first	20160416	right
	256	0.5	SF	20160415_SF_1	2	first	20160416	right
0.479176	2	0.005	SF	20160415_SF_2	2	first	20160416	left
	4	0.005	SF	20160415_SF_2	2	first	20160416	left
0.382513	8	0.005	SF	20160415_SF_2	2	first	20160416	left
0.495908	16	0.005	SF	20160415_SF_2	2	first	20160416	left
0.528193	32	0.005	SF	20160415_SF_2	2	first	20160416	left
	64	0.005	SF	20160415_SF_2	2	first	20160416	left
	128	0.005	SF	20160415_SF_2	2	first	20160416	left
	256	0.005	SF	20160415_SF_2	2	first	20160416	left
0.094071	2	0.05	SF	20160415_SF_2	2	first	20160416	left
0.0720448	4	0.05	SF	20160415_SF_2	2	first	20160416	left
0.159201	8	0.05	SF	20160415_SF_2	2	first	20160416	left
0.110111	16	0.05	SF	20160415_SF_2	2	first	20160416	left
0.162551	32	0.05	SF	20160415_SF_2	2	first	20160416	left
0.75676	64	0.05	SF	20160415_SF_2	2	first	20160416	left
	128	0.05	SF	20160415_SF_2	2	first	20160416	left
	256	0.05	SF	20160415_SF_2	2	first	20160416	left
0.111747	2	0.5	SF	20160415_SF_2	2	first	20160416	left
0.124237	4	0.5	SF	20160415_SF_2	2	first	20160416	left
0.368521	8	0.5	SF	20160415_SF_2	2	first	20160416	left
0.0460059	16	0.5	SF	20160415_SF_2	2	first	20160416	left
0.0508759	32	0.5	SF	20160415_SF_2	2	first	20160416	left
0.135935	64	0.5	SF	20160415_SF_2	2	first	20160416	left
	128	0.5	SF	20160415_SF_2	2	first	20160416	left
	256	0.5	SF	20160415_SF_2	2	first	20160416	left
0.10633	2	0.005	SF	20160420_SF_1	1	first	20160420	left
0.198568	4	0.005	SF	20160420_SF_1	1	first	20160420	left
0.222845	8	0.005	SF	20160420_SF_1	1	first	20160420	left
0.237781	16	0.005	SF	20160420_SF_1	1	first	20160420	left
0.313761	32	0.005	SF	20160420_SF_1	1	first	20160420	left
	64	0.005	SF	20160420_SF_1	1	first	20160420	left
	128	0.005	SF	20160420_SF_1	1	first	20160420	left
	256	0.005	SF	20160420_SF_1	1	first	20160420	left
0.0326472	2	0.05	SF	20160420_SF_1	1	first	20160420	left
0.0631789	4	0.05	SF	20160420_SF_1	1	first	20160420	left
0.0852333	8	0.05	SF	20160420_SF_1	1	first	20160420	left
0.0753365	16	0.05	SF	20160420_SF_1	1	first	20160420	left
0.1246	32	0.05	SF	20160420_SF_1	1	first	20160420	left
0.529183	64	0.05	SF	20160420_SF_1	1	first	20160420	left
	128	0.05	SF	20160420_SF_1	1	first	20160420	left
	256	0.05	SF	20160420_SF_1	1	first	20160420	left
0.0246474	2	0.5	SF	20160420_SF_1	1	first	20160420	left
0.0367818	4	0.5	SF	20160420_SF_1	1	first	20160420	left
0.0336135	8	0.5	SF	20160420_SF_1	1	first	20160420	left
0.0363673	16	0.5	SF	20160420_SF_1	1	first	20160420	left
0.0408325	32	0.5	SF	20160420_SF_1	1	first	20160420	left
0.0823776	64	0.5	SF	20160420_SF_1	1	first	20160420	left
0.586372	128	0.5	SF	20160420_SF_1	1	first	20160420	left
	256	0.5	SF	20160420_SF_1	1	first	20160420	left
0.0673683	2	0.005	HS	20160420_HS_1	1	first	20160420	left
0.0446286	4	0.005	HS	20160420_HS_1	1	first	20160420	left
0.117924	8	0.005	HS	20160420_HS_1	1	first	20160420	left
0.153854	16	0.005	HS	20160420_HS_1	1	first	20160420	left
0.464932	32	0.005	HS	20160420_HS_1	1	first	20160420	left
	64	0.005	HS	20160420_HS_1	1	first	20160420	left
	128	0.005	HS	20160420_HS_1	1	first	20160420	left
	256	0.005	HS	20160420_HS_1	1	first	20160420	left
0.0412684	2	0.05	HS	20160420_HS_1	1	first	20160420	left
0.00562057	4	0.05	HS	20160420_HS_1	1	first	20160420	left
0.037542	8	0.05	HS	20160420_HS_1	1	first	20160420	left
0.0789465	16	0.05	HS	20160420_HS_1	1	first	20160420	left
0.13147	32	0.05	HS	20160420_HS_1	1	first	20160420	left
0.235072	64	0.05	HS	20160420_HS_1	1	first	20160420	left
	128	0.05	HS	20160420_HS_1	1	first	20160420	left
	256	0.05	HS	20160420_HS_1	1	first	20160420	left
0.0148449	2	0.5	HS	20160420_HS_1	1	first	20160420	left
0.038878	4	0.5	HS	20160420_HS_1	1	first	20160420	left
0.0333937	8	0.5	HS	20160420_HS_1	1	first	20160420	left
0.022396	16	0.5	HS	20160420_HS_1	1	first	20160420	left
0.0369949	32	0.5	HS	20160420_HS_1	1	first	20160420	left
0.067661	64	0.5	HS	20160420_HS_1	1	first	20160420	left
0.371453	128	0.5	HS	20160420_HS_1	1	first	20160420	left
	256	0.5	HS	20160420_HS_1	1	first	20160420	left
0.206467	2	0.005	INS	20160420_INS_4	1	first	20160420	left
0.255655	8	0.005	INS	20160420_INS_4	1	first	20160420	left
0.328567	16	0.005	INS	20160420_INS_4	1	first	20160420	left
0.897462	32	0.005	INS	20160420_INS_4	1	first	20160420	left
	64	0.005	INS	20160420_INS_4	1	first	20160420	left
	128	0.005	INS	20160420_INS_4	1	first	20160420	left
	256	0.005	INS	20160420_INS_4	1	first	20160420	left
0.0289849	2	0.05	INS	20160420_INS_4	1	first	20160420	left
0.103305	4	0.05	INS	20160420_INS_4	1	first	20160420	left
0.0968941	8	0.05	INS	20160420_INS_4	1	first	20160420	left
0.110292	16	0.05	INS	20160420_INS_4	1	first	20160420	left
0.19537	32	0.05	INS	20160420_INS_4	1	first	20160420	left
0.498219	64	0.05	INS	20160420_INS_4	1	first	20160420	left
	128	0.05	INS	20160420_INS_4	1	first	20160420	left
	256	0.05	INS	20160420_INS_4	1	first	20160420	left
0.0439224	2	0.5	INS	20160420_INS_4	1	first	20160420	left
0.0478581	4	0.5	INS	20160420_INS_4	1	first	20160420	left
0.0406338	8	0.5	INS	20160420_INS_4	1	first	20160420	left
0.0346355	16	0.5	INS	20160420_INS_4	1	first	20160420	left
0.0397234	32	0.5	INS	20160420_INS_4	1	first	20160420	left
0.0979447	64	0.5	INS	20160420_INS_4	1	first	20160420	left
0.487607	128	0.5	INS	20160420_INS_4	1	first	20160420	left
	256	0.5	INS	20160420_INS_4	1	first	20160420	left
0.0962633	2	0.005	INS	20160420_INS_3	1	first	20160420	right
0.09155	4	0.005	INS	20160420_INS_3	1	first	20160420	right
0.13631	8	0.005	INS	20160420_INS_3	1	first	20160420	right
0.30031	16	0.005	INS	20160420_INS_3	1	first	20160420	right
0.47499	32	0.005	INS	20160420_INS_3	1	first	20160420	right
	64	0.005	INS	20160420_INS_3	1	first	20160420	right
	128	0.005	INS	20160420_INS_3	1	first	20160420	right
	256	0.005	INS	20160420_INS_3	1	first	20160420	right
0.0408305	2	0.05	INS	20160420_INS_3	1	first	20160420	right
0.0502031	4	0.05	INS	20160420_INS_3	1	first	20160420	right
0.0796503	8	0.05	INS	20160420_INS_3	1	first	20160420	right
0.142351	16	0.05	INS	20160420_INS_3	1	first	20160420	right
0.211889	32	0.05	INS	20160420_INS_3	1	first	20160420	right
0.700282	64	0.05	INS	20160420_INS_3	1	first	20160420	right
	128	0.05	INS	20160420_INS_3	1	first	20160420	right
	256	0.05	INS	20160420_INS_3	1	first	20160420	right
0.0226851	2	0.5	INS	20160420_INS_3	1	first	20160420	right
0.0352007	4	0.5	INS	20160420_INS_3	1	first	20160420	right
0.0540156	8	0.5	INS	20160420_INS_3	1	first	20160420	right
0.0583316	16	0.5	INS	20160420_INS_3	1	first	20160420	right
0.0550332	32	0.5	INS	20160420_INS_3	1	first	20160420	right
0.185901	64	0.5	INS	20160420_INS_3	1	first	20160420	right
0.874159	128	0.5	INS	20160420_INS_3	1	first	20160420	right
	256	0.5	INS	20160420_INS_3	1	first	20160420	right
0.307236	2	0.005	SF	20160420_SF_3	1	first	20160420	right
0.308723	4	0.005	SF	20160420_SF_3	1	first	20160420	right
0.250765	8	0.005	SF	20160420_SF_3	1	first	20160420	right
0.241234	16	0.005	SF	20160420_SF_3	1	first	20160420	right
0.361386	32	0.005	SF	20160420_SF_3	1	first	20160420	right
	64	0.005	SF	20160420_SF_3	1	first	20160420	right
	128	0.005	SF	20160420_SF_3	1	first	20160420	right
	256	0.005	SF	20160420_SF_3	1	first	20160420	right
0.0999283	2	0.05	SF	20160420_SF_3	1	first	20160420	right
0.155821	4	0.05	SF	20160420_SF_3	1	first	20160420	right
0.120706	8	0.05	SF	20160420_SF_3	1	first	20160420	right
0.0738641	16	0.05	SF	20160420_SF_3	1	first	20160420	right
0.125778	32	0.05	SF	20160420_SF_3	1	first	20160420	right
0.305886	64	0.05	SF	20160420_SF_3	1	first	20160420	right
	128	0.05	SF	20160420_SF_3	1	first	20160420	right
	256	0.05	SF	20160420_SF_3	1	first	20160420	right
0.101229	2	0.5	SF	20160420_SF_3	1	first	20160420	right
0.105264	4	0.5	SF	20160420_SF_3	1	first	20160420	right
0.0747044	8	0.5	SF	20160420_SF_3	1	first	20160420	right
0.035316	16	0.5	SF	20160420_SF_3	1	first	20160420	right
0.0349369	32	0.5	SF	20160420_SF_3	1	first	20160420	right
0.0656371	64	0.5	SF	20160420_SF_3	1	first	20160420	right
0.317126	128	0.5	SF	20160420_SF_3	1	first	20160420	right
	256	0.5	SF	20160420_SF_3	1	first	20160420	right
0.62564	2	0.005	HS	20160420_HS_2	1	first	20160420	right
	4	0.005	HS	20160420_HS_2	1	first	20160420	right
	8	0.005	HS	20160420_HS_2	1	first	20160420	right
	16	0.005	HS	20160420_HS_2	1	first	20160420	right
	32	0.005	HS	20160420_HS_2	1	first	20160420	right
	64	0.005	HS	20160420_HS_2	1	first	20160420	right
	128	0.005	HS	20160420_HS_2	1	first	20160420	right
	256	0.005	HS	20160420_HS_2	1	first	20160420	right
	2	0.05	HS	20160420_HS_2	1	first	20160420	right
	4	0.05	HS	20160420_HS_2	1	first	20160420	right
0.297515	8	0.05	HS	20160420_HS_2	1	first	20160420	right
0.251712	16	0.05	HS	20160420_HS_2	1	first	20160420	right
0.502131	32	0.05	HS	20160420_HS_2	1	first	20160420	right
	64	0.05	HS	20160420_HS_2	1	first	20160420	right
	128	0.05	HS	20160420_HS_2	1	first	20160420	right
	256	0.05	HS	20160420_HS_2	1	first	20160420	right
0.150658	2	0.5	HS	20160420_HS_2	1	first	20160420	right
0.0861117	4	0.5	HS	20160420_HS_2	1	first	20160420	right
0.121125	8	0.5	HS	20160420_HS_2	1	first	20160420	right
0.0621331	16	0.5	HS	20160420_HS_2	1	first	20160420	right
0.140778	32	0.5	HS	20160420_HS_2	1	first	20160420	right
0.337773	64	0.5	HS	20160420_HS_2	1	first	20160420	right
	128	0.5	HS	20160420_HS_2	1	first	20160420	right
	256	0.5	HS	20160420_HS_2	1	first	20160420	right
0.135275	2	0.005	SF	20160420_SF_1	2	second	20160421	right
0.216082	4	0.005	SF	20160420_SF_1	2	second	20160421	right
0.281388	8	0.005	SF	20160420_SF_1	2	second	20160421	right
0.251723	16	0.005	SF	20160420_SF_1	2	second	20160421	right
0.525313	32	0.005	SF	20160420_SF_1	2	second	20160421	right
	64	0.005	SF	20160420_SF_1	2	second	20160421	right
	128	0.005	SF	20160420_SF_1	2	second	20160421	right
	256	0.005	SF	20160420_SF_1	2	second	20160421	right
0.0523409	2	0.05	SF	20160420_SF_1	2	second	20160421	right
0.125209	4	0.05	SF	20160420_SF_1	2	second	20160421	right
0.109549	8	0.05	SF	20160420_SF_1	2	second	20160421	right
0.118243	16	0.05	SF	20160420_SF_1	2	second	20160421	right
0.192606	32	0.05	SF	20160420_SF_1	2	second	20160421	right
0.671008	64	0.05	SF	20160420_SF_1	2	second	20160421	right
	128	0.05	SF	20160420_SF_1	2	second	20160421	right
	256	0.05	SF	20160420_SF_1	2	second	20160421	right
0.0374009	2	0.5	SF	20160420_SF_1	2	second	20160421	right
0.0538681	4	0.5	SF	20160420_SF_1	2	second	20160421	right
0.0599101	8	0.5	SF	20160420_SF_1	2	second	20160421	right
0.0451175	16	0.5	SF	20160420_SF_1	2	second	20160421	right
0.0586127	32	0.5	SF	20160420_SF_1	2	second	20160421	right
0.147292	64	0.5	SF	20160420_SF_1	2	second	20160421	right
0.699722	128	0.5	SF	20160420_SF_1	2	second	20160421	right
	256	0.5	SF	20160420_SF_1	2	second	20160421	right
0.0700587	2	0.005	HS	20160420_HS_1	2	second	20160421	right
0.131234	4	0.005	HS	20160420_HS_1	2	second	20160421	right
0.119482	8	0.005	HS	20160420_HS_1	2	second	20160421	right
0.0975889	16	0.005	HS	20160420_HS_1	2	second	20160421	right
0.293543	32	0.005	HS	20160420_HS_1	2	second	20160421	right
	64	0.005	HS	20160420_HS_1	2	second	20160421	right
	128	0.005	HS	20160420_HS_1	2	second	20160421	right
	256	0.005	HS	20160420_HS_1	2	second	20160421	right
0.0355612	2	0.05	HS	20160420_HS_1	2	second	20160421	right
0.0567125	4	0.05	HS	20160420_HS_1	2	second	20160421	right
0.0591677	8	0.05	HS	20160420_HS_1	2	second	20160421	right
0.0573206	16	0.05	HS	20160420_HS_1	2	second	20160421	right
0.078232	32	0.05	HS	20160420_HS_1	2	second	20160421	right
0.255721	64	0.05	HS	20160420_HS_1	2	second	20160421	right
	128	0.05	HS	20160420_HS_1	2	second	20160421	right
	256	0.05	HS	20160420_HS_1	2	second	20160421	right
0.0230248	2	0.5	HS	20160420_HS_1	2	second	20160421	right
0.0321968	4	0.5	HS	20160420_HS_1	2	second	20160421	right
0.0357532	8	0.5	HS	20160420_HS_1	2	second	20160421	right
0.026054	16	0.5	HS	20160420_HS_1	2	second	20160421	right
0.0417608	32	0.5	HS	20160420_HS_1	2	second	20160421	right
0.0594884	64	0.5	HS	20160420_HS_1	2	second	20160421	right
0.293251	128	0.5	HS	20160420_HS_1	2	second	20160421	right
	256	0.5	HS	20160420_HS_1	2	second	20160421	right
0.27688	2	0.005	HS	20160420_HS_2	2	second	20160421	left
0.333137	4	0.005	HS	20160420_HS_2	2	second	20160421	left
0.269498	8	0.005	HS	20160420_HS_2	2	second	20160421	left
0.218761	16	0.005	HS	20160420_HS_2	2	second	20160421	left
0.530447	32	0.005	HS	20160420_HS_2	2	second	20160421	left
	64	0.005	HS	20160420_HS_2	2	second	20160421	left
	128	0.005	HS	20160420_HS_2	2	second	20160421	left
	256	0.005	HS	20160420_HS_2	2	second	20160421	left
0.0727049	2	0.05	HS	20160420_HS_2	2	second	20160421	left
0.117662	4	0.05	HS	20160420_HS_2	2	second	20160421	left
0.116706	8	0.05	HS	20160420_HS_2	2	second	20160421	left
0.0972353	16	0.05	HS	20160420_HS_2	2	second	20160421	left
0.298364	32	0.05	HS	20160420_HS_2	2	second	20160421	left
	64	0.05	HS	20160420_HS_2	2	second	20160421	left
	128	0.05	HS	20160420_HS_2	2	second	20160421	left
	256	0.05	HS	20160420_HS_2	2	second	20160421	left
0.0454506	2	0.5	HS	20160420_HS_2	2	second	20160421	left
0.0599975	4	0.5	HS	20160420_HS_2	2	second	20160421	left
0.0719097	8	0.5	HS	20160420_HS_2	2	second	20160421	left
0.0456725	16	0.5	HS	20160420_HS_2	2	second	20160421	left
0.079107	32	0.5	HS	20160420_HS_2	2	second	20160421	left
0.224785	64	0.5	HS	20160420_HS_2	2	second	20160421	left
	128	0.5	HS	20160420_HS_2	2	second	20160421	left
	256	0.5	HS	20160420_HS_2	2	second	20160421	left
0.322646	2	0.005	INS	20160420_INS_4	2	second	20160421	right
0.937278	4	0.005	INS	20160420_INS_4	2	second	20160421	right
0.132954	8	0.005	INS	20160420_INS_4	2	second	20160421	right
0.126834	16	0.005	INS	20160420_INS_4	2	second	20160421	right
0.329165	32	0.005	INS	20160420_INS_4	2	second	20160421	right
0.9964	64	0.005	INS	20160420_INS_4	2	second	20160421	right
	128	0.005	INS	20160420_INS_4	2	second	20160421	right
	256	0.005	INS	20160420_INS_4	2	second	20160421	right
0.0553205	2	0.05	INS	20160420_INS_4	2	second	20160421	right
0.0817589	4	0.05	INS	20160420_INS_4	2	second	20160421	right
0.0712445	8	0.05	INS	20160420_INS_4	2	second	20160421	right
0.0572374	16	0.05	INS	20160420_INS_4	2	second	20160421	right
0.130779	32	0.05	INS	20160420_INS_4	2	second	20160421	right
0.190938	64	0.05	INS	20160420_INS_4	2	second	20160421	right
	128	0.05	INS	20160420_INS_4	2	second	20160421	right
	256	0.05	INS	20160420_INS_4	2	second	20160421	right
0.0516801	2	0.5	INS	20160420_INS_4	2	second	20160421	right
0.0642084	4	0.5	INS	20160420_INS_4	2	second	20160421	right
0.039928	8	0.5	INS	20160420_INS_4	2	second	20160421	right
0.0264769	16	0.5	INS	20160420_INS_4	2	second	20160421	right
0.0387859	32	0.5	INS	20160420_INS_4	2	second	20160421	right
0.0643484	64	0.5	INS	20160420_INS_4	2	second	20160421	right
0.269404	128	0.5	INS	20160420_INS_4	2	second	20160421	right
	256	0.5	INS	20160420_INS_4	2	second	20160421	right
0.137969	2	0.005	INS	20160420_INS_1	2	first	20160421	left
0.282722	4	0.005	INS	20160420_INS_1	2	first	20160421	left
0.21999	8	0.005	INS	20160420_INS_1	2	first	20160421	left
0.263337	16	0.005	INS	20160420_INS_1	2	first	20160421	left
	32	0.005	INS	20160420_INS_1	2	first	20160421	left
	64	0.005	INS	20160420_INS_1	2	first	20160421	left
	128	0.005	INS	20160420_INS_1	2	first	20160421	left
	256	0.005	INS	20160420_INS_1	2	first	20160421	left
0.0542906	2	0.05	INS	20160420_INS_1	2	first	20160421	left
0.101076	4	0.05	INS	20160420_INS_1	2	first	20160421	left
0.0916632	8	0.05	INS	20160420_INS_1	2	first	20160421	left
0.139096	16	0.05	INS	20160420_INS_1	2	first	20160421	left
0.207028	32	0.05	INS	20160420_INS_1	2	first	20160421	left
0.672113	64	0.05	INS	20160420_INS_1	2	first	20160421	left
	128	0.05	INS	20160420_INS_1	2	first	20160421	left
	256	0.05	INS	20160420_INS_1	2	first	20160421	left
0.0254717	2	0.5	INS	20160420_INS_1	2	first	20160421	left
0.0435092	4	0.5	INS	20160420_INS_1	2	first	20160421	left
0.0373245	8	0.5	INS	20160420_INS_1	2	first	20160421	left
0.0261649	16	0.5	INS	20160420_INS_1	2	first	20160421	left
0.0326432	32	0.5	INS	20160420_INS_1	2	first	20160421	left
0.10397	64	0.5	INS	20160420_INS_1	2	first	20160421	left
0.895936	128	0.5	INS	20160420_INS_1	2	first	20160421	left
	256	0.5	INS	20160420_INS_1	2	first	20160421	left
0.111215	2	0.005	SF	20160420_SF_2	2	first	20160421	left
0.271604	4	0.005	SF	20160420_SF_2	2	first	20160421	left
0.33475	8	0.005	SF	20160420_SF_2	2	first	20160421	left
0.118682	16	0.005	SF	20160420_SF_2	2	first	20160421	left
0.230221	32	0.005	SF	20160420_SF_2	2	first	20160421	left
	64	0.005	SF	20160420_SF_2	2	first	20160421	left
	128	0.005	SF	20160420_SF_2	2	first	20160421	left
	256	0.005	SF	20160420_SF_2	2	first	20160421	left
0.0641811	2	0.05	SF	20160420_SF_2	2	first	20160421	left
0.0793101	4	0.05	SF	20160420_SF_2	2	first	20160421	left
0.0657422	8	0.05	SF	20160420_SF_2	2	first	20160421	left
0.0490424	16	0.05	SF	20160420_SF_2	2	first	20160421	left
0.109245	32	0.05	SF	20160420_SF_2	2	first	20160421	left
0.340353	64	0.05	SF	20160420_SF_2	2	first	20160421	left
	128	0.05	SF	20160420_SF_2	2	first	20160421	left
	256	0.05	SF	20160420_SF_2	2	first	20160421	left
0.0267781	2	0.5	SF	20160420_SF_2	2	first	20160421	left
0.0399945	4	0.5	SF	20160420_SF_2	2	first	20160421	left
0.0315021	8	0.5	SF	20160420_SF_2	2	first	20160421	left
0.0172627	16	0.5	SF	20160420_SF_2	2	first	20160421	left
0.0262877	32	0.5	SF	20160420_SF_2	2	first	20160421	left
0.0674782	64	0.5	SF	20160420_SF_2	2	first	20160421	left
0.29579	128	0.5	SF	20160420_SF_2	2	first	20160421	left
	256	0.5	SF	20160420_SF_2	2	first	20160421	left
0.0267781	2	0.5	SF	20160420_SF_2	2	first	20160421	left
0.0399945	4	0.5	SF	20160420_SF_2	2	first	20160421	left
0.0315021	8	0.5	SF	20160420_SF_2	2	first	20160421	left
0.0172627	16	0.5	SF	20160420_SF_2	2	first	20160421	left
0.0262877	32	0.5	SF	20160420_SF_2	2	first	20160421	left
0.0674782	64	0.5	SF	20160420_SF_2	2	first	20160421	left
0.29579	128	0.5	SF	20160420_SF_2	2	first	20160421	left
	256	0.5	SF	20160420_SF_2	2	first	20160421	left
