# Supplementary material for: Seminal fluid compromises visual perception in honeybee queens reducing their survival during additional mating flights
Source: eLife. 2019 Sep 10;8:e45009. doi: 10.7554/eLife.45009 (PMC6739865; doi:10.7554/eLife.45009)
Supplement: Figure 5—source data 1. [file elife-45009-fig5-data1.xlsx]

## Sheet: Sheet1
TagID	QueenID	NotFound	Brood	Round	Treatment	TotalNRMatingFlights	NrMatingDays	AvgDurMateFlights(s)	TotalDurMateFlights(s)	MedDurMateFlight(s)	AvgMateFlightsPerFlightDay	AvgDurMateFlightsPerFlightDay(s)	DaysAtFirstPing	DaysAtLastPing	PingNr
7D 29 4F	1	yes	No	1	HS	0							3.13	3.15	3
45 26 4F	2	yes	No	1	SF	0							3.09	3.11	7
72 26 4F	3	yes	No	1	INS	0							4.11	4.11	3
49 26 4F	4	no	No	1	HS	0							6.09	6.14	10
75 26 4F	5	no	Yes	1	HS	2	1	543.42	1086.85	543.42	2	1086.85	6.11	6.13	12
78 26 4F	6	yes	No	1	INS	0							2.17	2.17	2
8D 29 4F	7	yes	No	1	INS	0							3.13	3.91	9
8F 29 4F	8	no	Yes	1	HS	1	1	1509.47	1509.47	1509.47	1	1509.47	6.14	6.15	6
4B 26 4F	9	yes	No	1	SF	0							1.92	2.05	3
4A 26 4F	10	no	Yes	1	SF	2	1	780.89	1561.78	780.89	2	1561.78	2.07	2.17	60
8E 29 4F	11	yes	No	1	INS	0							6.14	6.14	2
7E 26 4F	12	yes	No	1	SF	0							3.16	4.15	26
10 26 4F	13	no	Yes	2	HS	1	1	435.26	435.26	435.26	1	435.26	4.11	5.13	60
15 29	14	no	No	2	INS	0
9F 29 4F	15	no	Yes	2	SF	5	3	530.93	2654.66	443.21	1.67	884.89	2.09	4.16	61
36 26 4F	16	no	No	2	HS	1	1	1327.04	1327.04	1327.04	1	1327.04	6.12	6.13	6
3D 26 4F	17	no	No	2	INS	2	1	473.75	947.5	473.75	2	947.5	5.11	6.15	32
47 26 4F	18	no	Yes	2	INS	1	1	1332.52	1332.52	1332.52	1	1332.52	5.12	5.16	19
A6 28 4F	19	no	No	2	SF	1	1	769.16	769.16	769.16	1	769.16	3.11	5.14	9
90 29 4F	20	no	Yes	2	SF	1	1	831.84	831.84	831.84	1	831.84	2.1	2.13	9
95 29 4F	21	no	Yes	2	HS	2	1	405.81	811.62	405.81	2	811.62	3.1	3.15	33
A5 28 4F	22	no	Yes	2	HS	1	1	469.68	469.68	469.68	1	469.68	4.16	5.16	25
A7 26 4F	23	no	Yes	2	INS	1	1	447.7	447.7	447.7	1	447.7	2.07	4.12	52
46 26 4F	24	no	No	2	SF	0							2.01	3.14	20
6C 28 4F	25	no	No	3	HS	1	1	597.63	597.63	597.63	1	597.63	4.1	5.07	32
92 29 4F	26	no	No	3	SF	0							5.03	5.03	7
84 29 4F	27	no	No	3	INS	1	1	1395.53	1395.53	1395.53	1	1395.53	2.02	5.17	53
54 26 4F	28	no	Yes	3	HS	1	1	1011.99	1011.99	1011.99	1	1011.99	5.1	5.13	15
06 2A 4F	29	yes	No	3	SF	0							1.92	1.92	16
0E 2A 4F	30	yes	No	3	INS	0							6.86	6.86	4
FA 29 4F	31	no	No	3	HS	0							5.09	5.09	4
48 26	32	no	No	3	SF	0
A5 26 4F	33	yes	No	3	INS	0							2.08	4.08	10
90 26 4F	34	no	No	3	HS	0							5.05	5.07	8
FE 29 4F	35	yes	No	3	SF	2	1	508.13	1016.27	508.13	2	1016.27	4.08	5.83	39
FF 29 4F	36	yes	No	3	INS	0							2.11	2.11	14
