# Supplementary material for: Seminal fluid compromises visual perception in honeybee queens reducing their survival during additional mating flights
Source: eLife. 2019 Sep 10;8:e45009. doi: 10.7554/eLife.45009 (PMC6739865; doi:10.7554/eLife.45009)
Supplement: Supplementary file 2. — Differentially expressed genes at FDR < 0.1 are highlighted in yellow. Results from different pair-wise comparisons are reported in separate sheets. [file elife-45009-supp2.xlsx]

## Sheet: Exp1_INSvsMI
Supplementary File 2 Results of differential expression analyses performed with DESeq2. Differentially expressed genes at FDR < 0.1 are highlighted in yellow. Results from different pair-wise comparisons are reported in separate sheets.
BeeBaseID	baseMean	log2FoldChange	lfcSE	stat	pvalue	padj
GB44248	221.359	2.13123	0.152853	13.943	3.47078e-44	3.85396e-40
GB40426	2170.72	1.36127	0.129189	10.5371	5.82986e-26	3.23674e-22
GB46342	3824.54	0.964545	0.122567	7.86951	3.56027e-15	1.31777e-11
GB53593	1071.28	0.871984	0.122532	7.11635	1.1082e-12	3.07637e-09
GB41723	237.951	1.02282	0.164546	6.21602	5.09912e-10	1.13241e-06
GB41311	1418.98	1.02065	0.168292	6.06477	1.32145e-09	2.09619e-06
GB43847	221.161	0.831607	0.137032	6.06872	1.28935e-09	2.09619e-06
GB48936	122.669	1.0148	0.168271	6.03076	1.6319e-09	2.26508e-06
GB42579	10910.4	0.523712	0.0902511	5.80284	6.52023e-09	8.04452e-06
GB44017	989.022	0.701881	0.126904	5.53082	3.18738e-08	3.53927e-05
GB50829	146.343	0.812007	0.148642	5.46283	4.686e-08	4.73031e-05
GB52377	609.749	0.917792	0.169336	5.41994	5.96206e-08	5.51689e-05
GB45495	4056.33	-0.912439	0.170201	-5.36094	8.27919e-08	7.0717e-05
GB46371	2434.92	0.645149	0.120961	5.33352	9.63281e-08	7.64019e-05
GB53209	234.336	-0.801777	0.152973	-5.24131	1.59438e-07	0.000118026
GB40973	4954.58	-0.467786	0.0896193	-5.21971	1.79207e-07	0.00012437
GB44018	872.318	0.674976	0.131069	5.14977	2.6081e-07	0.000170355
GB41376	11255.2	0.65501	0.12808	5.11408	3.15278e-07	0.000182182
GB48934	29.6114	0.878549	0.172044	5.10652	3.28138e-07	0.000182182
GB50973	1758.5	0.632429	0.123474	5.12195	3.02391e-07	0.000182182
GB55392	1932.91	0.547028	0.108627	5.03586	4.75713e-07	0.000251539
GB44988	13676.1	0.579622	0.121481	4.7713	1.83044e-06	0.000923875
GB50651	14385.7	0.587425	0.123787	4.74546	2.08036e-06	0.00100436
GB48942	1215.63	0.573192	0.122785	4.66825	3.03778e-06	0.00140548
GB48935	2623.01	0.616213	0.132302	4.65762	3.19883e-06	0.00142079
GB50362	61.5473	0.794528	0.171477	4.63343	3.59663e-06	0.00153604
GB42885	199.12	0.703091	0.153161	4.59054	4.42101e-06	0.00181818
GB49385	198.731	0.63338	0.138586	4.5703	4.87032e-06	0.00193143
GB54522	1000.15	0.601048	0.134135	4.48092	7.43218e-06	0.00284576
GB50733	6062.63	0.591432	0.132529	4.46265	8.09538e-06	0.00299637
GB42326	7994.64	0.474346	0.106707	4.44531	8.77639e-06	0.00312645
GB52184	146.666	0.632396	0.142442	4.43966	9.00994e-06	0.00312645
GB53517	3601.82	0.558037	0.126281	4.419	9.91594e-06	0.00333656
GB49726	1939.65	-0.545082	0.123575	-4.41093	1.02927e-05	0.00336146
GB48241	6176.65	-0.592074	0.134647	-4.39724	1.09635e-05	0.00347826
GB54454	83.4372	0.755057	0.17338	4.35493	1.33111e-05	0.00410574
GB43138	14080.7	0.354496	0.0842673	4.20681	2.59004e-05	0.00776757
GB50909	2814.75	0.470071	0.111897	4.20093	2.65821e-05	0.00776757
GB52447	99.1216	0.689667	0.164565	4.19084	2.77923e-05	0.00791296
GB45413	3480.87	-0.421542	0.102499	-4.11265	3.91137e-05	0.010858
GB46774	5942.48	-0.685256	0.168093	-4.07664	4.56905e-05	0.0123743
GB48243	413.532	0.490493	0.120699	4.06375	4.82902e-05	0.0125161
GB50780	1996.16	0.529081	0.130223	4.06289	4.84682e-05	0.0125161
GB48077	47.3846	-0.693459	0.172894	-4.01089	6.04904e-05	0.0152656
GB40828	617.195	0.61215	0.152851	4.00489	6.20458e-05	0.0153102
GB50871	4413.59	0.369551	0.09382	3.93893	8.18457e-05	0.0197568
GB49857	15056.6	0.434067	0.111042	3.90904	9.26637e-05	0.0218923
GB43434	3014	-0.332542	0.0855518	-3.88703	0.000101479	0.0229964
GB46638	4322.37	0.371651	0.0954969	3.89176	9.95179e-05	0.0229964
GB43418	296.156	-0.628855	0.162602	-3.86746	0.000109976	0.0244235
GB42984	21338.7	-0.429372	0.111636	-3.84618	0.000119974	0.0261215
GB49390	1829.54	0.583961	0.15202	3.84133	0.000122369	0.0261305
GB50342	444.354	0.461276	0.121722	3.78959	0.000150896	0.0316141
GB42886	251.717	0.577285	0.153048	3.77191	0.000162004	0.0327072
GB52378	52.5111	0.646429	0.171221	3.77542	0.000159739	0.0327072
GB48462	166.271	0.638411	0.169795	3.7599	0.000169979	0.0336018
GB52520	9594.56	0.437764	0.116678	3.75188	0.000175514	0.0336018
GB55391	243.405	0.478817	0.127608	3.75225	0.000175252	0.0336018
GB55903	694.492	0.52876	0.142443	3.71208	0.000205566	0.0386883
GB42501	2253.87	-0.434639	0.117448	-3.70069	0.000215011	0.0397914
GB53705	3972.88	0.393137	0.106749	3.68284	0.000230653	0.0419865
GB45020	1139.83	0.472872	0.12922	3.65944	0.000252762	0.0452689
GB54150	2519.32	0.422231	0.116289	3.63088	0.000282458	0.0497843
GB42583	42.9612	-0.594239	0.164109	-3.621	0.000293463	0.0502433
GB53775	158.715	0.612634	0.169216	3.62043	0.000294112	0.0502433
GB50729	842.32	-0.358193	0.0995801	-3.59703	0.000321869	0.054152
GB51231	155.209	0.548112	0.152558	3.5928	0.00032714	0.0542174
GB48842	61.965	0.618751	0.17309	3.57475	0.000350569	0.0572459
GB41094	769.735	0.453456	0.127763	3.54919	0.000386419	0.0600383
GB44013	71.1789	-0.615375	0.17348	-3.54724	0.000389297	0.0600383
GB50448	1075.13	0.483413	0.136279	3.54724	0.000389292	0.0600383
GB55402	167.982	0.538814	0.151736	3.551	0.000383765	0.0600383
GB53682	1780.35	0.499161	0.140911	3.54237	0.000396546	0.0603184
GB49386	99.4194	-0.607406	0.171655	-3.53854	0.000402354	0.0603748
GB40148	7213.23	0.59083	0.168829	3.49958	0.000465985	0.0683029
GB45378	1172.86	-0.373009	0.106663	-3.49709	0.000470366	0.0683029
GB47026	5015.59	0.426828	0.122137	3.49467	0.000474641	0.0683029
GB53300	271.32	-0.582551	0.166834	-3.49179	0.000479793	0.0683029
GB44216	596.351	0.498939	0.143083	3.48706	0.000488361	0.0686426
GB45198	294.527	0.4444	0.128322	3.46317	0.00053386	0.0740997
GB52360	7156.05	-0.566819	0.164402	-3.44777	0.000565245	0.0774606
GB53865	2078.25	0.419	0.121642	3.44454	0.000572025	0.0774606
GB43624	705.655	0.402793	0.117191	3.43705	0.000588086	0.078676
GB55715	2639.66	0.438091	0.127969	3.4234	0.000618419	0.0817491
GB45052	8757.47	0.397708	0.1164	3.41674	0.000633749	0.0827899
GB43621	296.708	0.461348	0.135478	3.40533	0.000660838	0.0853249
GB44333	927.783	-0.570289	0.167672	-3.40122	0.000670858	0.0856231
GB50141	1334.93	-0.473122	0.13952	-3.39107	0.000696205	0.0878485
GB55469	4641.11	-0.363125	0.108079	-3.35981	0.000779963	0.0973113
GB50585	316.486	0.510598	0.152248	3.35373	0.000797307	0.09837
GB50828	4780.59	0.435892	0.130882	3.33042	0.000867159	0.105812
GB41624	159.481	-0.557617	0.16916	-3.29639	0.000979348	0.118203
GB49175	617.641	-0.56044	0.172314	-3.25243	0.00114424	0.135167
GB51582	1386.8	0.493097	0.15147	3.25542	0.00113225	0.135167
GB52042	458.023	0.412799	0.127667	3.23341	0.00122323	0.139926
GB52331	36.2451	0.531554	0.164397	3.23336	0.00122344	0.139926
GB54219	3296.17	-0.549686	0.170118	-3.2312	0.00123272	0.139926
GB54987	10282	0.410323	0.127008	3.23068	0.00123494	0.139926
GB53928	38.1387	0.556526	0.173306	3.21124	0.00132165	0.146756
GB55403	16636.8	0.332842	0.103609	3.21247	0.00131597	0.146756
GB42769	84.1809	-0.553076	0.173215	-3.19301	0.00140799	0.154795
GB49332	781.442	0.399515	0.125579	3.18138	0.00146575	0.159566
GB45410	28.3004	-0.542058	0.172687	-3.13896	0.00169547	0.182782
GB45499	170.583	-0.507698	0.162056	-3.13285	0.00173115	0.184834
GB40735	121507	0.303186	0.0971686	3.1202	0.00180726	0.189319
GB40754	192.128	0.468161	0.150006	3.12094	0.00180275	0.189319
GB48253	28.5117	0.529239	0.17002	3.1128	0.00185319	0.192316
GB50473	49.6581	-0.535456	0.173159	-3.09228	0.00198622	0.2005
GB50505	820.64	0.508569	0.164382	3.09382	0.00197597	0.2005
GB52158	823.663	-0.433787	0.140153	-3.09511	0.00196742	0.2005
GB41191	259.97	0.442099	0.143666	3.07726	0.00208912	0.208987
GB46227	5540.03	-0.528999	0.17275	-3.06223	0.00219698	0.213418
GB47370	536.383	0.379176	0.123897	3.06042	0.00221029	0.213418
GB50627	1197.92	0.501203	0.163408	3.06718	0.00216087	0.213418
GB51422	1197.52	-0.422917	0.138173	-3.06077	0.00220765	0.213418
GB49784	3808.62	-0.40469	0.132914	-3.04475	0.00232876	0.222918
GB52824	122.037	-0.52549	0.172765	-3.04165	0.00235283	0.223298
GB47662	682.929	-0.5042	0.166282	-3.03221	0.00242772	0.228452
GB53179	132.313	-0.525439	0.173474	-3.02893	0.00245424	0.229007
GB49149	974.764	0.367538	0.121653	3.0212	0.00251777	0.229159
GB49295	92.8173	0.524409	0.173458	3.02326	0.00250066	0.229159
GB49858	2999.39	0.294664	0.0974712	3.02309	0.00250205	0.229159
GB54634	405.728	0.433911	0.14381	3.01725	0.00255077	0.230274
GB42891	169.11	0.522009	0.173353	3.01125	0.00260172	0.230977
GB49734	229.513	0.506377	0.168259	3.00951	0.00261671	0.230977
GB51905	58.6696	0.517882	0.172222	3.00707	0.00263782	0.230977
GB54502	9513.6	0.394753	0.131295	3.00661	0.00264176	0.230977
GB52710	2751.2	0.347512	0.11582	3.00044	0.00269586	0.233866
GB40356	1748.28	0.489919	0.16349	2.99663	0.00272985	0.234979
GB45696	316.428	-0.419823	0.140655	-2.98478	0.00283786	0.242397
GB40126	1402.86	0.3524	0.118277	2.97944	0.00288772	0.244772
GB45069	70.5349	0.506752	0.170915	2.96494	0.00302741	0.254669
GB51780	22.9948	0.491531	0.16628	2.95605	0.0031161	0.260159
GB48242	20.8057	0.496756	0.168551	2.94722	0.00320643	0.265703
GB42325	71.1753	0.49187	0.167101	2.94354	0.00324478	0.266889
GB41896	182.732	-0.43629	0.148528	-2.93742	0.00330955	0.270215
GB45645	9944.78	0.41041	0.139963	2.93229	0.00336478	0.270743
GB51938	112.593	-0.501088	0.170794	-2.93387	0.00334764	0.270743
GB45853	1597.39	0.430542	0.147256	2.92377	0.00345823	0.27626
GB51385	1308.14	0.356998	0.122735	2.90868	0.00362961	0.28788
GB49439	56.5634	0.493189	0.170123	2.89901	0.00374344	0.294802
GB54151	15706.2	0.353685	0.1222	2.8943	0.00380002	0.297151
GB44492	1348.76	-0.363373	0.125777	-2.88902	0.00386443	0.297221
GB47508	1278.24	0.358058	0.124182	2.88335	0.00393476	0.297221
GB49231	136.673	0.493994	0.171056	2.8879	0.00387817	0.297221
GB49809	1265.83	0.433031	0.150005	2.88678	0.003892	0.297221
GB53284	1068.27	0.36253	0.125677	2.88461	0.00391898	0.297221
GB50373	5251.46	0.271662	0.0946373	2.87056	0.0040974	0.307415
GB53735	975.132	0.363963	0.127653	2.85119	0.00435557	0.324592
GB50184	1209.3	0.327281	0.115254	2.83965	0.00451637	0.334332
GB44414	53.788	0.479977	0.169447	2.83261	0.00461698	0.33878
GB51391	9646.87	0.449789	0.158906	2.83053	0.00464702	0.33878
GB53119	3138.21	-0.441368	0.15601	-2.82909	0.00466799	0.33878
GB42334	1277.47	0.375326	0.133091	2.82008	0.0048012	0.339468
GB46226	842.342	-0.463581	0.164499	-2.81814	0.00483033	0.339468
GB50377	2856.18	0.364152	0.12895	2.82397	0.00474331	0.339468
GB50650	184.245	0.445264	0.157652	2.82435	0.00473764	0.339468
GB53230	405.496	-0.47805	0.169628	-2.81823	0.00482898	0.339468
GB42734	47.4182	0.480501	0.171024	2.80955	0.00496108	0.346465
GB55654	390.08	0.431414	0.153758	2.8058	0.00501926	0.348337
GB46952	695.09	0.283595	0.101161	2.8034	0.0050567	0.348755
GB45642	219.37	0.411949	0.147418	2.79443	0.00519905	0.35636
GB47372	3935	0.305595	0.109782	2.78366	0.00537498	0.366158
GB41557	21.1876	-0.451167	0.16226	-2.78052	0.00542717	0.367459
GB55291	97.7435	0.438328	0.157843	2.77699	0.00548644	0.369221
GB49468	480.101	-0.321721	0.11595	-2.77466	0.00552586	0.369634
GB42424	1760.13	0.359795	0.13003	2.76701	0.00565724	0.376156
GB55676	1493.08	0.361439	0.130799	2.76333	0.00572154	0.378166
GB52106	2414.24	0.289251	0.104797	2.76011	0.00577826	0.379655
GB40128	383.401	0.363998	0.13224	2.75255	0.00591337	0.386248
GB53625	153.275	-0.468034	0.170329	-2.74782	0.00599925	0.389565
GB46516	169.527	-0.4499	0.164066	-2.7422	0.00610301	0.392542
GB53781	40.0564	-0.472502	0.172351	-2.74151	0.00611579	0.392542
GB40608	31460.3	-0.460097	0.168046	-2.73793	0.00618278	0.394561
GB40856	721.654	0.360596	0.132718	2.71701	0.00658741	0.397536
GB41999	619.222	0.366961	0.134968	2.71887	0.00655046	0.397536
GB44199	556.328	0.356819	0.130819	2.72758	0.00638	0.397536
GB45057	3879.01	0.321273	0.11807	2.72104	0.00650771	0.397536
GB47407	458.776	0.314365	0.115646	2.71834	0.00656108	0.397536
GB48005	20225	0.315544	0.115819	2.72445	0.00644088	0.397536
GB48175	5619.52	-0.454394	0.166663	-2.72642	0.00640255	0.397536
GB48914	743.677	0.459755	0.168696	2.72534	0.00642345	0.397536
GB51029	997.711	-0.456289	0.167089	-2.73081	0.0063179	0.397536
GB53589	2496.89	-0.303197	0.111525	-2.71866	0.00655473	0.397536
GB49225	70.3924	0.468939	0.173428	2.70394	0.00685223	0.410723
GB52171	3099.79	0.352758	0.130525	2.7026	0.0068799	0.410723
GB41428	8717.18	0.295554	0.109598	2.69672	0.00700267	0.411342
GB44207	167.605	0.457851	0.169888	2.69502	0.00703845	0.411342
GB45565	331.997	0.440383	0.163391	2.69527	0.00703313	0.411342
GB53329	281.201	0.449575	0.166534	2.6996	0.00694228	0.411342
GB54052	1316.52	-0.241891	0.0899211	-2.69003	0.00714449	0.415353
GB47470	160.494	0.398931	0.148702	2.68274	0.00730207	0.421166
GB47556	695.722	0.334766	0.124824	2.68191	0.00732034	0.421166
GB47512	207.391	0.417213	0.155807	2.67775	0.00741189	0.42206
GB53655	191.036	-0.429778	0.160401	-2.6794	0.00737542	0.42206
GB40087	859.763	0.37908	0.141691	2.6754	0.00746399	0.422858
GB54303	14036.2	-0.252455	0.0944256	-2.67359	0.00750446	0.422992
GB53803	107.614	-0.405369	0.152043	-2.66614	0.00767272	0.430292
GB44634	5726.31	0.31627	0.118783	2.66258	0.00775439	0.432687
GB42000	22383.1	0.265644	0.10032	2.64796	0.00809792	0.445634
GB47371	358.165	0.353738	0.133491	2.64991	0.00805139	0.445634
GB55822	1780.25	0.2703	0.102093	2.64759	0.00810682	0.445634
GB42539	2219.08	0.445579	0.168672	2.64169	0.00824947	0.448518
GB42889	214.474	0.452313	0.171271	2.64092	0.00826817	0.448518
GB49924	104.671	0.436737	0.165404	2.64042	0.00828045	0.448518
GB43515	425.185	0.36081	0.136908	2.63542	0.0084032	0.452957
GB49265	2396.18	0.275895	0.104804	2.63249	0.0084762	0.454685
GB55063	917.06	-0.299698	0.113995	-2.62905	0.00856228	0.457094
GB41706	54.6924	-0.433694	0.165091	-2.627	0.00861414	0.457662
GB41945	1750.92	0.441829	0.168296	2.62531	0.00865697	0.457748
GB44513	1407.08	-0.350485	0.133678	-2.62187	0.00874488	0.458034
GB50613	3290.43	0.335432	0.12787	2.62323	0.00871	0.458034
GB40074	3267.61	0.41521	0.158784	2.61494	0.00892441	0.464801
GB40147	1098.41	0.303928	0.116374	2.61166	0.00901039	0.464801
GB43701	21.2349	0.433825	0.166287	2.6089	0.00908338	0.464801
GB46422	1173.64	-0.304153	0.116523	-2.61025	0.0090476	0.464801
GB52767	1249.97	0.325345	0.124688	2.60927	0.00907351	0.464801
GB49890	729.062	-0.337292	0.129885	-2.59686	0.00940814	0.479211
GB46861	84.2294	0.416678	0.160695	2.59297	0.00951507	0.482444
GB53221	264.254	0.430595	0.166318	2.58899	0.00962577	0.485839
GB41845	983.167	0.372695	0.144466	2.57982	0.00988531	0.496681
GB44948	232.551	0.370904	0.144142	2.57318	0.010077	0.504031
GB54496	3914.34	0.271848	0.105743	2.57085	0.010145	0.505159
GB53136	266.723	-0.374172	0.145738	-2.56742	0.0102458	0.50564
GB54198	1039.39	0.379115	0.147619	2.5682	0.0102228	0.50564
GB40355	270.304	0.421945	0.164641	2.56282	0.0103826	0.510126
GB49564	611.361	0.316425	0.123844	2.55503	0.0106179	0.519389
GB40771	948.552	-0.406862	0.159576	-2.54964	0.0107833	0.522874
GB41225	3101.15	0.298428	0.117024	2.55013	0.0107682	0.522874
GB40218	24.9805	-0.407078	0.159896	-2.5459	0.0108997	0.523941
GB40279	486.577	0.38668	0.151819	2.54698	0.0108661	0.523941
GB52140	355.619	0.310869	0.122183	2.54429	0.01095	0.524067
GB54675	1261.54	-0.339677	0.133584	-2.5428	0.0109967	0.524067
GB52179	813.317	-0.407511	0.1605	-2.53901	0.0111167	0.52752
GB46863	87.2192	0.429814	0.170037	2.52776	0.0114791	0.537528
GB52462	57.7855	-0.42993	0.17017	-2.52648	0.0115212	0.537528
GB53961	463.442	0.351105	0.138789	2.52977	0.0114137	0.537528
GB54256	684.304	0.382683	0.15146	2.52663	0.0115164	0.537528
GB41296	980.768	0.376232	0.149219	2.52134	0.0116908	0.543158
GB45070	849.074	0.369707	0.146925	2.5163	0.0118595	0.548701
GB42578	251.947	0.366962	0.14607	2.51224	0.0119969	0.550468
GB54724	20588.8	0.33085	0.131628	2.51353	0.011953	0.550468
GB47918	4064.32	0.376113	0.149836	2.51017	0.0120673	0.551423
GB45464	76.8392	-0.398619	0.159085	-2.5057	0.012221	0.553701
GB45907	1172.71	-0.366496	0.146515	-2.50142	0.0123696	0.553701
GB47083	1088.98	0.31588	0.126048	2.50603	0.0122095	0.553701
GB50608	55.9467	-0.42622	0.170228	-2.50382	0.0122859	0.553701
GB52063	283.087	0.368022	0.147204	2.50008	0.0124164	0.553701
GB55490	6101	0.278658	0.111415	2.50107	0.0123817	0.553701
GB49568	3696.71	0.304655	0.122002	2.49714	0.0125199	0.556084
GB46230	1334.56	-0.395407	0.158943	-2.48773	0.0128561	0.55982
GB47830	80.8454	-0.423959	0.170311	-2.48933	0.0127984	0.55982
GB48915	743.788	0.415395	0.166884	2.48913	0.0128057	0.55982
GB49900	475.97	-0.391489	0.157062	-2.49257	0.0126823	0.55982
GB55650	41223.3	0.221507	0.0889647	2.48983	0.0127805	0.55982
GB43133	6445.57	0.288735	0.11627	2.48332	0.0130165	0.56459
GB53925	7402.02	0.406826	0.163939	2.48157	0.0130805	0.56516
GB47955	9922.39	-0.299574	0.120813	-2.47965	0.013151	0.566002
GB51600	171.508	-0.377582	0.15236	-2.47822	0.013204	0.566091
GB48728	39.0828	-0.428289	0.173258	-2.47197	0.0134372	0.573872
GB52581	265.194	0.421238	0.1706	2.46915	0.0135435	0.573996
GB53965	383.522	0.355096	0.143757	2.47011	0.013507	0.573996
GB41265	2478.65	-0.319628	0.129685	-2.46465	0.0137148	0.579048
GB46301	54.4776	0.426525	0.173446	2.45913	0.0139275	0.585799
GB48941	62.0018	0.423611	0.172519	2.45544	0.0140713	0.587396
GB50877	1455.18	0.327084	0.133167	2.4562	0.0140416	0.587396
GB41676	537.42	0.378301	0.154698	2.44541	0.0144686	0.595034
GB42947	28.2821	0.421889	0.172386	2.44735	0.0143909	0.595034
GB47878	277.375	-0.322829	0.131986	-2.44593	0.0144477	0.595034
GB52205	235.019	-0.363311	0.148383	-2.44847	0.0143466	0.595034
GB45028	12433.2	0.379278	0.155236	2.44323	0.0145564	0.596437
GB40971	223.904	-0.357052	0.146558	-2.43625	0.0148404	0.598207
GB40974	42.1373	0.421915	0.173401	2.43318	0.0149668	0.598207
GB41495	317.664	-0.418833	0.172674	-2.42557	0.0152843	0.598207
GB42268	98.236	0.4204	0.173266	2.42633	0.0152526	0.598207
GB42292	298.697	0.397621	0.163954	2.4252	0.0153	0.598207
GB43164	34.7974	0.402643	0.165067	2.43927	0.0147171	0.598207
GB44615	1578.36	-0.255789	0.105237	-2.43061	0.0150733	0.598207
GB52169	51.663	0.422229	0.173032	2.44017	0.0146803	0.598207
GB52788	1404.79	0.329966	0.135872	2.42851	0.015161	0.598207
GB52885	217.637	0.358214	0.147407	2.43011	0.0150944	0.598207
GB52955	1223.78	0.367364	0.150705	2.43764	0.0147836	0.598207
GB53347	24.9609	0.401709	0.165257	2.43082	0.0150649	0.598207
GB55435	268.459	0.370084	0.152028	2.43432	0.0149199	0.598207
GB48085	192.575	-0.346627	0.143387	-2.41742	0.0156309	0.606874
GB52765	278.726	0.335537	0.13875	2.41828	0.015594	0.606874
GB49017	382.992	0.322169	0.133346	2.41605	0.01569	0.607046
GB44276	6356.73	-0.285317	0.118204	-2.41377	0.0157885	0.608734
GB40838	110.148	-0.41442	0.171797	-2.41226	0.0158538	0.609138
GB52623	345.278	0.383879	0.159635	2.40472	0.0161849	0.619715
GB41832	57.2092	0.409996	0.172054	2.38296	0.0171742	0.625326
GB41997	299.148	0.309029	0.129095	2.3938	0.0166747	0.625326
GB42570	136.755	0.388519	0.163044	2.38291	0.0171762	0.625326
GB42603	3742.4	0.280052	0.116909	2.39547	0.0165993	0.625326
GB42888	151.131	0.350646	0.14673	2.38974	0.0168601	0.625326
GB43476	143.276	0.37886	0.158691	2.3874	0.016968	0.625326
GB44804	2279.26	-0.261024	0.109467	-2.38451	0.0171021	0.625326
GB45525	1019.43	0.30049	0.125633	2.39181	0.0167657	0.625326
GB47518	738.405	0.400658	0.167812	2.38754	0.0169616	0.625326
GB48769	52.7709	-0.415315	0.173346	-2.39587	0.016581	0.625326
GB49127	80.6212	0.392591	0.164369	2.38847	0.0169186	0.625326
GB52442	2964.85	0.242456	0.101502	2.38867	0.0169093	0.625326
GB54239	352.647	0.337241	0.141365	2.38559	0.0170515	0.625326
GB55032	1032.11	0.33953	0.141858	2.39345	0.0166906	0.625326
GB55224	2201.57	-0.359759	0.150961	-2.38313	0.0171662	0.625326
GB45966	121.389	0.36671	0.154035	2.3807	0.0172797	0.627038
GB43367	390.755	0.285361	0.120044	2.37715	0.0174471	0.631052
GB44499	35.1952	0.407788	0.171656	2.37561	0.0175201	0.631633
GB45408	878.259	0.262726	0.110662	2.37414	0.01759	0.631831
GB55578	9558.01	0.246121	0.103713	2.3731	0.0176394	0.631831
GB50868	17.6171	0.373648	0.157543	2.37172	0.0177053	0.632154
GB46228	522.83	-0.411185	0.173461	-2.37047	0.0177655	0.632271
GB48146	297.8	0.335637	0.141759	2.36766	0.0179009	0.635052
GB40839	19.7376	-0.396694	0.167822	-2.36377	0.01809	0.637685
GB41266	307.2	-0.287945	0.121808	-2.36393	0.0180823	0.637685
GB54152	21913.1	0.308085	0.130497	2.36086	0.0182325	0.640675
GB43117	565.848	0.261592	0.111009	2.35651	0.0184478	0.644217
GB46191	113.062	-0.36126	0.15362	-2.35165	0.0186901	0.644217
GB48376	480.508	0.309932	0.131828	2.35103	0.0187214	0.644217
GB49849	144.571	0.369134	0.156811	2.35401	0.0185721	0.644217
GB52279	466.169	0.347845	0.147613	2.35647	0.0184498	0.644217
GB52786	3072.99	0.276276	0.117531	2.35068	0.0187394	0.644217
GB53407	248.714	-0.341431	0.145206	-2.35136	0.0187048	0.644217
GB47520	2843.28	-0.373869	0.159231	-2.34797	0.0188761	0.644924
GB49774	5698.36	-0.251415	0.107044	-2.34872	0.0188383	0.644924
GB40931	16.9917	-0.383971	0.164558	-2.33335	0.0196299	0.655621
GB43111	9001.02	-0.245254	0.104895	-2.3381	0.0193822	0.655621
GB46700	3066.22	0.393609	0.168813	2.33162	0.0197206	0.655621
GB49289	4195.4	0.214609	0.0920204	2.33219	0.0196909	0.655621
GB51833	749.509	-0.382524	0.164019	-2.33219	0.0196907	0.655621
GB52281	960.658	0.368507	0.157732	2.33629	0.019476	0.655621
GB53679	66.548	-0.401406	0.171832	-2.33604	0.0194893	0.655621
GB53912	1059.28	0.239455	0.102476	2.33669	0.0194555	0.655621
GB55729	28276.5	0.372472	0.159168	2.34012	0.0192776	0.655621
GB52027	18.6539	0.376592	0.161808	2.3274	0.0199441	0.661073
GB48681	701.982	-0.276892	0.119062	-2.32561	0.0200392	0.662249
GB50858	157.423	-0.339966	0.146515	-2.32034	0.0203223	0.669612
GB43292	192.629	0.395801	0.170733	2.31824	0.0204364	0.671377
GB44973	671.397	0.395201	0.170774	2.31418	0.020658	0.674666
GB45918	62.1864	-0.391181	0.168995	-2.31474	0.020627	0.674666
GB42423	236.798	0.382141	0.165416	2.31018	0.0208782	0.67787
GB47902	111.557	-0.400209	0.173231	-2.31026	0.0208735	0.67787
GB47086	387.239	0.332002	0.143885	2.30741	0.0210322	0.68088
GB46755	169.241	0.360289	0.156329	2.30469	0.021184	0.681819
GB54755	471.989	-0.383138	0.166238	-2.30476	0.0211802	0.681819
GB53346	55.8741	0.398695	0.173432	2.29886	0.021513	0.690405
GB41295	184.84	-0.334086	0.145547	-2.29539	0.0217109	0.6917
GB42201	918.12	0.357968	0.156073	2.29359	0.0218142	0.6917
GB44037	114.865	-0.34792	0.151809	-2.29182	0.0219159	0.6917
GB46699	118.518	0.385412	0.16832	2.28976	0.0220354	0.6917
GB51085	32.5128	0.393898	0.172047	2.28948	0.0220517	0.6917
GB51155	748.705	0.263967	0.115225	2.29089	0.02197	0.6917
GB51247	5303.08	0.375782	0.163823	2.29382	0.0218008	0.6917
GB55624	1316.03	-0.285179	0.124297	-2.29433	0.0217717	0.6917
GB51041	3483.53	0.237381	0.103794	2.28704	0.0221935	0.692238
GB54625	1314.01	0.26515	0.115891	2.28793	0.0221414	0.692238
GB54195	250.036	-0.31369	0.137483	-2.28167	0.0225089	0.700109
GB42313	326.008	0.351317	0.154449	2.27464	0.0229275	0.70702
GB42558	161.618	0.35291	0.155285	2.27266	0.0230467	0.70702
GB47141	1733.19	0.293109	0.129034	2.27156	0.0231131	0.70702
GB51091	481.029	-0.394271	0.17336	-2.27429	0.0229485	0.70702
GB52043	307.755	-0.274894	0.120964	-2.27253	0.0230545	0.70702
GB55619	26215.5	0.356421	0.156598	2.27603	0.0228443	0.70702
GB52272	139.42	-0.330581	0.145703	-2.26886	0.0232766	0.710064
GB55070	358.716	-0.370067	0.163356	-2.26541	0.0234875	0.714536
GB50692	121.866	0.390691	0.172743	2.26169	0.0237163	0.717564
GB51124	1149.98	-0.365754	0.16167	-2.26235	0.0236759	0.717564
GB45063	3883.68	0.246713	0.109176	2.25977	0.0238358	0.719219
GB42653	299.528	-0.308059	0.136542	-2.25615	0.0240612	0.720351
GB45283	109.176	-0.388939	0.172399	-2.25604	0.0240679	0.720351
GB46886	11821.6	0.247077	0.109417	2.25812	0.0239382	0.720351
GB41344	1625.63	0.30007	0.133179	2.25313	0.024251	0.721938
GB52052	3713.44	-0.388583	0.172442	-2.25342	0.0242329	0.721938
GB41137	438.611	-0.250552	0.111307	-2.251	0.0243856	0.722331
GB46439	49.0379	-0.385829	0.171796	-2.24586	0.0247131	0.722331
GB48521	366.469	0.323491	0.143888	2.24821	0.0245631	0.722331
GB49511	4396.27	0.335687	0.149369	2.24737	0.0246167	0.722331
GB50586	1002.4	0.312269	0.139044	2.24583	0.0247151	0.722331
GB51018	100.903	0.389368	0.173001	2.25067	0.0244063	0.722331
GB53444	262.139	0.329363	0.14666	2.24576	0.0247195	0.722331
GB45067	28.9148	0.384423	0.171576	2.24055	0.0250556	0.725085
GB45074	218.512	0.327497	0.146117	2.24133	0.0250047	0.725085
GB54035	1632.56	-0.291407	0.130078	-2.24025	0.025075	0.725085
GB55137	49.4689	-0.381817	0.170408	-2.2406	0.0250519	0.725085
GB42296	166.639	0.317346	0.141941	2.23575	0.0253681	0.728251
GB45213	64.4433	0.383097	0.171366	2.23555	0.0253812	0.728251
GB52008	994.118	-0.258311	0.115451	-2.23741	0.0252596	0.728251
GB42774	26.583	-0.374962	0.168026	-2.23157	0.0256432	0.730722
GB45727	123.766	-0.34862	0.156143	-2.23269	0.0255693	0.730722
GB47713	21.6413	0.360024	0.161356	2.23125	0.0256648	0.730722
GB49462	221.555	0.360265	0.162128	2.22209	0.0262769	0.746237
GB47607	230.085	0.318729	0.143894	2.21502	0.0267585	0.757977
GB52381	39.258	0.383328	0.17339	2.21078	0.0270509	0.764308
GB41430	4762.78	-0.193407	0.0877503	-2.20406	0.02752	0.775285
GB46091	2807.88	-0.228947	0.104024	-2.2009	0.0277431	0.775285
GB46948	133.917	0.34221	0.155532	2.20026	0.0277885	0.775285
GB48697	647.034	0.360994	0.163848	2.20322	0.0275791	0.775285
GB52707	405.585	0.355864	0.161632	2.20169	0.0276873	0.775285
GB55411	3458.75	0.245139	0.111469	2.19917	0.027866	0.775499
GB55764	308.155	0.327356	0.14904	2.19644	0.0280606	0.778963
GB40536	337.612	0.35138	0.160347	2.19137	0.0284252	0.787117
GB44418	1024.33	-0.217432	0.0993095	-2.18944	0.0285651	0.788601
GB53996	3599.18	0.278027	0.12703	2.18867	0.0286209	0.788601
GB49392	95.9342	0.370824	0.169541	2.18723	0.0287257	0.789531
GB44903	2313.82	-0.261489	0.119725	-2.18409	0.028956	0.793895
GB41520	5236.46	0.294641	0.13501	2.18236	0.029083	0.795412
GB53118	2147.4	0.285606	0.130945	2.18111	0.0291751	0.795972
GB53807	524.163	0.29378	0.134773	2.17981	0.0292716	0.796645
GB40699	285.743	-0.377179	0.173326	-2.17612	0.0295463	0.79773
GB40959	39.6588	0.377529	0.173403	2.17718	0.029467	0.79773
GB42997	718.792	0.265969	0.122175	2.17694	0.0294847	0.79773
GB55425	2728.14	0.251052	0.115404	2.17542	0.0295988	0.79773
GB41433	18.3313	-0.363077	0.167428	-2.16856	0.0301165	0.808886
GB54320	2101.3	0.300424	0.138572	2.168	0.0301584	0.808886
GB40446	264.784	-0.308824	0.142555	-2.16636	0.0302839	0.810295
GB41962	920.851	0.32148	0.14891	2.15889	0.030859	0.815752
GB45512	721.5	0.333681	0.154381	2.16141	0.0306638	0.815752
GB50390	1985.11	-0.291925	0.135207	-2.1591	0.0308425	0.815752
GB50583	445.434	0.343244	0.159127	2.15705	0.0310021	0.815752
GB51494	101.924	-0.368839	0.170956	-2.15752	0.0309655	0.815752
GB53178	16.7647	-0.284623	0.131914	-2.15764	0.030956	0.815752
GB54846	98.8271	-0.365325	0.169283	-2.15807	0.0309221	0.815752
GB41736	3081.11	0.31426	0.146011	2.1523	0.0313737	0.81879
GB45758	4268.5	0.263193	0.122407	2.15015	0.0315436	0.81879
GB49827	406.69	-0.278962	0.129753	-2.14994	0.03156	0.81879
GB50881	154.397	-0.315502	0.146516	-2.15336	0.0312907	0.81879
GB52766	2352.23	-0.350886	0.162913	-2.15383	0.0312535	0.81879
GB53398	394.123	-0.264756	0.123129	-2.15024	0.031536	0.81879
GB47231	575.097	-0.245531	0.114267	-2.14874	0.0316551	0.819343
GB41844	144.505	-0.328945	0.153565	-2.14206	0.0321885	0.819649
GB44633	41.6253	0.370782	0.173421	2.13804	0.0325131	0.819649
GB46438	115.166	-0.343614	0.160625	-2.13923	0.0324174	0.819649
GB46547	1144.86	-0.239255	0.111557	-2.14468	0.0319781	0.819649
GB47224	11202.9	0.24986	0.11689	2.13756	0.0325527	0.819649
GB47486	225.274	0.308115	0.143631	2.14518	0.0319382	0.819649
GB48161	968.771	0.302421	0.141363	2.13932	0.03241	0.819649
GB48555	302.271	-0.336216	0.156965	-2.14199	0.0321946	0.819649
GB49224	1805.87	0.337151	0.157413	2.14182	0.0322076	0.819649
GB50043	7909.41	-0.307282	0.143189	-2.146	0.0318732	0.819649
GB51842	68.6844	-0.371195	0.173181	-2.14339	0.0320819	0.819649
GB53992	748.391	0.292996	0.13686	2.14085	0.0322863	0.819649
GB41110	272.498	0.36757	0.172676	2.12866	0.0332822	0.822119
GB42571	1304.13	-0.36574	0.17181	-2.12874	0.0332754	0.822119
GB46513	1007.16	0.30318	0.142278	2.1309	0.033097	0.822119
GB46678	81.284	-0.349992	0.164178	-2.13179	0.0330242	0.822119
GB46701	525.541	0.283233	0.132689	2.13456	0.0327969	0.822119
GB50520	131.848	-0.325598	0.15297	-2.1285	0.0332952	0.822119
GB54087	669.943	-0.250177	0.117308	-2.13264	0.0329539	0.822119
GB54548	295.99	0.285994	0.134381	2.12824	0.0333171	0.822119
GB55380	1562.28	0.205359	0.0963153	2.13216	0.0329939	0.822119
GB40377	392.753	0.271124	0.127662	2.12376	0.0336899	0.825756
GB42783	108.748	0.347988	0.163975	2.1222	0.0338211	0.825756
GB45222	1755.47	0.290885	0.136869	2.12528	0.033563	0.825756
GB45848	128.103	-0.333315	0.157112	-2.12151	0.0338789	0.825756
GB51174	118617	0.349788	0.164906	2.12113	0.0339107	0.825756
GB52878	73.5065	0.368314	0.173375	2.12438	0.0336388	0.825756
GB40532	89.6146	0.362061	0.171058	2.1166	0.0342938	0.826027
GB45411	68.2909	-0.367181	0.173477	-2.1166	0.0342937	0.826027
GB47510	30.847	0.367064	0.17332	2.11785	0.0341881	0.826027
GB48721	313.737	-0.306373	0.144622	-2.11844	0.0341377	0.826027
GB51615	1497.14	0.289381	0.136668	2.1174	0.0342261	0.826027
GB40013	346.007	0.322763	0.153618	2.10107	0.0356344	0.835414
GB42288	104.264	0.358258	0.170382	2.10268	0.0354942	0.835414
GB44086	158.906	-0.312788	0.148593	-2.105	0.0352916	0.835414
GB45118	135.2	0.310518	0.147204	2.10944	0.0349069	0.835414
GB45987	546.671	-0.363535	0.172951	-2.10195	0.0355574	0.835414
GB46825	31.6889	0.363833	0.173224	2.10036	0.035697	0.835414
GB47928	6110.81	0.315316	0.149803	2.10487	0.0353024	0.835414
GB48062	1328.61	0.310323	0.14727	2.10717	0.0351031	0.835414
GB50110	45.1276	-0.336848	0.160284	-2.10156	0.0355915	0.835414
GB50149	13870.3	0.361481	0.172152	2.09977	0.0357491	0.835414
GB50259	1875.8	-0.219189	0.103965	-2.1083	0.0350047	0.835414
GB53071	601.788	-0.255706	0.12147	-2.10509	0.0352835	0.835414
GB53282	29.2759	0.352351	0.167008	2.10978	0.0348772	0.835414
GB53331	312.64	0.327526	0.156035	2.09906	0.0358121	0.835414
GB55459	361.9	-0.24817	0.118156	-2.10036	0.0356974	0.835414
GB40273	413.76	-0.283239	0.135308	-2.09329	0.0363229	0.845556
GB55675	496.027	0.304384	0.145477	2.09232	0.0364101	0.845811
GB42595	2038.48	0.31061	0.148517	2.09141	0.0364914	0.845931
GB42593	1778.61	0.346602	0.165919	2.08898	0.0367094	0.848507
GB51772	1260.6	0.332546	0.15923	2.08847	0.0367554	0.848507
GB40554	384.596	0.272128	0.130412	2.08669	0.0369165	0.850459
GB46770	20.3093	0.355932	0.170866	2.08311	0.0372416	0.856171
GB49282	813.48	0.265347	0.127596	2.07959	0.0375629	0.861774
GB45887	978.416	-0.221984	0.106978	-2.07505	0.0379818	0.869587
GB40820	37.865	0.359339	0.173277	2.07378	0.0380994	0.870486
GB54213	6468.19	-0.221024	0.106709	-2.07128	0.0383322	0.874006
GB45970	1404.55	0.340402	0.164426	2.07024	0.03843	0.874439
GB41994	52.9961	0.353907	0.171046	2.06907	0.0385394	0.875135
GB40659	82.622	0.355306	0.172106	2.06447	0.0389734	0.876034
GB48515	66.6855	0.352636	0.170725	2.06552	0.0388735	0.876034
GB52624	466.256	0.336147	0.162704	2.06601	0.0388277	0.876034
GB52708	6486.71	0.278741	0.135005	2.06466	0.0389548	0.876034
GB54095	737.425	0.330957	0.160206	2.06583	0.0388449	0.876034
GB49794	1921.04	-0.201472	0.0976857	-2.06245	0.039165	0.878563
GB49478	1347.4	0.32698	0.159029	2.0561	0.0397729	0.8904
GB48806	40.2119	0.341321	0.166091	2.05503	0.0398764	0.89092
GB41390	1409.83	-0.253866	0.124003	-2.04726	0.0406323	0.895214
GB44157	890.799	0.321919	0.157503	2.04389	0.0409641	0.895214
GB44200	657.547	0.25007	0.122295	2.0448	0.0408743	0.895214
GB47051	289.568	0.319502	0.156141	2.04624	0.0407329	0.895214
GB47521	551.92	-0.35294	0.172742	-2.04317	0.041036	0.895214
GB48121	1495.03	0.246153	0.120024	2.05087	0.0402798	0.895214
GB49056	689.448	0.283097	0.138099	2.04996	0.0403683	0.895214
GB49076	1735.98	0.273083	0.133535	2.04503	0.0408518	0.895214
GB50354	1714.09	0.213662	0.10425	2.04951	0.0404119	0.895214
GB50732	418.98	-0.251621	0.122768	-2.04956	0.0404074	0.895214
GB55162	1098.76	0.345777	0.169004	2.04597	0.0407595	0.895214
GB55464	373.948	0.302419	0.147986	2.04356	0.040997	0.895214
GB45100	45.0866	0.353989	0.173336	2.04221	0.0411303	0.895512
GB46926	73.5632	-0.345973	0.16948	-2.04137	0.0412136	0.89557
GB50121	47821.8	0.319672	0.156708	2.03992	0.0413582	0.896955
GB41893	1166.7	0.237026	0.116658	2.0318	0.0421735	0.902947
GB44371	1934.58	-0.21755	0.10699	-2.03337	0.0420147	0.902947
GB47497	232.151	-0.260237	0.127995	-2.03318	0.042034	0.902947
GB48665	928.64	0.330305	0.162591	2.03151	0.0422037	0.902947
GB48684	9052.07	0.244993	0.120574	2.03188	0.0421657	0.902947
GB49561	420.129	-0.27831	0.13673	-2.03547	0.0418033	0.902947
GB53327	50.4121	-0.317704	0.15627	-2.03305	0.0420476	0.902947
GB44201	550.133	0.267428	0.131753	2.02977	0.0423798	0.903235
GB53199	531.846	-0.232397	0.114474	-2.03013	0.0423434	0.903235
GB40028	517.768	-0.222676	0.109814	-2.02776	0.0425848	0.903767
GB42056	906.8	0.26456	0.130509	2.02713	0.0426489	0.903767
GB55511	3776.27	-0.321905	0.158702	-2.02836	0.0425233	0.903767
GB44866	1373.21	0.295586	0.145916	2.02572	0.0427932	0.905096
GB44974	1154.29	0.318904	0.157808	2.02084	0.0432963	0.912262
GB50492	2227.85	-0.338884	0.167642	-2.02147	0.0432311	0.912262
GB40593	184.587	0.324625	0.160904	2.01751	0.0436426	0.917381
GB40731	595.817	0.268602	0.133364	2.01404	0.044005	0.917381
GB52193	26.1444	-0.340996	0.169333	-2.01376	0.0440349	0.917381
GB52289	72.7038	0.332063	0.164758	2.01546	0.0438563	0.917381
GB53068	864.693	-0.311838	0.154831	-2.01406	0.0440037	0.917381
GB55677	1675.75	0.239653	0.118918	2.01528	0.0438758	0.917381
GB40229	312.441	0.273999	0.136245	2.01108	0.0443175	0.921218
GB52844	385.104	-0.306136	0.152273	-2.01044	0.0443851	0.921218
GB40996	3561.71	0.220341	0.109764	2.0074	0.0447067	0.924437
GB51997	457.421	-0.277987	0.13846	-2.0077	0.044675	0.924437
GB52064	50.9577	0.34734	0.173164	2.00584	0.0448731	0.926154
GB48912	470.993	0.296903	0.14814	2.0042	0.0450483	0.928046
GB41990	25.5484	0.343119	0.171289	2.00316	0.0451606	0.928636
GB42269	178.838	0.320669	0.160341	1.99992	0.0455086	0.933946
GB54450	803.589	-0.263228	0.131667	-1.9992	0.0455871	0.933946
GB50604	723.92	-0.34331	0.171836	-1.99789	0.0457285	0.935119
GB46568	58.9899	-0.33063	0.165769	-1.99453	0.0460941	0.940861
GB43496	45.0296	0.338608	0.171134	1.97862	0.0478592	0.948554
GB46203	219.637	-0.341085	0.171776	-1.98564	0.0470733	0.948554
GB48066	266.764	0.30539	0.154397	1.97795	0.0479338	0.948554
GB48239	5857.21	0.237354	0.119728	1.98244	0.0474299	0.948554
GB49250	460.288	-0.243285	0.122673	-1.9832	0.0473453	0.948554
GB50800	127.523	0.336986	0.169602	1.98693	0.0469305	0.948554
GB51090	1448.01	-0.332357	0.167917	-1.97929	0.047783	0.948554
GB51195	99.9715	0.337542	0.170709	1.97729	0.0480086	0.948554
GB51265	16.8312	-0.298468	0.150426	-1.98415	0.0472394	0.948554
GB52340	771.748	0.275738	0.139084	1.98253	0.0474201	0.948554
GB54104	2600.42	0.217217	0.109789	1.97849	0.0478738	0.948554
GB54294	30384.3	0.249568	0.126063	1.97971	0.0477359	0.948554
GB54468	538.03	0.277488	0.139797	1.98493	0.047152	0.948554
GB54627	196.991	0.302591	0.152486	1.98438	0.0472133	0.948554
GB54734	35.862	0.344243	0.17322	1.98731	0.0468879	0.948554
GB54967	701.831	-0.224135	0.113326	-1.97779	0.0479522	0.948554
GB55116	121.402	0.31604	0.159167	1.98559	0.0470793	0.948554
GB55483	3167.46	-0.329938	0.166793	-1.97812	0.0479148	0.948554
GB40393	67.8069	-0.338284	0.171823	-1.96879	0.0489772	0.953484
GB40549	195.98	0.301762	0.153291	1.96857	0.0490031	0.953484
GB41182	2823.59	0.25244	0.128224	1.96873	0.0489839	0.953484
GB41300	249.536	-0.266373	0.135381	-1.96758	0.0491168	0.953484
GB42272	313.203	-0.305781	0.154904	-1.974	0.0483819	0.953484
GB45972	13232.7	0.270653	0.137226	1.97232	0.048573	0.953484
GB49255	395.563	-0.308991	0.157038	-1.96762	0.0491116	0.953484
GB51396	771.613	-0.222032	0.112542	-1.97289	0.0485078	0.953484
GB54593	20106.6	-0.193977	0.098367	-1.97198	0.0486122	0.953484
GB55470	969.635	-0.256254	0.130076	-1.97003	0.0488354	0.953484
GB41626	299.412	-0.297703	0.151511	-1.9649	0.0494259	0.956192
GB42359	244.64	0.293625	0.149699	1.96143	0.049829	0.956192
GB43191	5595.79	0.296893	0.151259	1.96281	0.0496678	0.956192
GB43711	1196.13	-0.333967	0.170108	-1.96327	0.0496153	0.956192
GB45540	2385.61	0.197964	0.100829	1.96335	0.0496051	0.956192
GB49563	141.781	0.31665	0.16146	1.96117	0.0498591	0.956192
GB50866	6369.97	0.272683	0.139021	1.96145	0.0498269	0.956192
GB50728	285.742	-0.260836	0.133183	-1.95849	0.0501731	0.958901
GB55157	462.687	-0.311255	0.158925	-1.9585	0.050171	0.958901
GB42606	913.739	0.232769	0.118962	1.95666	0.0503872	0.95969
GB54486	5872.7	0.313306	0.160113	1.95677	0.050374	0.95969
GB43732	106.016	-0.306668	0.156797	-1.95583	0.0504855	0.959916
GB46859	28.0277	0.334679	0.171315	1.95359	0.0507499	0.963293
GB53644	2038.55	0.311455	0.159559	1.95197	0.0509418	0.965287
GB40577	1098.72	-0.19006	0.0975316	-1.9487	0.0513313	0.97101
GB49320	14196	-0.302066	0.155222	-1.94602	0.0516521	0.974072
GB55364	3184.76	0.237401	0.122002	1.94588	0.0516686	0.974072
GB42822	133.006	-0.305601	0.157128	-1.94492	0.0517845	0.974602
GB47394	766.386	-0.274569	0.141276	-1.94349	0.0519566	0.974726
GB50777	1000.79	-0.270241	0.139055	-1.94341	0.0519667	0.974726
GB52716	2420.13	0.328745	0.169292	1.94188	0.0521516	0.976546
GB42148	903.96	0.241389	0.124822	1.93386	0.0531303	0.977715
GB43600	19.6501	0.322856	0.166764	1.936	0.0528672	0.977715
GB43788	6392.4	0.305878	0.157938	1.93669	0.0527829	0.977715
GB44296	5824.25	0.222495	0.115058	1.93376	0.0531423	0.977715
GB44530	415.553	-0.254446	0.131184	-1.93961	0.0524266	0.977715
GB50609	19329.3	-0.27422	0.141795	-1.93392	0.0531235	0.977715
GB53394	15486.3	0.216964	0.111861	1.93959	0.0524298	0.977715
GB53989	209.277	0.299517	0.154765	1.9353	0.052954	0.977715
GB54537	893.084	0.269761	0.139495	1.93384	0.0531334	0.977715
GB54942	750.155	0.315361	0.162806	1.93704	0.0527402	0.977715
GB56005	263.733	-0.255689	0.132246	-1.93343	0.0531826	0.977715
GB42329	1206.96	-0.236552	0.122709	-1.92775	0.0538865	0.97996
GB43407	457.829	0.269496	0.139748	1.92844	0.0538003	0.97996
GB45199	1553.88	0.233158	0.120967	1.92745	0.0539233	0.97996
GB46888	744.198	-0.253163	0.13119	-1.92974	0.0536392	0.97996
GB47509	1786.58	0.243132	0.126234	1.92604	0.054099	0.97996
GB48470	285.86	-0.260691	0.135181	-1.92845	0.0537988	0.97996
GB51371	10338.4	0.294425	0.152713	1.92796	0.0538602	0.97996
GB55029	61.7903	0.185672	0.096386	1.92633	0.0540626	0.97996
GB55485	3329.08	0.265658	0.137592	1.93077	0.0535118	0.97996
GB51244	42.7932	0.330524	0.171674	1.9253	0.0541913	0.980033
GB44056	5592.48	-0.282085	0.146583	-1.92441	0.0543036	0.980468
GB46010	64.306	-0.332146	0.172678	-1.9235	0.0544173	0.980925
GB42659	3955.1	0.247429	0.12879	1.92118	0.0547096	0.981928
GB47165	230.274	-0.333123	0.173479	-1.92025	0.0548267	0.981928
GB53860	4918.66	0.328421	0.170942	1.92124	0.054701	0.981928
GB54546	888.475	0.291462	0.151735	1.92086	0.0547488	0.981928
GB55761	176.845	0.310338	0.161733	1.91883	0.0550059	0.983552
GB44339	348.228	0.269446	0.140581	1.91666	0.0552814	0.985304
GB46545	237.92	-0.27289	0.142345	-1.91711	0.0552242	0.985304
GB41992	376.525	0.24543	0.128152	1.91514	0.0554746	0.987163
GB51163	5199.09	0.251857	0.131678	1.91268	0.0557888	0.991167
GB40746	3701.53	-0.30731	0.160818	-1.91092	0.056015	0.992011
GB53404	204.83	0.299597	0.156741	1.91142	0.0559504	0.992011
GB41284	5870.09	-0.234612	0.12315	-1.90509	0.0567684	0.992066
GB42797	546.516	0.26065	0.136946	1.9033	0.0570009	0.992066
GB43436	974.954	-0.209843	0.109988	-1.90788	0.0564062	0.992066
GB43660	361.652	0.325841	0.170657	1.90933	0.0562198	0.992066
GB47971	374.916	-0.22572	0.118468	-1.90532	0.0567389	0.992066
GB48237	1700.72	0.247918	0.129895	1.9086	0.0563134	0.992066
GB48913	1073.68	0.306947	0.161248	1.90357	0.0569661	0.992066
GB52090	74.2307	0.321536	0.168878	1.90396	0.0569154	0.992066
GB52194	599.681	-0.271903	0.142398	-1.90946	0.0562026	0.992066
GB53556	36.6562	0.323222	0.169503	1.90688	0.0565366	0.992066
GB54595	578.52	0.258774	0.135749	1.90626	0.0566161	0.992066
GB40228	74.203	0.313511	0.164823	1.90211	0.0571566	0.993219
GB55591	36791.8	0.270751	0.142414	1.90116	0.0572809	0.993823
GB49650	1647.49	0.313904	0.16531	1.89888	0.0575799	0.997452
GB48379	766.662	-0.296594	0.156257	-1.89812	0.05768	0.99763
GB40006	232.031	0.105749	0.163257	0.647743	0.517151	0.999615
GB40007	1713.73	0.0857036	0.146197	0.586221	0.557727	0.999615
GB40008	2310.51	0.225254	0.170979	1.31744	0.187693	0.999615
GB40009	1050.51	0.200421	0.164672	1.21709	0.22357	0.999615
GB40010	22517	0.260461	0.162966	1.59825	0.109987	0.999615
GB40012	34466	0.153036	0.127671	1.19867	0.230655	0.999615
GB40014	1307.05	-0.0624561	0.123992	-0.50371	0.614465	0.999615
GB40015	399.312	-0.197713	0.123426	-1.60188	0.109183	0.999615
GB40016	459.801	-0.083711	0.14995	-0.55826	0.576667	0.999615
GB40017	889.104	-0.0705254	0.131783	-0.535165	0.592536	0.999615
GB40018	462.297	-0.207261	0.152606	-1.35815	0.174417	0.999615
GB40019	1389.23	0.0404777	0.140473	0.288152	0.77323	0.999615
GB40020	480.783	-0.0880181	0.11472	-0.76724	0.442939	0.999615
GB40021	5368.73	0.0739171	0.162556	0.454717	0.649313	0.999615
GB40022	1261.5	0.0395935	0.120555	0.328428	0.742588	0.999615
GB40025	50.1948	0.103391	0.173463	0.59604	0.551149	0.999615
GB40026	469.742	0.19433	0.152663	1.27293	0.203042	0.999615
GB40027	5675.84	0.106989	0.105605	1.01311	0.311008	0.999615
GB40029	473.487	-0.0868076	0.140056	-0.619808	0.535385	0.999615
GB40030	273.517	-0.117761	0.13851	-0.850198	0.395215	0.999615
GB40031	4876.3	0.0698991	0.136656	0.511497	0.609003	0.999615
GB40032	439.16	-0.134709	0.127765	-1.05435	0.291724	0.999615
GB40033	1710.74	-0.0569087	0.107616	-0.528811	0.596937	0.999615
GB40034	52.9663	0.141576	0.173285	0.81701	0.413923	0.999615
GB40038	48.9421	0.0446594	0.0982129	0.45472	0.64931	0.999615
GB40047	161.071	0.0359195	0.170351	0.210856	0.833	0.999615
GB40053	313.498	0.165236	0.16943	0.975245	0.329439	0.999615
GB40054	3551.73	0.0314808	0.125034	0.251778	0.801212	0.999615
GB40056	2093.19	0.0784719	0.141437	0.554817	0.57902	0.999615
GB40057	3496.22	0.146008	0.144739	1.00877	0.313087	0.999615
GB40058	132.502	0.0566593	0.151258	0.374587	0.707967	0.999615
GB40061	311.021	0.0613545	0.144117	0.425729	0.670306	0.999615
GB40063	1146.9	-0.00872946	0.116846	-0.074709	0.940446	0.999615
GB40064	764.876	0.0791657	0.171759	0.460912	0.644862	0.999615
GB40067	759.891	-0.0315043	0.137455	-0.229196	0.818716	0.999615
GB40069	2088.45	0.0415162	0.139569	0.29746	0.766115	0.999615
GB40070	808.296	0.101153	0.103131	0.980821	0.326681	0.999615
GB40071	2151.53	0.0579922	0.105365	0.550394	0.582049	0.999615
GB40072	4007.16	0.0430053	0.107991	0.398231	0.69046	0.999615
GB40073	10167.6	0.130827	0.131357	0.995968	0.319265	0.999615
GB40075	1180.43	0.0599584	0.120784	0.49641	0.619605	0.999615
GB40076	1922.83	0.189486	0.158058	1.19884	0.23059	0.999615
GB40077	9340.48	-0.113604	0.169009	-0.672182	0.501468	0.999615
GB40079	31.0382	0.244034	0.171978	1.41898	0.155904	0.999615
GB40080	930.557	0.0710444	0.137994	0.514838	0.606667	0.999615
GB40083	1831.23	-0.0232832	0.133778	-0.174044	0.861831	0.999615
GB40084	400.119	-0.119014	0.14271	-0.833959	0.404304	0.999615
GB40085	475.923	-0.0900454	0.168999	-0.532817	0.59416	0.999615
GB40086	37.3516	0.123391	0.1628	0.757933	0.448491	0.999615
GB40089	6914.24	0.209073	0.121817	1.71628	0.0861106	0.999615
GB40090	542.956	-0.0242382	0.125527	-0.193092	0.846887	0.999615
GB40091	474.847	0.00547305	0.135623	0.0403548	0.96781	0.999615
GB40092	24492.8	0.0772097	0.154733	0.498985	0.61779	0.999615
GB40093	3925.79	0.135171	0.170821	0.791303	0.428767	0.999615
GB40094	167.661	0.255543	0.135982	1.87925	0.060211	0.999615
GB40095	6599.22	0.150901	0.130415	1.15708	0.247239	0.999615
GB40098	1162.03	-0.10849	0.132179	-0.82078	0.411771	0.999615
GB40101	282.876	-0.0272646	0.146173	-0.186523	0.852035	0.999615
GB40102	488.954	-0.0364752	0.129395	-0.281891	0.778027	0.999615
GB40104	49.644	0.254819	0.171813	1.48311	0.138044	0.999615
GB40105	84.1562	0.190151	0.172632	1.10148	0.270686	0.999615
GB40106	539.786	-0.0826882	0.121933	-0.678144	0.49768	0.999615
GB40107	279.893	0.0514476	0.130633	0.393833	0.693704	0.999615
GB40108	8412.49	0.119103	0.103014	1.15618	0.247607	0.999615
GB40109	6096.86	-0.0365268	0.142218	-0.256836	0.797305	0.999615
GB40110	209.133	0.202385	0.153715	1.31663	0.187964	0.999615
GB40112	426.293	-0.0941376	0.151301	-0.622186	0.533819	0.999615
GB40113	3424.5	0.0154474	0.0839388	0.184032	0.853989	0.999615
GB40114	17.1085	-0.154829	0.166914	-0.927597	0.353617	0.999615
GB40115	248.179	0.0091296	0.166798	0.0547344	0.95635	0.999615
GB40119	5205.46	0.0249623	0.142551	0.175112	0.860992	0.999615
GB40120	19.5311	-0.123764	0.168007	-0.736661	0.461328	0.999615
GB40124	2268.7	-0.0232001	0.137109	-0.169209	0.865632	0.999615
GB40125	35.3616	-0.125651	0.170693	-0.736125	0.461655	0.999615
GB40129	743.911	0.157226	0.120686	1.30277	0.192653	0.999615
GB40130	47.4064	0.037817	0.170675	0.221573	0.824646	0.999615
GB40132	511.983	0.222615	0.15738	1.41451	0.157213	0.999615
GB40133	49.944	0.111139	0.173427	0.640841	0.521626	0.999615
GB40134	45056	0.186289	0.137855	1.35134	0.176587	0.999615
GB40135	104.807	-0.0628553	0.162837	-0.386002	0.699495	0.999615
GB40139	6647.36	-0.0569241	0.151648	-0.375371	0.707385	0.999615
GB40140	5742.44	-0.0738019	0.117625	-0.627433	0.530375	0.999615
GB40141	481.586	-0.149594	0.145643	-1.02713	0.304359	0.999615
GB40142	136.524	-0.00989108	0.167077	-0.0592008	0.952792	0.999615
GB40144	25.7195	0.17152	0.168445	1.01825	0.308558	0.999615
GB40145	60922.6	0.131951	0.156095	0.845327	0.397928	0.999615
GB40149	136.12	0.0487888	0.157865	0.309053	0.757281	0.999615
GB40150	3733.64	0.144555	0.150448	0.96083	0.336638	0.999615
GB40151	5144.69	0.0145999	0.11581	0.126067	0.899679	0.999615
GB40153	104.346	0.112258	0.169981	0.660419	0.508985	0.999615
GB40154	80.8492	0.235239	0.169662	1.38652	0.165589	0.999615
GB40155	1623.89	0.217515	0.148832	1.46148	0.143883	0.999615
GB40157	107866	-0.0148906	0.106357	-0.140007	0.888655	0.999615
GB40158	87.3049	0.165111	0.166257	0.993109	0.320657	0.999615
GB40159	3357.69	0.035741	0.0937686	0.381161	0.703084	0.999615
GB40160	56.732	0.152387	0.165086	0.923075	0.355968	0.999615
GB40162	4859.51	0.00475923	0.125776	0.0378391	0.969816	0.999615
GB40163	2127.43	0.203595	0.145518	1.3991	0.161783	0.999615
GB40164	20188.5	-0.0238408	0.156625	-0.152215	0.879017	0.999615
GB40166	847.246	-0.0558964	0.139433	-0.400883	0.688506	0.999615
GB40167	28.6807	-0.272039	0.173467	-1.56825	0.116823	0.999615
GB40168	8946.32	0.131503	0.128249	1.02537	0.305188	0.999615
GB40169	4502.05	0.162242	0.167344	0.969516	0.332288	0.999615
GB40180	31.442	-0.134478	0.173379	-0.775629	0.437968	0.999615
GB40187	30.634	0.0858677	0.146568	0.585856	0.557973	0.999615
GB40192	1084.09	-0.0693454	0.167716	-0.413469	0.679263	0.999615
GB40193	36.2613	-0.263876	0.171163	-1.54167	0.123155	0.999615
GB40197	23.272	-0.128495	0.141322	-0.909238	0.363224	0.999615
GB40203	30.7601	-0.154129	0.173202	-0.889879	0.373531	0.999615
GB40204	218.163	-0.157787	0.16722	-0.943588	0.34538	0.999615
GB40205	1333.35	-0.0760775	0.11084	-0.686375	0.492477	0.999615
GB40206	760.796	0.111211	0.122313	0.909228	0.36323	0.999615
GB40207	244.587	-0.0937236	0.141411	-0.662774	0.507475	0.999615
GB40208	1477.02	-0.0737112	0.107182	-0.687722	0.491628	0.999615
GB40211	1725.46	-0.0755708	0.10031	-0.753372	0.451226	0.999615
GB40212	333.383	-0.119309	0.169473	-0.703998	0.481434	0.999615
GB40217	343.373	-0.0219045	0.147872	-0.148132	0.882239	0.999615
GB40219	72.7017	0.102477	0.173403	0.590976	0.554536	0.999615
GB40221	2127.84	-0.0971356	0.116187	-0.836025	0.403141	0.999615
GB40222	1537.79	-0.106529	0.100327	-1.06182	0.288318	0.999615
GB40225	2220.84	0.0742036	0.157417	0.471383	0.637367	0.999615
GB40226	1865.32	-0.0179448	0.135773	-0.132167	0.894852	0.999615
GB40230	442.929	0.198927	0.145745	1.36489	0.172288	0.999615
GB40231	450.177	0.256501	0.149798	1.71231	0.086839	0.999615
GB40232	23480.5	-0.039904	0.132152	-0.301955	0.762686	0.999615
GB40233	68.3869	0.153709	0.172981	0.888589	0.374224	0.999615
GB40234	185.216	-0.15708	0.172129	-0.912569	0.361469	0.999615
GB40237	5324.23	-0.0927355	0.112737	-0.822582	0.410746	0.999615
GB40238	255.671	-0.047417	0.134251	-0.353198	0.72394	0.999615
GB40239	766.511	0.00282997	0.108928	0.0259802	0.979273	0.999615
GB40240	12314.5	-0.246697	0.136566	-1.80642	0.0708522	0.999615
GB40243	1461.03	-0.187253	0.101982	-1.83614	0.0663369	0.999615
GB40251	265.627	-0.00824174	0.165788	-0.0497125	0.960352	0.999615
GB40252	3266.49	-0.0619126	0.149443	-0.414288	0.678664	0.999615
GB40253	73.4005	-0.00202657	0.078996	-0.0256541	0.979533	0.999615
GB40258	199.285	-0.0349068	0.140175	-0.249024	0.803342	0.999615
GB40259	628.985	-0.0696413	0.13598	-0.512143	0.608551	0.999615
GB40261	16254.4	-0.114735	0.169523	-0.67681	0.498526	0.999615
GB40263	1818.34	0.147747	0.149583	0.98773	0.323285	0.999615
GB40264	295.592	0.0672701	0.139701	0.481531	0.630139	0.999615
GB40265	2862.97	0.0774339	0.104775	0.739048	0.459878	0.999615
GB40266	3592.25	0.052425	0.108255	0.484273	0.628192	0.999615
GB40267	1069.75	0.0271604	0.100145	0.27121	0.786229	0.999615
GB40269	410.975	0.025941	0.159522	0.162617	0.87082	0.999615
GB40270	234.489	-0.0438869	0.151791	-0.289127	0.772484	0.999615
GB40271	214.48	0.0367845	0.156993	0.234306	0.814747	0.999615
GB40274	195.731	-0.285731	0.156613	-1.82443	0.0680864	0.999615
GB40278	15781.4	0.175951	0.155988	1.12798	0.259329	0.999615
GB40280	5530.39	0.0120318	0.14955	0.0804537	0.935876	0.999615
GB40281	170.257	0.107287	0.164711	0.651365	0.514811	0.999615
GB40282	2410.35	-0.0351717	0.1284	-0.273922	0.784145	0.999615
GB40283	1644.99	-0.216905	0.170996	-1.26848	0.204626	0.999615
GB40287	40451.1	0.0474104	0.141088	0.336034	0.736846	0.999615
GB40288	445.835	0.113142	0.169144	0.668909	0.503553	0.999615
GB40289	2839.02	-0.0107669	0.123977	-0.0868461	0.930794	0.999615
GB40296	393.985	-0.0604401	0.131827	-0.45848	0.646608	0.999615
GB40297	1950.33	-0.00437537	0.12207	-0.0358431	0.971407	0.999615
GB40299	3835.61	-0.202245	0.149611	-1.3518	0.176439	0.999615
GB40300	60.1615	0.0773623	0.173444	0.446035	0.655572	0.999615
GB40301	5524.17	0.038517	0.115898	0.332334	0.739637	0.999615
GB40302	5828.66	-0.0110162	0.102924	-0.107032	0.914764	0.999615
GB40303	955.372	-0.119182	0.130569	-0.912787	0.361355	0.999615
GB40304	704.036	-0.235895	0.167423	-1.40897	0.158843	0.999615
GB40305	12221.3	0.0947359	0.117706	0.804851	0.420906	0.999615
GB40306	1142.88	0.2785	0.162039	1.71872	0.0856656	0.999615
GB40307	398.71	0.073697	0.121911	0.604516	0.5455	0.999615
GB40308	2767.97	0.0170882	0.121715	0.140395	0.888348	0.999615
GB40309	1493.99	-0.145918	0.119137	-1.22479	0.220654	0.999615
GB40310	3531.09	0.0107857	0.123793	0.0871269	0.930571	0.999615
GB40311	1638.79	-0.0683401	0.12115	-0.564096	0.572689	0.999615
GB40312	3243.66	-0.0472342	0.119326	-0.395842	0.692222	0.999615
GB40313	2022.7	0.0517882	0.122983	0.421102	0.673681	0.999615
GB40315	19.9701	-0.101965	0.168098	-0.606581	0.544129	0.999615
GB40316	670.835	0.149626	0.13254	1.12891	0.258936	0.999615
GB40318	321.563	0.0871135	0.15937	0.546612	0.584645	0.999615
GB40319	467.241	-0.00619436	0.166105	-0.0372918	0.970252	0.999615
GB40320	960.568	-0.128077	0.120627	-1.06176	0.288346	0.999615
GB40321	64.0394	-0.127082	0.172741	-0.735677	0.461927	0.999615
GB40327	33.3337	0.0434062	0.16495	0.263147	0.792437	0.999615
GB40335	6977.67	-0.105469	0.144563	-0.729576	0.465649	0.999615
GB40336	12973.7	-0.0733714	0.147452	-0.497596	0.618769	0.999615
GB40337	19.8847	0.116503	0.170907	0.681676	0.495444	0.999615
GB40338	179.784	0.230689	0.149293	1.54521	0.122296	0.999615
GB40339	585.903	-0.0376526	0.113232	-0.332526	0.739492	0.999615
GB40340	42.3782	-0.220315	0.17333	-1.27107	0.203705	0.999615
GB40341	2974.34	0.102311	0.0961028	1.0646	0.287055	0.999615
GB40342	94.9234	-0.0525058	0.171567	-0.306036	0.759577	0.999615
GB40343	7912.06	0.00680495	0.117569	0.0578803	0.953844	0.999615
GB40346	30.3161	0.0971839	0.172768	0.562512	0.573767	0.999615
GB40347	50.9237	0.0893664	0.173354	0.515515	0.606193	0.999615
GB40348	7336.47	0.0633773	0.139913	0.452977	0.650565	0.999615
GB40349	295.419	-0.157554	0.140031	-1.12514	0.260529	0.999615
GB40350	2154.28	0.00974485	0.115399	0.0844448	0.932703	0.999615
GB40351	77.7347	-0.0518916	0.168361	-0.308217	0.757917	0.999615
GB40353	22.3487	-0.0509615	0.171661	-0.296873	0.766563	0.999615
GB40354	26.5514	0.0878408	0.170963	0.513801	0.607391	0.999615
GB40357	1121.81	0.0375586	0.114566	0.327834	0.743037	0.999615
GB40358	646.786	-0.112111	0.115874	-0.967529	0.33328	0.999615
GB40359	456.407	-0.174467	0.128658	-1.35606	0.17508	0.999615
GB40360	1031.4	0.0342006	0.117402	0.291312	0.770813	0.999615
GB40361	754.997	-0.0763028	0.130456	-0.584892	0.55862	0.999615
GB40362	175.174	-0.185339	0.158368	-1.17031	0.241877	0.999615
GB40363	192.981	-0.186609	0.160435	-1.16314	0.244771	0.999615
GB40364	502.635	-0.132074	0.137874	-0.957935	0.338095	0.999615
GB40365	336.368	-0.0498211	0.135823	-0.366809	0.713761	0.999615
GB40366	19.6456	-0.121342	0.157583	-0.770021	0.441287	0.999615
GB40367	32.4671	0.119792	0.169639	0.706162	0.480087	0.999615
GB40368	211.153	0.122304	0.171905	0.711466	0.476796	0.999615
GB40369	17.7239	0.110508	0.145628	0.758838	0.447949	0.999615
GB40370	20.2886	0.0107515	0.169054	0.063598	0.94929	0.999615
GB40372	19.9022	-0.190426	0.166043	-1.14685	0.251445	0.999615
GB40378	276.579	0.104563	0.126584	0.826036	0.408783	0.999615
GB40379	27.8246	0.0398652	0.171271	0.232761	0.815947	0.999615
GB40381	135.863	0.177011	0.164721	1.07461	0.28255	0.999615
GB40382	1554.02	-0.00679345	0.109423	-0.0620841	0.950496	0.999615
GB40383	118.83	-0.0192729	0.156011	-0.123536	0.901683	0.999615
GB40384	198.322	-0.0195959	0.141305	-0.138678	0.889705	0.999615
GB40385	1645.84	0.0619702	0.105479	0.58751	0.556861	0.999615
GB40386	2783.5	0.173428	0.104782	1.65513	0.0978983	0.999615
GB40387	764.437	-0.12231	0.136216	-0.897908	0.369234	0.999615
GB40388	711.044	-0.125761	0.131708	-0.954844	0.339656	0.999615
GB40390	36.047	-0.133006	0.173244	-0.767735	0.442644	0.999615
GB40391	1199.67	0.00592317	0.107339	0.0551817	0.955994	0.999615
GB40392	285.878	0.0107463	0.150118	0.0715854	0.942932	0.999615
GB40395	3463.42	-0.0218726	0.128656	-0.170007	0.865004	0.999615
GB40396	532.752	-0.195394	0.134397	-1.45385	0.145987	0.999615
GB40398	674.094	-0.049589	0.121206	-0.409131	0.682443	0.999615
GB40399	366.195	-0.0827157	0.130458	-0.63404	0.526055	0.999615
GB40400	581.875	-0.106514	0.153391	-0.694392	0.487436	0.999615
GB40401	484.679	-0.14376	0.14281	-1.00665	0.314104	0.999615
GB40405	2437.76	0.0330194	0.141138	0.233951	0.815023	0.999615
GB40407	2044.03	0.0817451	0.144814	0.564485	0.572424	0.999615
GB40409	108.912	0.13521	0.168371	0.803046	0.421948	0.999615
GB40410	1089.32	-0.108469	0.122178	-0.887797	0.37465	0.999615
GB40411	4482.99	-0.266608	0.151876	-1.75543	0.079186	0.999615
GB40412	648.604	-0.0147521	0.108719	-0.13569	0.892066	0.999615
GB40414	1186.72	0.0612966	0.114812	0.533885	0.593421	0.999615
GB40415	255.87	-0.0190726	0.137146	-0.139068	0.889396	0.999615
GB40417	2213.21	-0.0304141	0.120208	-0.253012	0.800259	0.999615
GB40418	40.1816	-0.042411	0.173209	-0.244855	0.806569	0.999615
GB40419	27.6829	0.0921555	0.171656	0.536862	0.591363	0.999615
GB40420	1113.75	-0.249919	0.162578	-1.53722	0.124239	0.999615
GB40421	236.945	-0.30983	0.171997	-1.80137	0.0716439	0.999615
GB40422	1557.83	0.0289716	0.116215	0.249294	0.803133	0.999615
GB40423	122.661	-0.0783048	0.172166	-0.454822	0.649237	0.999615
GB40424	1979.46	-0.0353101	0.0978072	-0.361017	0.718086	0.999615
GB40425	292.554	0.0388663	0.139727	0.278159	0.78089	0.999615
GB40427	678.147	-0.0342527	0.11678	-0.29331	0.769285	0.999615
GB40428	417.545	-0.0559232	0.150368	-0.37191	0.70996	0.999615
GB40429	5645.67	0.0529973	0.108201	0.489803	0.624273	0.999615
GB40431	100.717	-0.0294548	0.172048	-0.171202	0.864065	0.999615
GB40432	45.0512	0.00943851	0.173426	0.0544239	0.956597	0.999615
GB40433	151.297	-0.0618929	0.146786	-0.421654	0.673277	0.999615
GB40434	1600.94	-0.074977	0.0946685	-0.791995	0.428364	0.999615
GB40435	162.465	0.0296745	0.136067	0.218088	0.827361	0.999615
GB40436	1843.86	0.0758872	0.11993	0.632762	0.526889	0.999615
GB40437	436.968	-0.0412006	0.15279	-0.269655	0.787426	0.999615
GB40438	332.869	0.0411121	0.160437	0.25625	0.797758	0.999615
GB40439	2361.78	0.0249112	0.104363	0.238696	0.811341	0.999615
GB40440	426.969	-0.00630666	0.127271	-0.049553	0.960479	0.999615
GB40441	480.875	-0.0146998	0.107945	-0.136179	0.89168	0.999615
GB40442	487.776	0.0508237	0.123865	0.410316	0.681574	0.999615
GB40443	36.159	0.21231	0.171945	1.23476	0.216921	0.999615
GB40444	1412.79	0.0148253	0.10461	0.141719	0.887302	0.999615
GB40445	362.694	-0.236181	0.142181	-1.66113	0.0966874	0.999615
GB40447	93.8284	0.321905	0.1727	1.86396	0.0623274	0.999615
GB40448	2323.53	0.135334	0.130016	1.0409	0.29792	0.999615
GB40449	139.315	0.0552472	0.157078	0.351719	0.725049	0.999615
GB40450	274.55	0.0198007	0.143411	0.138069	0.890186	0.999615
GB40451	8400.52	-0.0828956	0.110506	-0.750148	0.453166	0.999615
GB40452	2280.33	-0.00940083	0.135493	-0.0693823	0.944685	0.999615
GB40453	773.082	-0.0366987	0.1074	-0.3417	0.732577	0.999615
GB40454	2023.74	-0.0850084	0.0978848	-0.868453	0.385146	0.999615
GB40456	2013.34	-0.0264899	0.113448	-0.233499	0.815374	0.999615
GB40457	169994	0.126004	0.131058	0.961439	0.336332	0.999615
GB40459	992.549	0.05313	0.119125	0.446	0.655597	0.999615
GB40460	6689.82	-0.0595446	0.162584	-0.366239	0.714187	0.999615
GB40461	7717.45	-0.214809	0.118181	-1.81762	0.0691217	0.999615
GB40462	44318.7	0.060143	0.137592	0.43711	0.662032	0.999615
GB40463	2058.47	-0.137	0.0966013	-1.41821	0.156131	0.999615
GB40464	110.139	-0.17689	0.167215	-1.05786	0.290118	0.999615
GB40466	1174.45	-0.155844	0.114474	-1.3614	0.173387	0.999615
GB40467	618.089	0.0191247	0.131212	0.145754	0.884116	0.999615
GB40468	51.9382	-0.244838	0.173336	-1.4125	0.157801	0.999615
GB40469	30.0917	0.114851	0.171644	0.669124	0.503416	0.999615
GB40473	1426.74	-0.0490714	0.123629	-0.396923	0.691424	0.999615
GB40475	34.7556	0.0568824	0.172147	0.330429	0.741076	0.999615
GB40477	51.2722	0.0959215	0.173465	0.552975	0.580281	0.999615
GB40478	1279.29	-0.108139	0.124787	-0.866592	0.386166	0.999615
GB40479	466.932	0.0812552	0.14444	0.562554	0.573739	0.999615
GB40480	3326.16	0.0356621	0.125305	0.284603	0.775949	0.999615
GB40481	28.4121	-0.188913	0.17213	-1.0975	0.272421	0.999615
GB40483	979.613	-0.0869609	0.124936	-0.696042	0.486403	0.999615
GB40489	2961.17	-0.0477956	0.0950103	-0.503057	0.614924	0.999615
GB40490	1065.9	-0.035525	0.113506	-0.312978	0.754297	0.999615
GB40491	672.136	-0.0448474	0.123995	-0.361688	0.717585	0.999615
GB40492	12484.7	0.104227	0.141804	0.735003	0.462337	0.999615
GB40493	67.5399	-0.00670626	0.173441	-0.0386658	0.969157	0.999615
GB40494	33.591	-0.156018	0.173294	-0.90031	0.367955	0.999615
GB40495	339.239	-0.0875955	0.133097	-0.658131	0.510454	0.999615
GB40496	379.408	-0.127965	0.139698	-0.91601	0.359662	0.999615
GB40497	39.4814	-0.0100294	0.173155	-0.0579214	0.953811	0.999615
GB40498	6799.4	0.0783785	0.139154	0.563248	0.573266	0.999615
GB40499	93.9795	0.100959	0.165834	0.608796	0.54266	0.999615
GB40500	2039.74	0.0795703	0.0940274	0.846246	0.397416	0.999615
GB40503	1378.58	-0.017467	0.12395	-0.140919	0.887934	0.999615
GB40504	3495.95	0.129419	0.124179	1.0422	0.29732	0.999615
GB40505	279.257	0.162888	0.136912	1.18972	0.234155	0.999615
GB40506	351.824	-0.159	0.135654	-1.17211	0.241155	0.999615
GB40507	280.107	-0.134174	0.129626	-1.03509	0.300628	0.999615
GB40508	277.445	-0.141517	0.128902	-1.09786	0.272264	0.999615
GB40509	346.643	-0.0665283	0.128959	-0.515886	0.605934	0.999615
GB40510	1453.77	-0.163867	0.125299	-1.30781	0.190939	0.999615
GB40511	25.3279	-0.027315	0.157108	-0.173862	0.861974	0.999615
GB40513	5829.05	0.102739	0.10341	0.993513	0.32046	0.999615
GB40514	4096.56	-0.0928612	0.108366	-0.85692	0.391489	0.999615
GB40515	2916	0.00278792	0.101983	0.027337	0.978191	0.999615
GB40517	10425.1	0.0953904	0.102024	0.934981	0.349798	0.999615
GB40519	3348.07	0.142454	0.109772	1.29772	0.194383	0.999615
GB40521	3577.68	0.124626	0.135531	0.919542	0.357812	0.999615
GB40522	227.257	0.0396129	0.1462	0.27095	0.786429	0.999615
GB40523	651.133	-0.0720248	0.121913	-0.59079	0.554661	0.999615
GB40524	17.023	0.116012	0.162564	0.71364	0.47545	0.999615
GB40525	228.67	-0.0373043	0.163414	-0.228281	0.819428	0.999615
GB40526	32.23	0.0185343	0.173262	0.106973	0.914811	0.999615
GB40527	56.471	0.214977	0.17253	1.24603	0.212754	0.999615
GB40530	48.7386	0.142175	0.170576	0.8335	0.404563	0.999615
GB40531	1894.34	0.17292	0.141692	1.2204	0.222315	0.999615
GB40533	31.7676	0.243275	0.17327	1.40402	0.160313	0.999615
GB40534	1046.22	0.195552	0.125864	1.55368	0.120262	0.999615
GB40537	541.333	-0.0709497	0.123865	-0.5728	0.56678	0.999615
GB40538	252.219	-0.0247152	0.136521	-0.181036	0.856339	0.999615
GB40539	8394.2	0.0338499	0.133981	0.252648	0.80054	0.999615
GB40540	1153.6	-0.0255048	0.100339	-0.254186	0.799352	0.999615
GB40541	1828.4	0.0494252	0.119632	0.413142	0.679502	0.999615
GB40543	1648.57	0.024845	0.110499	0.224843	0.822101	0.999615
GB40545	271.737	-0.249021	0.159284	-1.56338	0.117964	0.999615
GB40546	114.451	0.139538	0.155493	0.897391	0.36951	0.999615
GB40548	796.092	0.13325	0.0971859	1.37108	0.17035	0.999615
GB40550	96.8188	0.222265	0.168092	1.32229	0.186073	0.999615
GB40555	541.495	0.00528388	0.131965	0.0400401	0.968061	0.999615
GB40556	873.565	-0.11732	0.118474	-0.990259	0.322047	0.999615
GB40558	3337.38	0.00497481	0.125344	0.0396893	0.968341	0.999615
GB40559	313.92	-0.0492187	0.127851	-0.384968	0.700261	0.999615
GB40560	361.198	-0.00809726	0.142441	-0.0568463	0.954668	0.999615
GB40561	164.236	0.00825252	0.156356	0.0527804	0.957907	0.999615
GB40562	218.119	0.150121	0.134223	1.11845	0.263375	0.999615
GB40563	2872.13	-0.0569884	0.110702	-0.51479	0.6067	0.999615
GB40564	896.012	0.00577428	0.124315	0.0464487	0.962953	0.999615
GB40565	776.851	0.112047	0.147262	0.760869	0.446735	0.999615
GB40567	606.025	0.0506838	0.159352	0.318063	0.750437	0.999615
GB40572	283.748	-0.146901	0.150057	-0.978969	0.327595	0.999615
GB40573	45.9393	-0.115385	0.173208	-0.666161	0.505308	0.999615
GB40574	2586.08	-0.0506853	0.0979073	-0.517687	0.604677	0.999615
GB40576	39305.6	-0.0196194	0.133187	-0.147307	0.882889	0.999615
GB40578	2354.95	-0.030818	0.116395	-0.26477	0.791187	0.999615
GB40579	142.893	0.0265557	0.149958	0.177087	0.85944	0.999615
GB40580	1111.89	-0.108343	0.121538	-0.891434	0.372697	0.999615
GB40581	70.0345	0.115237	0.170629	0.675368	0.499442	0.999615
GB40583	32.96	0.120842	0.164839	0.733086	0.463506	0.999615
GB40589	1282.83	-0.107312	0.10593	-1.01305	0.311037	0.999615
GB40591	83.4664	-0.0691399	0.157883	-0.437919	0.661445	0.999615
GB40592	1254.01	-0.139943	0.110264	-1.26917	0.204381	0.999615
GB40594	1884.66	0.0568748	0.138779	0.409824	0.681935	0.999615
GB40595	833.595	-0.10547	0.130284	-0.809542	0.418204	0.999615
GB40596	1653.17	0.0288364	0.123201	0.23406	0.814938	0.999615
GB40597	35.1963	-0.194629	0.172952	-1.12533	0.260448	0.999615
GB40598	1455.2	-0.174938	0.109888	-1.59197	0.111392	0.999615
GB40599	634.531	0.00615347	0.117565	0.052341	0.958257	0.999615
GB40600	2177.67	-0.100399	0.112981	-0.888636	0.374199	0.999615
GB40603	1372.83	0.17633	0.118337	1.49007	0.136206	0.999615
GB40606	38.2345	-0.159735	0.164252	-0.972497	0.330804	0.999615
GB40607	563.854	-0.0196998	0.159776	-0.123297	0.901872	0.999615
GB40609	184.045	-0.307587	0.172834	-1.77966	0.0751313	0.999615
GB40614	5221.41	-0.0951552	0.138285	-0.688111	0.491383	0.999615
GB40615	3060.65	-0.0443443	0.132023	-0.335883	0.736959	0.999615
GB40616	58.2903	-0.0133517	0.17279	-0.0772712	0.938408	0.999615
GB40617	349.707	-0.100385	0.142315	-0.705374	0.480578	0.999615
GB40618	145.112	-0.234024	0.169731	-1.37879	0.16796	0.999615
GB40619	12525.6	-0.131355	0.141191	-0.930335	0.352197	0.999615
GB40624	310.891	0.241983	0.13338	1.81424	0.0696407	0.999615
GB40625	5689.41	0.132003	0.13547	0.974408	0.329854	0.999615
GB40626	69409.1	0.12361	0.125304	0.986487	0.323894	0.999615
GB40629	3095.29	0.23773	0.128123	1.85548	0.0635273	0.999615
GB40634	297.062	-0.125787	0.131629	-0.95562	0.339265	0.999615
GB40635	972.054	-0.0472539	0.117605	-0.401804	0.687829	0.999615
GB40637	692.402	-0.0496014	0.109302	-0.453801	0.649972	0.999615
GB40638	789.063	0.070431	0.108285	0.650423	0.515419	0.999615
GB40640	47.6905	0.190286	0.171595	1.10893	0.267462	0.999615
GB40641	73.0646	-0.077907	0.168737	-0.461707	0.644292	0.999615
GB40642	29.973	0.0906611	0.170408	0.532023	0.59471	0.999615
GB40644	82.8439	0.0269635	0.167994	0.160502	0.872485	0.999615
GB40645	44.7636	0.124484	0.17303	0.719433	0.471874	0.999615
GB40646	20.9379	0.00982074	0.167745	0.0585458	0.953314	0.999615
GB40647	704.116	0.120978	0.139699	0.865988	0.386496	0.999615
GB40648	19206.3	0.0598999	0.0815607	0.73442	0.462693	0.999615
GB40652	1921.35	0.0242978	0.105741	0.229786	0.818258	0.999615
GB40653	7325.88	-0.026549	0.151784	-0.174913	0.861148	0.999615
GB40654	2018.74	0.0519553	0.108171	0.480309	0.631008	0.999615
GB40655	1118.81	-0.0671571	0.136131	-0.493328	0.621781	0.999615
GB40656	2627.05	-0.0219708	0.117685	-0.186691	0.851903	0.999615
GB40657	652.552	-0.103237	0.132596	-0.778582	0.436226	0.999615
GB40663	17.7448	0.225595	0.162098	1.39171	0.164009	0.999615
GB40664	141.337	-0.0281092	0.135575	-0.207332	0.83575	0.999615
GB40665	108.346	0.0371728	0.169103	0.219824	0.826009	0.999615
GB40670	12182.3	0.190985	0.146943	1.29972	0.193696	0.999615
GB40671	2734.94	0.1443	0.106075	1.36036	0.173716	0.999615
GB40672	1274.08	0.00260789	0.115093	0.022659	0.981922	0.999615
GB40673	5118.02	0.0705366	0.142622	0.494571	0.620903	0.999615
GB40674	792.823	0.00909328	0.116395	0.078124	0.937729	0.999615
GB40676	2558.85	0.0245756	0.122877	0.200002	0.841479	0.999615
GB40678	487.287	0.148318	0.12949	1.1454	0.252044	0.999615
GB40686	450.384	-0.204289	0.154567	-1.32169	0.186272	0.999615
GB40687	24.1866	-0.180321	0.168257	-1.0717	0.283855	0.999615
GB40689	594.224	-0.0182035	0.15981	-0.113907	0.909311	0.999615
GB40690	1588.3	-0.0778389	0.137001	-0.568161	0.569926	0.999615
GB40691	958.193	-0.0518662	0.118109	-0.439137	0.660562	0.999615
GB40693	150.775	0.0258639	0.149086	0.173483	0.862271	0.999615
GB40694	5744	0.0697272	0.12495	0.558041	0.576816	0.999615
GB40700	14171.4	0.11277	0.120717	0.934164	0.350219	0.999615
GB40701	2506.84	0.0781017	0.163665	0.477203	0.633217	0.999615
GB40703	13675.6	-0.00176547	0.147691	-0.0119538	0.990462	0.999615
GB40704	429.594	0.0824898	0.124166	0.66435	0.506466	0.999615
GB40705	1183.7	0.0544067	0.108169	0.502977	0.614981	0.999615
GB40706	958.08	-0.133925	0.111387	-1.20234	0.229232	0.999615
GB40707	60.9114	-0.216239	0.167968	-1.28738	0.197961	0.999615
GB40708	25585.5	-0.00305661	0.137458	-0.0222366	0.982259	0.999615
GB40710	55.1579	0.0552916	0.170519	0.324255	0.745745	0.999615
GB40711	6633.13	-0.0676405	0.110469	-0.612301	0.540339	0.999615
GB40712	1048.96	0.0465568	0.126544	0.36791	0.71294	0.999615
GB40713	91777	0.158344	0.120136	1.31804	0.18749	0.999615
GB40714	27.6188	-0.226187	0.171396	-1.31968	0.186943	0.999615
GB40716	895.523	-0.0126575	0.139761	-0.0905658	0.927838	0.999615
GB40717	551.916	-0.0812741	0.121243	-0.670342	0.50264	0.999615
GB40718	8107	-0.0147645	0.111182	-0.132797	0.894354	0.999615
GB40719	173.604	0.0932738	0.171344	0.544366	0.586189	0.999615
GB40720	1361.04	-0.0661514	0.123116	-0.537311	0.591053	0.999615
GB40721	206.328	0.0460827	0.147529	0.312364	0.754764	0.999615
GB40723	2118.65	0.0565648	0.108517	0.521255	0.602189	0.999615
GB40727	3086.37	0.0290178	0.128037	0.226636	0.820707	0.999615
GB40728	179.761	-0.109989	0.173189	-0.635078	0.525378	0.999615
GB40732	44.297	0.0864465	0.170691	0.506452	0.612539	0.999615
GB40733	526.372	-0.104737	0.128504	-0.81505	0.415044	0.999615
GB40734	403.237	0.199914	0.140262	1.42529	0.154074	0.999615
GB40739	21.8064	0.132861	0.165056	0.804945	0.420851	0.999615
GB40740	1125.85	0.184895	0.15836	1.16756	0.242984	0.999615
GB40741	1434.12	0.0340222	0.128608	0.264542	0.791363	0.999615
GB40744	758.701	0.177863	0.118653	1.49902	0.133869	0.999615
GB40745	237.329	-0.115281	0.145809	-0.790629	0.429161	0.999615
GB40747	1641.29	-0.0105981	0.126787	-0.0835896	0.933383	0.999615
GB40748	402.54	-0.133896	0.12692	-1.05496	0.291444	0.999615
GB40749	16.5126	0.207997	0.161832	1.28526	0.1987	0.999615
GB40750	376.637	-0.0232399	0.150079	-0.154851	0.876939	0.999615
GB40751	140.015	0.158529	0.167703	0.945298	0.344507	0.999615
GB40756	111.059	0.0616536	0.171607	0.359271	0.719392	0.999615
GB40758	109018	0.0898147	0.122146	0.735308	0.462152	0.999615
GB40759	147712	0.0221124	0.114243	0.193555	0.846524	0.999615
GB40760	942.3	0.0259336	0.126391	0.205186	0.837427	0.999615
GB40761	18.5315	0.0320502	0.156075	0.205351	0.837298	0.999615
GB40762	35.0483	0.18962	0.170294	1.11349	0.265497	0.999615
GB40764	2114.85	0.205833	0.135563	1.51835	0.128925	0.999615
GB40765	2913.74	-0.1081	0.113328	-0.95387	0.34015	0.999615
GB40766	613.253	0.103212	0.16176	0.638055	0.523438	0.999615
GB40767	7840.23	-0.0131965	0.106459	-0.123959	0.901348	0.999615
GB40769	7293.5	-0.03305	0.154678	-0.21367	0.830805	0.999615
GB40770	14927.8	-0.0219384	0.171507	-0.127916	0.898216	0.999615
GB40772	296.642	-0.00763915	0.127091	-0.0601076	0.95207	0.999615
GB40773	8504.92	0.116822	0.0930945	1.25488	0.209522	0.999615
GB40774	437.133	-0.0990006	0.129735	-0.763101	0.445403	0.999615
GB40775	1471.68	-0.115063	0.116467	-0.987947	0.323179	0.999615
GB40776	1799.91	0.039906	0.124029	0.321746	0.747645	0.999615
GB40777	4313.21	-0.00872356	0.141262	-0.0617546	0.950758	0.999615
GB40778	440.231	0.00255511	0.127063	0.020109	0.983956	0.999615
GB40779	10241	0.11345	0.141515	0.801678	0.422739	0.999615
GB40780	473.643	-0.082394	0.127657	-0.645433	0.518646	0.999615
GB40782	494.324	-0.0622422	0.135661	-0.458808	0.646372	0.999615
GB40783	6764.84	-0.136418	0.105927	-1.28785	0.197798	0.999615
GB40784	1498.9	-0.0833558	0.114099	-0.730559	0.465049	0.999615
GB40785	1086.92	-0.0498221	0.102851	-0.48441	0.628095	0.999615
GB40788	27.1453	0.0348767	0.158314	0.2203	0.825637	0.999615
GB40789	24.8371	-0.0438471	0.159446	-0.274996	0.783319	0.999615
GB40791	139.088	0.12299	0.164972	0.745521	0.455957	0.999615
GB40794	12885.8	0.0809887	0.10025	0.807869	0.419166	0.999615
GB40796	585.319	-0.0799937	0.130643	-0.61231	0.540333	0.999615
GB40797	1596.39	-0.0223609	0.10792	-0.207198	0.835855	0.999615
GB40798	365.389	-0.0599212	0.117726	-0.508989	0.61076	0.999615
GB40799	606.121	0.0606337	0.119401	0.507814	0.611584	0.999615
GB40800	2769.77	-0.0678885	0.143857	-0.471917	0.636986	0.999615
GB40801	2553.56	-0.0324034	0.127859	-0.253431	0.799935	0.999615
GB40802	1187.77	-0.00856322	0.113828	-0.0752293	0.940032	0.999615
GB40803	45.1571	0.0764087	0.172102	0.443973	0.657062	0.999615
GB40804	603.391	-0.107917	0.114022	-0.946458	0.343915	0.999615
GB40805	928.283	-0.0848003	0.146041	-0.580662	0.561468	0.999615
GB40806	1047	-0.0594809	0.103604	-0.574119	0.565888	0.999615
GB40807	730.08	-0.108734	0.105762	-1.02811	0.303899	0.999615
GB40808	3224.78	0.164569	0.148834	1.10572	0.268847	0.999615
GB40809	959.667	0.0359429	0.135531	0.265201	0.790855	0.999615
GB40810	259.919	-0.00443986	0.152142	-0.0291824	0.976719	0.999615
GB40811	16.7366	0.0423279	0.154304	0.274315	0.783843	0.999615
GB40815	32.7141	0.0707527	0.170805	0.414231	0.678705	0.999615
GB40816	1476.03	0.0782822	0.128786	0.607846	0.54329	0.999615
GB40818	200.375	-0.0776424	0.16538	-0.469478	0.638728	0.999615
GB40819	59.5316	0.239229	0.170567	1.40255	0.16075	0.999615
GB40821	56.7579	0.133193	0.172871	0.770478	0.441017	0.999615
GB40823	243.902	-0.230054	0.160747	-1.43116	0.152385	0.999615
GB40824	1308.82	-0.161376	0.125662	-1.28421	0.19907	0.999615
GB40830	140.614	0.173995	0.172702	1.00749	0.313701	0.999615
GB40831	245.059	0.231454	0.159208	1.45378	0.146007	0.999615
GB40834	71.5926	-0.0420197	0.166749	-0.251994	0.801046	0.999615
GB40837	20.6987	0.136618	0.168283	0.811834	0.416887	0.999615
GB40842	158.779	-0.16789	0.161205	-1.04147	0.297657	0.999615
GB40843	552.308	-0.0153006	0.112714	-0.135747	0.892022	0.999615
GB40845	930.521	0.114354	0.163555	0.699177	0.484441	0.999615
GB40846	52.6733	0.0315267	0.173168	0.182058	0.855537	0.999615
GB40847	111.599	0.0608988	0.162925	0.373785	0.708564	0.999615
GB40848	46.1467	-0.024641	0.173437	-0.142075	0.887021	0.999615
GB40850	29.7306	0.129746	0.173333	0.748536	0.454137	0.999615
GB40851	21.1761	0.0153748	0.155527	0.098856	0.921253	0.999615
GB40853	30.8791	-0.197004	0.172422	-1.14257	0.253218	0.999615
GB40855	59.9909	0.183028	0.171576	1.06674	0.286088	0.999615
GB40857	2797.03	0.18894	0.127592	1.48081	0.138658	0.999615
GB40858	817.168	-0.123912	0.117285	-1.05651	0.290734	0.999615
GB40859	331.634	0.0944593	0.15658	0.603266	0.546331	0.999615
GB40861	463.595	-0.081601	0.10922	-0.747128	0.454986	0.999615
GB40862	526.143	-0.0789802	0.12323	-0.640919	0.521575	0.999615
GB40863	979.811	0.0664804	0.114633	0.57994	0.561955	0.999615
GB40864	158.397	-0.092057	0.166042	-0.55442	0.579291	0.999615
GB40865	5976.75	0.131613	0.122414	1.07514	0.282311	0.999615
GB40866	581939	-0.259315	0.152223	-1.70352	0.0884701	0.999615
GB40867	128.594	-0.0714918	0.169797	-0.421043	0.673724	0.999615
GB40868	9546.15	0.0885941	0.136311	0.649942	0.51573	0.999615
GB40870	135.543	0.104184	0.166417	0.62604	0.531289	0.999615
GB40871	228.746	0.0366792	0.162493	0.225729	0.821413	0.999615
GB40872	259.353	-0.24842	0.136478	-1.82022	0.0687251	0.999615
GB40873	604.135	0.0324836	0.124179	0.261587	0.79364	0.999615
GB40874	853.465	-0.00165724	0.131083	-0.0126427	0.989913	0.999615
GB40875	27965.2	0.00509966	0.13609	0.0374727	0.970108	0.999615
GB40876	343.204	0.0950764	0.12452	0.763541	0.445141	0.999615
GB40877	1810.54	-0.102883	0.144272	-0.713119	0.475772	0.999615
GB40878	925.634	-0.188254	0.10113	-1.8615	0.0626738	0.999615
GB40879	721.89	-0.0864939	0.135053	-0.640445	0.521884	0.999615
GB40880	813.383	-0.0546212	0.128683	-0.424462	0.671229	0.999615
GB40881	1138.94	-0.155002	0.122867	-1.26154	0.207114	0.999615
GB40882	15607.4	-0.067662	0.150429	-0.449795	0.652858	0.999615
GB40883	2256.52	-0.135928	0.114306	-1.18916	0.234376	0.999615
GB40884	573.17	-0.00547478	0.129991	-0.0421166	0.966406	0.999615
GB40885	1585	0.0271474	0.123541	0.219744	0.826071	0.999615
GB40886	393.199	-0.0277064	0.132955	-0.208389	0.834925	0.999615
GB40887	10739.9	-0.00958895	0.0929099	-0.103207	0.917799	0.999615
GB40888	1126.24	-0.11731	0.117569	-0.997802	0.318376	0.999615
GB40890	366.418	-0.0537097	0.134173	-0.400301	0.688935	0.999615
GB40891	2377.38	-0.0972133	0.0868289	-1.1196	0.262886	0.999615
GB40892	975.626	-0.0946838	0.107098	-0.884082	0.376652	0.999615
GB40893	3505.54	0.122107	0.134147	0.910244	0.362694	0.999615
GB40894	1364.37	0.0103486	0.111035	0.0932009	0.925744	0.999615
GB40895	887.757	-0.0648379	0.126692	-0.511774	0.608809	0.999615
GB40896	163.839	0.0861248	0.150543	0.572095	0.567258	0.999615
GB40900	21.8668	0.0685921	0.146579	0.467953	0.639818	0.999615
GB40901	1334.64	-0.0426635	0.117537	-0.36298	0.71662	0.999615
GB40904	569.794	0.079794	0.123504	0.646082	0.518226	0.999615
GB40905	1035.28	0.145025	0.136364	1.06352	0.287548	0.999615
GB40906	4229.34	0.051884	0.0854227	0.60738	0.543599	0.999615
GB40907	515.622	0.185951	0.126291	1.4724	0.140914	0.999615
GB40908	2613.26	-0.0209101	0.134574	-0.15538	0.876522	0.999615
GB40909	1124.69	-0.102067	0.122592	-0.832573	0.405085	0.999615
GB40911	579.338	-0.0912102	0.138308	-0.659474	0.509592	0.999615
GB40912	42.8769	0.202901	0.172177	1.17844	0.238621	0.999615
GB40914	44.8705	0.100289	0.173354	0.578524	0.562911	0.999615
GB40915	32.8872	0.00612724	0.164539	0.0372389	0.970295	0.999615
GB40916	866.475	0.0277998	0.127788	0.217546	0.827783	0.999615
GB40917	179.983	0.237787	0.155874	1.5255	0.127133	0.999615
GB40923	2237.69	0.0607989	0.109119	0.55718	0.577405	0.999615
GB40925	197.196	-0.0353265	0.137553	-0.256821	0.797317	0.999615
GB40926	103.377	-0.0258509	0.165429	-0.156266	0.875823	0.999615
GB40928	1416.27	-0.0980853	0.106106	-0.92441	0.355273	0.999615
GB40929	1201.08	-0.0543001	0.102935	-0.527519	0.597833	0.999615
GB40933	146.998	-0.0173837	0.167464	-0.103805	0.917324	0.999615
GB40934	2262.06	-0.0641747	0.108045	-0.593961	0.552538	0.999615
GB40935	524.135	0.0527909	0.127318	0.414636	0.678408	0.999615
GB40938	181.833	-0.0305342	0.162484	-0.187922	0.850938	0.999615
GB40939	9151.97	-0.0276914	0.144448	-0.191705	0.847973	0.999615
GB40940	1202.67	0.0515637	0.120849	0.426678	0.669614	0.999615
GB40941	11238	-0.0846235	0.11625	-0.727941	0.46665	0.999615
GB40944	21434.6	0.163953	0.133764	1.22569	0.220316	0.999615
GB40945	1683.86	0.0230719	0.124226	0.185725	0.85266	0.999615
GB40946	15359.1	0.0345463	0.106369	0.324779	0.745349	0.999615
GB40947	24.1604	0.0470015	0.15183	0.309567	0.75689	0.999615
GB40948	2148.57	-0.0567235	0.0974239	-0.582234	0.560409	0.999615
GB40949	127.241	-0.125484	0.165	-0.760508	0.446951	0.999615
GB40953	30.5742	0.0100524	0.173105	0.0580711	0.953692	0.999615
GB40954	36.7512	0.0829922	0.173442	0.478502	0.632293	0.999615
GB40955	952.125	-0.103582	0.136481	-0.758944	0.447886	0.999615
GB40957	19.5186	0.133972	0.168222	0.7964	0.4258	0.999615
GB40960	34.1693	0.199741	0.17187	1.16216	0.24517	0.999615
GB40963	90.1053	0.245164	0.170636	1.43676	0.150785	0.999615
GB40967	10299.7	0.112882	0.165554	0.681844	0.495338	0.999615
GB40968	24.9227	0.10435	0.171446	0.608645	0.54276	0.999615
GB40969	1024.21	-0.249784	0.172488	-1.44813	0.147582	0.999615
GB40970	114.705	-0.195859	0.167919	-1.16639	0.243457	0.999615
GB40972	1867.27	0.183687	0.165243	1.11162	0.266303	0.999615
GB40975	2481.7	0.192455	0.148592	1.29519	0.195254	0.999615
GB40976	130670	-0.299658	0.169506	-1.76783	0.0770885	0.999615
GB40977	1876.16	-0.201822	0.12972	-1.55583	0.119749	0.999615
GB40978	13704.4	0.0832179	0.105533	0.788548	0.430376	0.999615
GB40979	961.505	0.106419	0.147896	0.719553	0.4718	0.999615
GB40980	6771.07	0.123451	0.123285	1.00135	0.31666	0.999615
GB40981	221.308	-0.0924215	0.138703	-0.666327	0.505202	0.999615
GB40983	1286.35	-0.120537	0.110955	-1.08636	0.277318	0.999615
GB40984	340.838	0.025796	0.141791	0.18193	0.855638	0.999615
GB40986	112.073	-0.258496	0.165553	-1.56141	0.118426	0.999615
GB40992	56.3819	-0.139474	0.17236	-0.809201	0.418399	0.999615
GB40993	134.62	0.197813	0.1518	1.30311	0.192536	0.999615
GB40994	62.1206	0.105873	0.17109	0.618815	0.536038	0.999615
GB40997	146.239	-0.0466325	0.172492	-0.270346	0.786894	0.999615
GB40998	36.0686	0.270895	0.17	1.5935	0.111048	0.999615
GB40999	827.901	0.278728	0.155125	1.7968	0.0723672	0.999615
GB41000	1008.19	0.208307	0.110542	1.88441	0.0595091	0.999615
GB41002	53.0692	0.212619	0.170084	1.25008	0.211269	0.999615
GB41003	135.187	-0.0221171	0.144411	-0.153154	0.878277	0.999615
GB41010	148.897	0.158638	0.150755	1.05229	0.292666	0.999615
GB41011	6966.6	0.00168285	0.117623	0.0143072	0.988585	0.999615
GB41015	4217.64	-0.225934	0.166014	-1.36093	0.173535	0.999615
GB41016	722.461	-0.00588839	0.127042	-0.04635	0.963031	0.999615
GB41018	194.916	-0.0709055	0.15066	-0.470632	0.637904	0.999615
GB41024	464.095	-0.072413	0.12414	-0.583317	0.55968	0.999615
GB41025	1200.85	-0.0918902	0.111737	-0.822382	0.41086	0.999615
GB41026	71.9701	0.0751187	0.161446	0.465287	0.641726	0.999615
GB41027	819.834	-0.103035	0.123313	-0.835557	0.403404	0.999615
GB41028	89093.8	0.0354724	0.109813	0.323026	0.746676	0.999615
GB41029	2287.01	-0.11719	0.0992955	-1.18021	0.237915	0.999615
GB41030	2551.82	-0.0544283	0.0938684	-0.579836	0.562025	0.999615
GB41031	419.735	-0.112355	0.127712	-0.879751	0.378994	0.999615
GB41032	328.742	-0.0574519	0.140451	-0.409052	0.682502	0.999615
GB41034	898.787	-0.24118	0.135649	-1.77797	0.0754089	0.999615
GB41035	534.809	-0.0595724	0.14621	-0.407444	0.683682	0.999615
GB41036	812.565	-0.0866646	0.148684	-0.582878	0.559975	0.999615
GB41037	342.681	-0.110994	0.14953	-0.742287	0.457913	0.999615
GB41038	143.05	0.0281482	0.166839	0.168715	0.866021	0.999615
GB41039	12582	0.0369135	0.136003	0.271418	0.78607	0.999615
GB41041	19.1741	0.0949283	0.154129	0.615902	0.537959	0.999615
GB41042	1350	0.0261547	0.0948727	0.275682	0.782792	0.999615
GB41043	1831.49	-0.0971978	0.0942228	-1.03157	0.302272	0.999615
GB41044	82.7069	0.0281335	0.168376	0.167087	0.867301	0.999615
GB41045	713.502	-0.156187	0.126356	-1.23609	0.216426	0.999615
GB41046	3721.57	-0.101812	0.0920285	-1.10631	0.268591	0.999615
GB41047	191.014	-0.0358739	0.167509	-0.214161	0.830421	0.999615
GB41048	22.0694	0.064981	0.166421	0.390462	0.696195	0.999615
GB41049	32.3644	0.0494403	0.170553	0.289883	0.771906	0.999615
GB41050	30.4154	0.158977	0.171289	0.928118	0.353346	0.999615
GB41058	32.9186	-0.298892	0.170422	-1.75384	0.0794584	0.999615
GB41060	125.975	-0.0995763	0.109615	-0.908415	0.363659	0.999615
GB41061	99.9891	0.048606	0.161359	0.301229	0.76324	0.999615
GB41063	1197.42	-0.0688127	0.146952	-0.468266	0.639595	0.999615
GB41064	1145.69	0.150801	0.140047	1.07679	0.281574	0.999615
GB41065	14619.8	0.0361282	0.103696	0.348404	0.727536	0.999615
GB41066	176.412	-0.31021	0.166126	-1.86732	0.0618569	0.999615
GB41067	330.403	0.0389493	0.141913	0.274459	0.783732	0.999615
GB41068	1971.58	0.126801	0.108708	1.16644	0.243437	0.999615
GB41069	2788.41	-0.0322628	0.0929237	-0.347197	0.728443	0.999615
GB41070	33.4787	0.100817	0.173116	0.582364	0.560322	0.999615
GB41071	46.8672	0.124643	0.171429	0.727086	0.467173	0.999615
GB41073	4939.08	0.110631	0.115183	0.960483	0.336812	0.999615
GB41074	878.763	-0.0529699	0.120472	-0.439686	0.660165	0.999615
GB41075	657.798	-0.0725448	0.140367	-0.516822	0.605281	0.999615
GB41076	118.034	-0.0605662	0.149453	-0.405252	0.685292	0.999615
GB41077	21.2867	0.0822623	0.168832	0.487243	0.626086	0.999615
GB41078	168.592	-0.15953	0.168351	-0.947601	0.343333	0.999615
GB41079	2045.62	0.0857052	0.0991105	0.864744	0.387179	0.999615
GB41080	830.273	-0.111852	0.106962	-1.04572	0.295689	0.999615
GB41081	80.4142	-0.075555	0.172446	-0.438136	0.661288	0.999615
GB41082	1818.48	-0.0719951	0.109851	-0.655389	0.512217	0.999615
GB41083	405.335	-0.180865	0.140604	-1.28634	0.198323	0.999615
GB41084	31052.8	0.00188004	0.139261	0.0135002	0.989229	0.999615
GB41085	131.82	0.0407092	0.167385	0.243207	0.807845	0.999615
GB41093	136.762	0.0680046	0.171584	0.396335	0.691858	0.999615
GB41104	602.092	0.0910037	0.118582	0.76743	0.442826	0.999615
GB41113	22.1388	-0.288681	0.166697	-1.73177	0.0833142	0.999615
GB41115	469.927	0.118624	0.159223	0.745016	0.456262	0.999615
GB41117	1286.14	-0.0266952	0.141233	-0.189016	0.85008	0.999615
GB41118	286.576	-0.192946	0.131651	-1.46559	0.142761	0.999615
GB41119	3155.98	0.0765295	0.144281	0.530421	0.59582	0.999615
GB41120	31.4388	0.0719739	0.172678	0.416809	0.676818	0.999615
GB41121	24.7279	0.0101604	0.167841	0.0605361	0.951729	0.999615
GB41122	609.681	0.0806814	0.137865	0.585222	0.558398	0.999615
GB41123	121.461	0.151838	0.161586	0.939674	0.347385	0.999615
GB41126	1580.63	-0.195816	0.111235	-1.76038	0.0783432	0.999615
GB41127	782.254	0.165608	0.136241	1.21555	0.224156	0.999615
GB41128	1358.95	-0.0236134	0.112835	-0.209274	0.834234	0.999615
GB41129	1376.37	-0.0828443	0.12775	-0.648485	0.516671	0.999615
GB41131	1072.17	-0.0369971	0.10497	-0.352454	0.724498	0.999615
GB41132	117.203	-0.155504	0.165178	-0.94143	0.346484	0.999615
GB41133	144.873	-0.0591157	0.145939	-0.405071	0.685425	0.999615
GB41134	2196.23	-0.0841717	0.0977197	-0.861359	0.389041	0.999615
GB41135	424.978	-0.13151	0.139351	-0.943733	0.345306	0.999615
GB41136	443.04	0.118026	0.124129	0.950832	0.34169	0.999615
GB41138	472.709	-0.0205714	0.152298	-0.135073	0.892554	0.999615
GB41139	5903.54	0.0539258	0.126036	0.42786	0.668753	0.999615
GB41140	421.579	-0.0616727	0.129525	-0.476147	0.63397	0.999615
GB41141	893.363	0.062154	0.110371	0.56314	0.57334	0.999615
GB41142	861.515	0.0381813	0.123352	0.309531	0.756918	0.999615
GB41143	10368	-0.0499387	0.107653	-0.463885	0.64273	0.999615
GB41145	31.171	0.0379868	0.165525	0.229492	0.818486	0.999615
GB41146	1529.75	0.072623	0.101899	0.712693	0.476036	0.999615
GB41147	4254.7	-0.0171264	0.112205	-0.152635	0.878686	0.999615
GB41148	1917.54	-0.0221868	0.116334	-0.190716	0.848748	0.999615
GB41149	205.872	-0.0654991	0.145085	-0.451455	0.651662	0.999615
GB41150	134262	0.0666725	0.145334	0.458754	0.64641	0.999615
GB41152	5453.41	0.0224996	0.097652	0.230406	0.817776	0.999615
GB41153	421.172	-0.0333327	0.144803	-0.230194	0.817941	0.999615
GB41154	1600.92	-0.133569	0.130917	-1.02026	0.307606	0.999615
GB41155	252.199	0.0654589	0.126907	0.515801	0.605993	0.999615
GB41156	3607.64	0.147655	0.116547	1.26692	0.205184	0.999615
GB41157	1143.76	-0.134758	0.0994942	-1.35443	0.175599	0.999615
GB41158	3097.41	-0.0569565	0.11904	-0.478465	0.632319	0.999615
GB41159	4096.63	0.0325083	0.0995314	0.326614	0.74396	0.999615
GB41161	633.793	-0.108583	0.141157	-0.769235	0.441754	0.999615
GB41162	105.498	-0.244281	0.173407	-1.40872	0.158919	0.999615
GB41163	742.976	0.00717951	0.123476	0.0581447	0.953633	0.999615
GB41164	1445.95	0.0134402	0.102916	0.130595	0.896096	0.999615
GB41165	393.712	0.186969	0.150759	1.24019	0.214907	0.999615
GB41166	82.183	0.213933	0.173355	1.23407	0.217176	0.999615
GB41167	80.1179	0.0822463	0.173107	0.475119	0.634702	0.999615
GB41168	1372.17	-0.0591418	0.116328	-0.508405	0.61117	0.999615
GB41169	855.375	-0.0965174	0.108637	-0.888442	0.374303	0.999615
GB41171	210.418	-0.217406	0.145978	-1.4893	0.136407	0.999615
GB41172	46.8124	-0.0648246	0.172382	-0.376053	0.706878	0.999615
GB41173	336.05	-0.106874	0.120475	-0.887105	0.375022	0.999615
GB41174	3038.36	-0.0953567	0.131602	-0.724583	0.468708	0.999615
GB41175	2120.41	0.0468289	0.090642	0.516635	0.605411	0.999615
GB41176	1564.97	-0.0391803	0.117694	-0.332899	0.739211	0.999615
GB41177	364.474	0.00697433	0.138259	0.0504441	0.959769	0.999615
GB41178	325.457	0.0185161	0.135128	0.137026	0.89101	0.999615
GB41179	1154.92	-0.144656	0.112219	-1.28905	0.197382	0.999615
GB41180	145.982	0.258622	0.143806	1.79841	0.072112	0.999615
GB41181	2025.01	-0.0840731	0.128832	-0.652581	0.514026	0.999615
GB41183	953.327	-0.10188	0.11925	-0.854333	0.39292	0.999615
GB41184	17.7952	0.173984	0.169155	1.02855	0.303693	0.999615
GB41188	734.736	0.118949	0.120059	0.990751	0.321807	0.999615
GB41189	580.709	-0.0706636	0.129555	-0.545433	0.585456	0.999615
GB41192	184.3	0.179795	0.144275	1.24619	0.212693	0.999615
GB41193	1955.86	0.0458514	0.105268	0.435568	0.66315	0.999615
GB41195	88.7696	0.0672237	0.159737	0.42084	0.673872	0.999615
GB41196	5035.53	0.0984354	0.157582	0.624662	0.532193	0.999615
GB41198	6689.66	0.00928581	0.129162	0.0718926	0.942687	0.999615
GB41199	509.956	-0.18879	0.11268	-1.67546	0.0938442	0.999615
GB41201	28.5022	-0.0409434	0.172842	-0.236884	0.812747	0.999615
GB41202	390.355	0.0503856	0.155201	0.324648	0.745448	0.999615
GB41203	4055.97	0.0348904	0.165243	0.211146	0.832773	0.999615
GB41204	191.175	-0.0347088	0.158786	-0.218588	0.826971	0.999615
GB41205	449.97	-0.0442782	0.116761	-0.379221	0.704524	0.999615
GB41206	327.298	-0.0481672	0.123282	-0.390709	0.696012	0.999615
GB41207	3017.19	-0.0195676	0.133863	-0.146177	0.883782	0.999615
GB41208	650.427	0.0104437	0.121014	0.0863019	0.931226	0.999615
GB41209	18.8252	-0.0787234	0.162703	-0.483848	0.628494	0.999615
GB41210	109.667	-0.16914	0.160896	-1.05124	0.293148	0.999615
GB41211	1667.34	-0.0638644	0.117464	-0.543692	0.586654	0.999615
GB41212	259.648	-0.0572594	0.140208	-0.408389	0.682988	0.999615
GB41213	587.049	-0.128769	0.113984	-1.12971	0.258598	0.999615
GB41214	328.558	0.0160961	0.173294	0.0928834	0.925996	0.999615
GB41215	646.593	-0.0528561	0.14312	-0.369313	0.711894	0.999615
GB41217	91.1317	-0.142276	0.17086	-0.832704	0.405012	0.999615
GB41218	70.4875	-0.251066	0.16711	-1.50241	0.132992	0.999615
GB41220	393.214	0.0671951	0.14808	0.453775	0.649991	0.999615
GB41221	17.623	0.00673358	0.145421	0.0463041	0.963068	0.999615
GB41222	157.606	0.144996	0.164924	0.87917	0.379309	0.999615
GB41223	609.006	-0.0716629	0.169599	-0.422543	0.672629	0.999615
GB41224	227.654	-0.00246826	0.17073	-0.0144571	0.988465	0.999615
GB41226	55.7231	0.157444	0.16773	0.938678	0.347896	0.999615
GB41227	5181.06	0.0112413	0.163326	0.0688276	0.945127	0.999615
GB41230	383.407	0.15382	0.153388	1.00282	0.31595	0.999615
GB41231	5644.56	-0.0234472	0.108046	-0.217011	0.8282	0.999615
GB41232	336.648	-0.221501	0.131229	-1.6879	0.0914302	0.999615
GB41233	660.928	0.203627	0.127919	1.59185	0.111418	0.999615
GB41234	733.233	-0.0774469	0.108765	-0.712058	0.476429	0.999615
GB41236	19.0229	0.076142	0.156281	0.487213	0.626107	0.999615
GB41239	100.321	-0.028763	0.173396	-0.165881	0.868251	0.999615
GB41240	5517.15	0.25069	0.158437	1.58227	0.113589	0.999615
GB41241	398.212	-0.134411	0.15463	-0.86924	0.384716	0.999615
GB41242	2356.76	-0.113116	0.102079	-1.10812	0.267809	0.999615
GB41243	6285.33	0.101718	0.164146	0.619677	0.53547	0.999615
GB41244	1059.57	-0.00847864	0.0948603	-0.0893802	0.92878	0.999615
GB41246	814.952	0.09414	0.123983	0.759296	0.447676	0.999615
GB41247	1283.89	0.0339455	0.120365	0.282022	0.777927	0.999615
GB41248	18.7741	0.287792	0.168131	1.71172	0.0869492	0.999615
GB41249	79.0585	-0.0584896	0.166426	-0.351446	0.725254	0.999615
GB41250	2495.01	0.0645404	0.100109	0.644704	0.519119	0.999615
GB41251	819.476	-0.130474	0.151839	-0.859293	0.390179	0.999615
GB41252	611.905	-0.146749	0.131626	-1.1149	0.264895	0.999615
GB41257	629.767	0.0527378	0.114663	0.459936	0.645562	0.999615
GB41258	393.008	-0.0885256	0.132099	-0.670145	0.502766	0.999615
GB41259	415.198	-0.117285	0.127635	-0.918915	0.35814	0.999615
GB41260	509.783	0.108942	0.123854	0.879601	0.379075	0.999615
GB41261	248.318	0.0223211	0.167867	0.132969	0.894218	0.999615
GB41262	2765.2	0.162012	0.122693	1.32046	0.186681	0.999615
GB41263	243.636	-0.0327321	0.151506	-0.216045	0.828953	0.999615
GB41264	567.051	-0.123705	0.137889	-0.897129	0.36965	0.999615
GB41269	53.9439	-0.0470378	0.173048	-0.27182	0.78576	0.999615
GB41270	1815.22	0.125382	0.15082	0.831336	0.405784	0.999615
GB41275	490.547	0.146195	0.141479	1.03333	0.301449	0.999615
GB41278	25.438	0.011269	0.066377	0.169773	0.865189	0.999615
GB41279	401.999	-0.0320997	0.155984	-0.205789	0.836956	0.999615
GB41280	4566.29	0.108112	0.108845	0.993265	0.320581	0.999615
GB41281	99.4605	0.239592	0.173014	1.38481	0.166111	0.999615
GB41282	2155.72	0.145528	0.113928	1.27737	0.201471	0.999615
GB41283	60801.4	0.0848746	0.165328	0.513371	0.607692	0.999615
GB41285	446.916	-0.108615	0.124797	-0.870328	0.384121	0.999615
GB41287	1701.27	0.011008	0.136749	0.0804978	0.935841	0.999615
GB41288	409.012	-0.108611	0.139095	-0.780841	0.434896	0.999615
GB41289	6287.89	0.127031	0.120071	1.05797	0.290071	0.999615
GB41290	2099.66	0.0758295	0.133446	0.568243	0.56987	0.999615
GB41291	95.3317	-0.0993598	0.156079	-0.636598	0.524387	0.999615
GB41292	800.196	0.0838839	0.129637	0.647066	0.517589	0.999615
GB41293	379.711	-0.079231	0.112093	-0.706834	0.479669	0.999615
GB41294	306.968	-0.0488987	0.155393	-0.314679	0.753006	0.999615
GB41297	773.912	0.190754	0.146188	1.30486	0.191942	0.999615
GB41301	1661.35	-0.0977463	0.130201	-0.750736	0.452811	0.999615
GB41302	183.949	-0.163563	0.173414	-0.943198	0.345579	0.999615
GB41303	1477.79	0.0547183	0.13215	0.414061	0.67883	0.999615
GB41304	521.639	-0.157463	0.133746	-1.17732	0.239066	0.999615
GB41305	452.546	-0.0019401	0.133192	-0.0145662	0.988378	0.999615
GB41306	817.925	-0.239308	0.129622	-1.8462	0.0648633	0.999615
GB41308	6269.61	-0.172684	0.138798	-1.24413	0.213451	0.999615
GB41310	3543.55	-0.300911	0.172201	-1.74744	0.0805611	0.999615
GB41312	1174.47	-0.0816511	0.100446	-0.812884	0.416285	0.999615
GB41313	8541.71	-0.109798	0.127412	-0.861758	0.388821	0.999615
GB41314	930.724	-0.0451911	0.119104	-0.379424	0.704373	0.999615
GB41315	524.605	0.11479	0.156897	0.731628	0.464396	0.999615
GB41316	156.89	-0.235126	0.170431	-1.3796	0.167709	0.999615
GB41322	24.8632	0.0650887	0.170294	0.382213	0.702303	0.999615
GB41325	1135.76	0.0579172	0.1385	0.418173	0.67582	0.999615
GB41331	98.2238	0.280738	0.166333	1.6878	0.0914494	0.999615
GB41332	5133.72	0.0423247	0.121425	0.348568	0.727414	0.999615
GB41333	612.975	-0.0191655	0.137532	-0.139353	0.889171	0.999615
GB41335	616.524	0.00215164	0.135954	0.0158262	0.987373	0.999615
GB41336	65.5324	-0.128049	0.169423	-0.755795	0.449772	0.999615
GB41337	36.5424	-0.029074	0.172135	-0.168902	0.865874	0.999615
GB41338	21.6655	-0.131258	0.168159	-0.780557	0.435063	0.999615
GB41339	62.6714	-0.0897391	0.1714	-0.523565	0.600581	0.999615
GB41340	180.298	-0.0710734	0.16246	-0.437483	0.661761	0.999615
GB41341	501.67	-0.0965854	0.117059	-0.825098	0.409316	0.999615
GB41342	67.172	-0.219401	0.169591	-1.2937	0.195768	0.999615
GB41343	3575.04	0.218924	0.126452	1.73127	0.0834028	0.999615
GB41345	2630.04	-0.0760758	0.112713	-0.674954	0.499705	0.999615
GB41346	1178.21	-0.0233146	0.135731	-0.171771	0.863617	0.999615
GB41348	108.966	-0.00774009	0.15706	-0.049281	0.960695	0.999615
GB41352	567.308	0.144165	0.14319	1.00681	0.314026	0.999615
GB41353	18.2778	0.172793	0.163974	1.05379	0.291981	0.999615
GB41354	70.1555	0.00589981	0.164219	0.0359266	0.971341	0.999615
GB41355	38.0072	0.0938465	0.173347	0.54138	0.588246	0.999615
GB41356	896.46	-0.10263	0.14722	-0.697121	0.485727	0.999615
GB41358	78198.9	0.00934587	0.12799	0.0730201	0.94179	0.999615
GB41359	6874.84	0.030123	0.141901	0.212282	0.831887	0.999615
GB41360	521.176	0.201804	0.111579	1.80861	0.0705115	0.999615
GB41361	74.2153	0.199454	0.173448	1.14993	0.250171	0.999615
GB41362	21.3914	0.0903884	0.168853	0.535308	0.592437	0.999615
GB41363	4213.07	0.0111908	0.120504	0.0928671	0.926009	0.999615
GB41364	467.455	-0.117542	0.132966	-0.883994	0.376699	0.999615
GB41365	100.154	0.149249	0.166534	0.896206	0.370143	0.999615
GB41366	1743.58	0.134607	0.146168	0.92091	0.357097	0.999615
GB41367	191.566	-0.00323222	0.151974	-0.0212682	0.983032	0.999615
GB41368	366.955	-0.170535	0.13017	-1.3101	0.190162	0.999615
GB41371	1033.51	0.0634923	0.151843	0.418145	0.675841	0.999615
GB41372	38737.4	0.182336	0.162654	1.121	0.262287	0.999615
GB41373	1058.01	-0.123601	0.116238	-1.06335	0.287624	0.999615
GB41374	395.165	-0.181765	0.164473	-1.10514	0.269099	0.999615
GB41377	51.7206	0.167337	0.173439	0.964818	0.334636	0.999615
GB41378	12938	0.0883035	0.131143	0.673338	0.500732	0.999615
GB41384	48.1058	-0.0675809	0.171591	-0.393849	0.693693	0.999615
GB41385	1488.32	-0.0369456	0.0949434	-0.389133	0.697178	0.999615
GB41386	11506.1	0.0103656	0.0982792	0.105471	0.916002	0.999615
GB41387	392.35	-0.072771	0.127807	-0.56938	0.569098	0.999615
GB41388	2945.62	0.00566394	0.123843	0.0457347	0.963522	0.999615
GB41389	802.118	-0.102202	0.126964	-0.804969	0.420838	0.999615
GB41391	174.963	-0.250246	0.143725	-1.74114	0.0816589	0.999615
GB41392	6461.11	-0.0451138	0.104472	-0.431828	0.665866	0.999615
GB41393	1735.2	0.0706414	0.118876	0.594247	0.552347	0.999615
GB41397	122.263	0.195956	0.169152	1.15846	0.246678	0.999615
GB41398	788.189	-0.0205773	0.109294	-0.188276	0.850661	0.999615
GB41399	391.142	-0.0706704	0.151118	-0.467649	0.640035	0.999615
GB41400	61.103	-0.111368	0.167405	-0.665259	0.505885	0.999615
GB41401	3635.34	0.0941706	0.120658	0.780472	0.435113	0.999615
GB41403	58.7088	0.299101	0.172376	1.73516	0.0827123	0.999615
GB41406	344.407	-0.0247401	0.151721	-0.163063	0.870469	0.999615
GB41407	45.8373	0.0342809	0.173368	0.197734	0.843253	0.999615
GB41408	132.661	-0.137396	0.150478	-0.913064	0.361209	0.999615
GB41409	259.502	-0.113562	0.167575	-0.677677	0.497976	0.999615
GB41410	56.1917	-0.0260595	0.16826	-0.154877	0.876918	0.999615
GB41412	634.111	0.127132	0.130188	0.976531	0.328802	0.999615
GB41413	76075.4	0.086218	0.121846	0.7076	0.479194	0.999615
GB41414	2026.86	0.066449	0.123671	0.537304	0.591058	0.999615
GB41415	64.5379	-0.0720302	0.170548	-0.422347	0.672772	0.999615
GB41416	24.319	0.108512	0.171114	0.634149	0.525983	0.999615
GB41417	3987.12	-0.0320802	0.116696	-0.274905	0.78339	0.999615
GB41418	458.66	0.114522	0.108502	1.05548	0.291204	0.999615
GB41419	146.364	-0.0466801	0.148142	-0.315104	0.752683	0.999615
GB41422	148.764	-0.0236423	0.16896	-0.139929	0.888716	0.999615
GB41423	2708.78	0.0151093	0.118563	0.127436	0.898595	0.999615
GB41424	830.582	-0.069831	0.126587	-0.551646	0.581191	0.999615
GB41425	2636.15	0.0590289	0.0996569	0.592321	0.553636	0.999615
GB41426	90.5737	0.127974	0.171482	0.746284	0.455496	0.999615
GB41427	3901.45	0.166678	0.125126	1.33208	0.182835	0.999615
GB41434	26.2084	-0.166386	0.156188	-1.06529	0.286744	0.999615
GB41435	124.931	-0.215089	0.165038	-1.30327	0.192483	0.999615
GB41436	22.5773	0.0334726	0.159611	0.209713	0.833891	0.999615
GB41439	1502.09	0.147461	0.14573	1.01187	0.311598	0.999615
GB41440	115.372	0.216461	0.165245	1.30994	0.190217	0.999615
GB41441	8331.44	0.0670874	0.0948176	0.707541	0.47923	0.999615
GB41442	640.636	-0.107655	0.123695	-0.870331	0.384119	0.999615
GB41443	1250.86	-0.0970405	0.111477	-0.870495	0.38403	0.999615
GB41444	204.823	-0.113007	0.144752	-0.780693	0.434983	0.999615
GB41445	140.636	-0.145289	0.144226	-1.00737	0.313758	0.999615
GB41447	668.303	0.011371	0.136401	0.083364	0.933562	0.999615
GB41448	2767.5	-0.0456781	0.118563	-0.385263	0.700042	0.999615
GB41449	1317.43	-0.0585327	0.10256	-0.570717	0.568192	0.999615
GB41450	741.081	-0.140187	0.138967	-1.00878	0.313082	0.999615
GB41451	370.931	-0.080012	0.126465	-0.632681	0.526942	0.999615
GB41452	1126.46	-0.0918153	0.125803	-0.729832	0.465493	0.999615
GB41453	694.442	-0.0710726	0.131687	-0.539708	0.589398	0.999615
GB41454	4111.89	0.0193247	0.10651	0.181436	0.856025	0.999615
GB41455	482.901	-0.19028	0.112859	-1.68599	0.0917983	0.999615
GB41460	105.891	0.0849637	0.166974	0.508845	0.610861	0.999615
GB41463	59.0515	0.269748	0.173417	1.55549	0.119829	0.999615
GB41464	127.688	0.212256	0.163945	1.29468	0.195431	0.999615
GB41465	250.359	-0.098863	0.132262	-0.74748	0.454774	0.999615
GB41466	367.405	0.0922531	0.144543	0.63824	0.523317	0.999615
GB41467	1639.31	0.140093	0.12723	1.1011	0.270852	0.999615
GB41468	53.747	0.117873	0.173088	0.681005	0.495868	0.999615
GB41469	1572.55	-0.0784925	0.0936137	-0.838473	0.401765	0.999615
GB41470	106.493	-0.126832	0.147843	-0.857885	0.390956	0.999615
GB41471	29676.1	-0.070166	0.14648	-0.479015	0.631928	0.999615
GB41472	439.219	-0.00866712	0.128075	-0.0676725	0.946046	0.999615
GB41483	20.7294	0.265771	0.171092	1.55338	0.120332	0.999615
GB41484	321.263	-0.0199608	0.120921	-0.165073	0.868886	0.999615
GB41485	492.519	-0.0536198	0.119998	-0.44684	0.65499	0.999615
GB41486	610.053	-0.0909698	0.123781	-0.734925	0.462385	0.999615
GB41487	1943.6	0.0708094	0.1041	0.680205	0.496375	0.999615
GB41488	592.569	-0.11189	0.115692	-0.967136	0.333476	0.999615
GB41489	1077.25	-0.0375804	0.122496	-0.30679	0.759003	0.999615
GB41490	486.781	-0.0885323	0.122844	-0.720687	0.471102	0.999615
GB41491	721.655	0.0466559	0.106448	0.438298	0.661171	0.999615
GB41492	485.173	-0.205314	0.133511	-1.5378	0.124097	0.999615
GB41494	772.077	-0.0487809	0.124994	-0.390265	0.696341	0.999615
GB41497	26.3499	0.0494104	0.167554	0.294893	0.768076	0.999615
GB41499	491.792	-0.0617767	0.120795	-0.511416	0.60906	0.999615
GB41503	100.725	-0.0890658	0.171899	-0.518128	0.604369	0.999615
GB41504	247.834	0.0517946	0.161666	0.320381	0.74868	0.999615
GB41505	840.669	0.124424	0.15008	0.829055	0.407073	0.999615
GB41507	1407.19	0.0264557	0.139095	0.190199	0.849153	0.999615
GB41508	31.8299	-0.244115	0.17042	-1.43243	0.152021	0.999615
GB41510	1154.75	-0.166782	0.129336	-1.28953	0.197215	0.999615
GB41511	28.1608	-0.143357	0.171585	-0.835488	0.403443	0.999615
GB41513	32.933	0.269789	0.173408	1.5558	0.119755	0.999615
GB41516	194.915	-0.0597971	0.156226	-0.38276	0.701897	0.999615
GB41517	167.671	0.0170675	0.138182	0.123515	0.9017	0.999615
GB41518	16.5062	0.0811431	0.159917	0.507406	0.61187	0.999615
GB41519	8342.31	-0.021777	0.0957898	-0.227341	0.820158	0.999615
GB41521	2526.69	0.0351644	0.0982827	0.357788	0.720502	0.999615
GB41522	1693.4	-0.0901348	0.13396	-0.672848	0.501044	0.999615
GB41523	237.846	0.115845	0.173251	0.668653	0.503717	0.999615
GB41525	1217.79	-0.0731363	0.134781	-0.542632	0.587383	0.999615
GB41526	51.3114	-0.287269	0.171783	-1.67228	0.0944687	0.999615
GB41540	98.725	-0.0776215	0.0868561	-0.89368	0.371493	0.999615
GB41543	791.919	0.0551999	0.113441	0.486597	0.626544	0.999615
GB41544	43.4883	0.160895	0.173174	0.929097	0.352839	0.999615
GB41545	57853	-0.127764	0.157615	-0.810609	0.417591	0.999615
GB41547	5665.87	0.144237	0.10981	1.31352	0.189009	0.999615
GB41549	170.622	0.00616166	0.150556	0.0409259	0.967355	0.999615
GB41553	1014.19	-0.0131959	0.130487	-0.101128	0.919449	0.999615
GB41560	363.252	0.137559	0.149135	0.922376	0.356332	0.999615
GB41562	980.534	0.125782	0.13822	0.91001	0.362817	0.999615
GB41564	604.091	0.0485738	0.119979	0.404852	0.685586	0.999615
GB41565	29.6586	0.20015	0.160718	1.24535	0.213002	0.999615
GB41567	52.918	-0.0867045	0.173452	-0.499875	0.617163	0.999615
GB41568	588.58	-0.0378891	0.128118	-0.295735	0.767433	0.999615
GB41569	886.697	-0.0993693	0.114369	-0.868848	0.38493	0.999615
GB41580	104.792	-0.22282	0.160493	-1.38834	0.165033	0.999615
GB41581	192.035	-0.234899	0.147245	-1.5953	0.110646	0.999615
GB41583	459.269	-0.121112	0.130325	-0.929309	0.352729	0.999615
GB41584	555.031	-0.136964	0.116509	-1.17557	0.239766	0.999615
GB41588	149.272	-0.0876013	0.155909	-0.561875	0.574201	0.999615
GB41589	1757.67	0.00388986	0.130708	0.0297599	0.976259	0.999615
GB41590	587.15	-0.116236	0.12227	-0.950648	0.341783	0.999615
GB41591	307.612	-0.0951171	0.123292	-0.771476	0.440425	0.999615
GB41592	555.469	0.115746	0.147998	0.782078	0.434169	0.999615
GB41593	24.0231	0.230439	0.158409	1.4547	0.145752	0.999615
GB41595	63.2213	-0.0259976	0.171573	-0.151525	0.879562	0.999615
GB41598	699.114	0.0111343	0.112507	0.0989654	0.921166	0.999615
GB41600	61.4717	-0.122099	0.172471	-0.707936	0.478985	0.999615
GB41601	578.566	0.130186	0.113222	1.14982	0.250217	0.999615
GB41602	13876.7	-0.0744866	0.147391	-0.505368	0.6133	0.999615
GB41603	11461	-0.0429523	0.127022	-0.33815	0.73525	0.999615
GB41604	13062.8	0.0382894	0.127797	0.29961	0.764475	0.999615
GB41606	7700.09	0.105721	0.150772	0.701199	0.483179	0.999615
GB41607	208.376	-0.113983	0.156843	-0.726732	0.46739	0.999615
GB41608	244.432	-0.0322277	0.14372	-0.224239	0.822571	0.999615
GB41609	7548.35	0.105278	0.148724	0.707875	0.479023	0.999615
GB41610	2299.02	-0.113115	0.119747	-0.944618	0.344854	0.999615
GB41615	26.9747	-0.177218	0.160051	-1.10726	0.268181	0.999615
GB41616	906.192	-0.190658	0.165083	-1.15492	0.248121	0.999615
GB41617	1104.04	0.239954	0.152624	1.57219	0.115906	0.999615
GB41618	27.337	-0.169876	0.153711	-1.10517	0.269087	0.999615
GB41619	79.9168	-0.0231281	0.171814	-0.134611	0.892919	0.999615
GB41621	22.7852	0.254383	0.159119	1.59869	0.109889	0.999615
GB41622	39.1475	0.191758	0.172303	1.11291	0.265747	0.999615
GB41625	431.13	0.0162181	0.173402	0.0935286	0.925484	0.999615
GB41628	601.382	0.0743093	0.144605	0.513878	0.607337	0.999615
GB41629	1161.83	0.180906	0.140928	1.28368	0.199253	0.999615
GB41630	4831.5	0.00859664	0.113981	0.0754218	0.939879	0.999615
GB41631	16246.7	0.0778398	0.137041	0.568003	0.570033	0.999615
GB41632	537.642	-0.0529118	0.121771	-0.43452	0.663911	0.999615
GB41633	9005.04	-0.00153175	0.132386	-0.0115703	0.990768	0.999615
GB41634	2907.23	0.0458768	0.124157	0.369506	0.711751	0.999615
GB41638	39.6131	0.085544	0.171755	0.498058	0.618443	0.999615
GB41639	934.666	0.0755099	0.143982	0.524439	0.599973	0.999615
GB41640	307.121	-0.0646162	0.147597	-0.437788	0.66154	0.999615
GB41641	247.275	0.0138331	0.136228	0.101544	0.919119	0.999615
GB41642	1778.07	0.00786808	0.17225	0.0456782	0.963567	0.999615
GB41643	6521.15	0.115179	0.143537	0.802435	0.422301	0.999615
GB41644	18.3777	0.092033	0.158162	0.581891	0.56064	0.999615
GB41645	10548.1	0.198304	0.151625	1.30786	0.19092	0.999615
GB41646	11144.6	0.122866	0.127853	0.960993	0.336556	0.999615
GB41647	193.471	0.0366253	0.173324	0.211311	0.832644	0.999615
GB41648	637.25	-0.0396624	0.158269	-0.250602	0.802122	0.999615
GB41649	3172.85	0.00165461	0.101964	0.0162274	0.987053	0.999615
GB41650	3264.76	0.0698608	0.101851	0.685909	0.49277	0.999615
GB41651	5257.78	-0.0535208	0.102235	-0.523509	0.60062	0.999615
GB41652	37.1888	-0.0630508	0.17346	-0.36349	0.716239	0.999615
GB41653	1139.29	0.0338367	0.111499	0.303471	0.761531	0.999615
GB41654	1494.36	-0.168265	0.103844	-1.62036	0.105154	0.999615
GB41655	377.091	0.00420427	0.131935	0.0318661	0.974579	0.999615
GB41656	96.1863	-0.00997539	0.16957	-0.0588275	0.95309	0.999615
GB41657	4816.38	0.0757109	0.141392	0.535467	0.592327	0.999615
GB41658	4117.47	0.123856	0.117595	1.05325	0.292228	0.999615
GB41659	20256.6	0.0880894	0.0974888	0.903585	0.366216	0.999615
GB41660	100.902	-0.124126	0.16705	-0.743044	0.457455	0.999615
GB41661	47.6465	0.0153816	0.17346	0.0886749	0.92934	0.999615
GB41662	231.948	-0.12332	0.168559	-0.731614	0.464404	0.999615
GB41663	2083.67	-0.0732346	0.134096	-0.546137	0.584972	0.999615
GB41664	2254.64	0.0392674	0.125701	0.312387	0.754747	0.999615
GB41665	74.369	-0.0529378	0.164892	-0.321046	0.748176	0.999615
GB41666	77.2025	-0.0560869	0.168985	-0.331905	0.739961	0.999615
GB41667	2103.83	0.151116	0.106288	1.42176	0.155096	0.999615
GB41668	2252.01	0.0681043	0.102994	0.661245	0.508455	0.999615
GB41669	1637.25	-0.0129074	0.12841	-0.100517	0.919934	0.999615
GB41670	485.639	0.19494	0.139354	1.39889	0.161847	0.999615
GB41671	1350.49	0.102215	0.127108	0.804158	0.421306	0.999615
GB41672	1963.81	0.0348525	0.108432	0.321423	0.74789	0.999615
GB41673	880.592	0.086632	0.133226	0.650264	0.515522	0.999615
GB41674	19765.6	0.0720805	0.111826	0.644579	0.5192	0.999615
GB41675	1218.35	-0.0085159	0.141482	-0.0601906	0.952004	0.999615
GB41677	2109.17	0.0981651	0.12452	0.788346	0.430494	0.999615
GB41678	46.3328	0.184036	0.171477	1.07324	0.283163	0.999615
GB41679	117.142	0.256008	0.173426	1.47618	0.139895	0.999615
GB41680	2163.48	0.226449	0.153757	1.47277	0.140813	0.999615
GB41681	5091.03	0.163908	0.122599	1.33694	0.181242	0.999615
GB41684	189.263	-0.0169691	0.157111	-0.108007	0.91399	0.999615
GB41686	3634.3	0.0600711	0.138415	0.433993	0.664294	0.999615
GB41687	323.949	0.170301	0.143677	1.1853	0.235897	0.999615
GB41688	1039.73	-0.00613586	0.117746	-0.052111	0.95844	0.999615
GB41689	541.224	-0.152838	0.138351	-1.10472	0.269283	0.999615
GB41690	634.913	-0.0157643	0.132099	-0.119338	0.905008	0.999615
GB41691	320.811	-0.190124	0.153238	-1.24071	0.214712	0.999615
GB41692	1342.48	-0.00151085	0.112502	-0.0134296	0.989285	0.999615
GB41693	482.202	-0.0643262	0.108226	-0.59437	0.552265	0.999615
GB41694	3603.43	0.0613077	0.102602	0.597531	0.550153	0.999615
GB41695	823.794	0.0138325	0.166658	0.0829995	0.933852	0.999615
GB41697	5804.62	-0.0221866	0.12178	-0.182186	0.855437	0.999615
GB41698	10176.1	0.158721	0.151041	1.05085	0.293328	0.999615
GB41699	199.365	0.189899	0.147515	1.28732	0.197984	0.999615
GB41700	1997.99	0.100261	0.109006	0.919782	0.357687	0.999615
GB41701	1321.71	0.04413	0.129193	0.341581	0.732666	0.999615
GB41702	215.217	0.0284895	0.135129	0.210831	0.833019	0.999615
GB41703	3462.56	-0.0323527	0.10909	-0.29657	0.766795	0.999615
GB41704	6790.5	-0.156649	0.103838	-1.50858	0.131405	0.999615
GB41708	198.764	-0.228378	0.173334	-1.31756	0.187651	0.999615
GB41709	154.508	-0.0549384	0.16637	-0.330218	0.741235	0.999615
GB41710	1727.27	0.0455174	0.129567	0.351303	0.725361	0.999615
GB41711	1068.6	-0.0634437	0.104275	-0.608425	0.542906	0.999615
GB41713	909.42	0.0449369	0.142059	0.316325	0.751756	0.999615
GB41714	1409.65	-0.0426748	0.134297	-0.317764	0.750664	0.999615
GB41715	24026	0.0206047	0.106539	0.193401	0.846645	0.999615
GB41716	107.74	0.106834	0.156175	0.684068	0.493932	0.999615
GB41719	1594.84	-0.00550874	0.11919	-0.046218	0.963136	0.999615
GB41720	875.538	-0.125993	0.154043	-0.817907	0.41341	0.999615
GB41722	71.1408	0.245334	0.172142	1.42518	0.154105	0.999615
GB41724	3829.24	0.0330008	0.144811	0.227889	0.819733	0.999615
GB41725	2888.74	0.135973	0.10138	1.34123	0.179847	0.999615
GB41726	132.062	-0.0833701	0.158983	-0.524396	0.600003	0.999615
GB41727	2105.31	0.0645799	0.132061	0.489017	0.62483	0.999615
GB41728	115.82	0.197936	0.172166	1.14968	0.250276	0.999615
GB41729	24.1733	-0.0202797	0.163929	-0.123711	0.901544	0.999615
GB41730	457.612	0.294061	0.169792	1.7319	0.0832921	0.999615
GB41731	444.42	0.264884	0.162597	1.62908	0.103295	0.999615
GB41732	4852.82	-0.115709	0.152431	-0.75909	0.447799	0.999615
GB41733	2530.07	-0.0393775	0.155696	-0.252913	0.800336	0.999615
GB41734	899.359	0.156891	0.163813	0.957746	0.338191	0.999615
GB41735	6959.3	0.0406958	0.163292	0.249222	0.803189	0.999615
GB41737	756.669	-0.0765019	0.110658	-0.691337	0.489354	0.999615
GB41738	438.521	-0.182252	0.149012	-1.22307	0.221302	0.999615
GB41739	197.139	0.206624	0.154086	1.34097	0.179932	0.999615
GB41740	1500.48	0.0128487	0.128	0.10038	0.920042	0.999615
GB41741	73.1013	-0.0671428	0.173297	-0.387445	0.698427	0.999615
GB41742	2544.79	0.117673	0.135187	0.870448	0.384056	0.999615
GB41744	79.1301	0.0265482	0.161857	0.164022	0.869714	0.999615
GB41745	1052.93	0.0184807	0.132805	0.139157	0.889326	0.999615
GB41746	825.317	-0.0897946	0.138725	-0.647284	0.517448	0.999615
GB41747	267.094	0.0473245	0.170804	0.277069	0.781727	0.999615
GB41749	44.6979	0.123464	0.168055	0.734665	0.462544	0.999615
GB41751	2027.79	0.0196935	0.107284	0.183564	0.854355	0.999615
GB41752	993.041	-0.0191841	0.119605	-0.160395	0.87257	0.999615
GB41753	706.333	-0.0689317	0.14533	-0.474311	0.635278	0.999615
GB41754	1521.46	0.0305969	0.116421	0.262813	0.792695	0.999615
GB41755	1091.11	-0.029309	0.101117	-0.289854	0.771928	0.999615
GB41756	4536.61	-0.0798227	0.164376	-0.48561	0.627243	0.999615
GB41757	15555.8	0.0737178	0.124403	0.592572	0.553467	0.999615
GB41758	123.57	0.14288	0.161088	0.886971	0.375094	0.999615
GB41759	598.651	0.0160309	0.124871	0.128379	0.897849	0.999615
GB41760	100.399	0.108351	0.163202	0.663909	0.506749	0.999615
GB41761	313.876	-0.0942207	0.124768	-0.755168	0.450148	0.999615
GB41762	1078.31	-0.149003	0.114996	-1.29573	0.19507	0.999615
GB41767	79.7184	-0.0863402	0.172056	-0.501815	0.615798	0.999615
GB41768	71.7882	-0.0331079	0.172791	-0.191607	0.84805	0.999615
GB41769	1248.71	-0.0622821	0.121218	-0.513804	0.607389	0.999615
GB41770	1351.16	-0.0527046	0.10977	-0.480136	0.63113	0.999615
GB41771	1726.54	0.145479	0.17247	0.843505	0.398946	0.999615
GB41772	430.408	-0.0382328	0.157062	-0.243424	0.807677	0.999615
GB41773	989.035	0.161143	0.136305	1.18222	0.237119	0.999615
GB41774	1500.26	-0.0436396	0.147275	-0.296314	0.766991	0.999615
GB41775	1609.73	-0.00343639	0.120795	-0.028448	0.977305	0.999615
GB41776	229.466	-0.0852456	0.151551	-0.56249	0.573782	0.999615
GB41777	846.458	-0.0735318	0.142023	-0.517746	0.604636	0.999615
GB41778	2948.57	-0.0519661	0.136018	-0.382053	0.702422	0.999615
GB41779	1700.9	-0.00512606	0.147891	-0.0346612	0.97235	0.999615
GB41780	362.298	0.0245721	0.144539	0.170003	0.865008	0.999615
GB41781	989.404	-0.16791	0.115857	-1.44929	0.147258	0.999615
GB41782	522.022	-0.00894916	0.119487	-0.0748965	0.940297	0.999615
GB41783	288.889	0.0532952	0.125207	0.425657	0.670358	0.999615
GB41784	45.0887	-0.00923454	0.172456	-0.0535472	0.957296	0.999615
GB41785	122.546	0.0667982	0.160392	0.416469	0.677067	0.999615
GB41786	2665.6	0.0852575	0.139333	0.611895	0.540607	0.999615
GB41788	133.781	0.0799794	0.146399	0.546313	0.584851	0.999615
GB41790	78.2188	0.0579517	0.166212	0.348661	0.727344	0.999615
GB41792	334.594	0.0141061	0.154818	0.0911141	0.927402	0.999615
GB41793	4308.9	-0.0212235	0.132145	-0.160608	0.872402	0.999615
GB41795	922.589	-0.0384399	0.0985522	-0.390045	0.696503	0.999615
GB41796	2142.84	-0.021653	0.120716	-0.179372	0.857646	0.999615
GB41797	2555.23	-0.0826713	0.0931096	-0.887892	0.374599	0.999615
GB41798	6537.17	-0.0141818	0.103281	-0.137312	0.890784	0.999615
GB41799	59.3362	-0.164428	0.17199	-0.956034	0.339055	0.999615
GB41800	1135.13	0.0998736	0.0990694	1.00812	0.313398	0.999615
GB41801	631.175	-0.0518744	0.134011	-0.387091	0.698689	0.999615
GB41802	103.918	-0.0894103	0.170021	-0.525877	0.598974	0.999615
GB41803	3488.67	0.0842825	0.11979	0.703587	0.48169	0.999615
GB41804	1126.43	-0.0292295	0.103455	-0.282534	0.777534	0.999615
GB41806	1458.59	-0.127443	0.148208	-0.859897	0.389846	0.999615
GB41807	2320.13	-0.0341526	0.124828	-0.273598	0.784394	0.999615
GB41808	1250.01	-0.10445	0.122215	-0.854642	0.39275	0.999615
GB41809	208.305	0.0528572	0.153889	0.343477	0.731239	0.999615
GB41810	494.398	0.117969	0.122997	0.959121	0.337498	0.999615
GB41811	12243.2	-0.0372469	0.0897357	-0.415073	0.678088	0.999615
GB41812	223.433	-0.0533323	0.160471	-0.332348	0.739626	0.999615
GB41815	2186.09	0.0425967	0.123413	0.345157	0.729976	0.999615
GB41816	31.8248	-0.249773	0.168383	-1.48336	0.137979	0.999615
GB41818	1124.46	-0.0371396	0.113398	-0.327516	0.743278	0.999615
GB41819	54.7993	0.137354	0.169295	0.811326	0.417178	0.999615
GB41821	8081.92	0.0529568	0.0867995	0.610105	0.541792	0.999615
GB41822	1706.89	0.00320544	0.122303	0.026209	0.979091	0.999615
GB41823	172.445	-0.23632	0.144666	-1.63355	0.102353	0.999615
GB41824	259.621	-0.082577	0.161414	-0.511584	0.608942	0.999615
GB41825	3577.66	0.101023	0.103905	0.972259	0.330922	0.999615
GB41827	964.792	0.137967	0.131391	1.05005	0.293694	0.999615
GB41829	2434.09	-0.0777506	0.111515	-0.697223	0.485664	0.999615
GB41830	131.437	0.114064	0.145776	0.782461	0.433944	0.999615
GB41831	1149.19	0.188116	0.10963	1.71592	0.0861774	0.999615
GB41833	66.3089	-0.146529	0.167286	-0.875919	0.381074	0.999615
GB41834	443.442	-0.027544	0.142446	-0.193364	0.846674	0.999615
GB41835	2087.26	0.040668	0.117644	0.345686	0.729579	0.999615
GB41836	8185.55	0.0357644	0.0937587	0.381452	0.702868	0.999615
GB41837	344.474	0.0688791	0.127806	0.538935	0.589932	0.999615
GB41838	19.4204	-0.0280821	0.164099	-0.171129	0.864123	0.999615
GB41839	915.715	0.0478623	0.140098	0.341634	0.732626	0.999615
GB41840	1475.99	0.0518932	0.106224	0.488527	0.625177	0.999615
GB41841	355.33	-0.0857341	0.126795	-0.676164	0.498937	0.999615
GB41842	508.416	-0.0653273	0.141867	-0.460484	0.645169	0.999615
GB41843	2385.69	-0.00389331	0.119304	-0.0326334	0.973967	0.999615
GB41846	5597.45	0.00593978	0.127189	0.0467004	0.962752	0.999615
GB41847	2899.04	0.0298422	0.153528	0.194376	0.845881	0.999615
GB41848	682.981	-0.0373848	0.143188	-0.26109	0.794023	0.999615
GB41849	569.117	-0.0947661	0.116965	-0.810207	0.417821	0.999615
GB41850	2017.06	-0.208565	0.132104	-1.57879	0.114383	0.999615
GB41851	32.9646	0.0483985	0.16568	0.292121	0.770194	0.999615
GB41852	1504.55	0.0414806	0.150993	0.274718	0.783533	0.999615
GB41855	3151.44	0.13432	0.109386	1.22794	0.219469	0.999615
GB41856	1586.92	0.233717	0.147213	1.58761	0.112375	0.999615
GB41857	62.6124	0.118478	0.172357	0.687396	0.491834	0.999615
GB41858	2508.47	0.0181272	0.108977	0.166339	0.86789	0.999615
GB41859	767.658	-0.0142962	0.123254	-0.11599	0.907661	0.999615
GB41860	588.863	0.0208797	0.136372	0.153108	0.878313	0.999615
GB41861	731.351	0.0249547	0.160117	0.155853	0.876149	0.999615
GB41863	1817.48	-0.300737	0.165279	-1.81957	0.0688244	0.999615
GB41864	115.567	-0.072134	0.155866	-0.462796	0.643511	0.999615
GB41865	269.875	0.0694264	0.134693	0.515443	0.606243	0.999615
GB41866	1081.49	-0.115135	0.1233	-0.933776	0.35042	0.999615
GB41867	6972.55	-0.138352	0.127275	-1.08703	0.277024	0.999615
GB41869	200.846	0.0549214	0.161593	0.339874	0.733951	0.999615
GB41870	26.9561	0.247024	0.171688	1.4388	0.150208	0.999615
GB41872	934.058	-0.061393	0.100071	-0.613493	0.539551	0.999615
GB41873	728.171	-0.0322106	0.103322	-0.311749	0.755232	0.999615
GB41874	465.732	-0.169756	0.15613	-1.08727	0.276918	0.999615
GB41875	475.451	0.0527212	0.135083	0.390286	0.696325	0.999615
GB41876	395.197	0.0481672	0.153858	0.313063	0.754233	0.999615
GB41877	1237.22	-0.0452039	0.103891	-0.435108	0.663484	0.999615
GB41878	1012.56	-0.0654169	0.114924	-0.569218	0.569208	0.999615
GB41879	197.853	-0.07759	0.171892	-0.451387	0.65171	0.999615
GB41881	535.628	0.00197897	0.136979	0.0144473	0.988473	0.999615
GB41882	3435.12	0.0522362	0.104035	0.502103	0.615595	0.999615
GB41883	296.725	-0.127572	0.141936	-0.898798	0.36876	0.999615
GB41884	399.048	-0.073477	0.155593	-0.472238	0.636757	0.999615
GB41886	2657.34	0.0310743	0.125214	0.248169	0.804004	0.999615
GB41888	773.244	0.238749	0.168481	1.41707	0.156463	0.999615
GB41889	7732.56	-0.0183208	0.122786	-0.149209	0.881388	0.999615
GB41890	133.922	0.0580274	0.158474	0.366164	0.714243	0.999615
GB41891	387.497	0.171143	0.147454	1.16065	0.245783	0.999615
GB41892	39.1715	0.02366	0.173176	0.136624	0.891328	0.999615
GB41894	2944.96	0.218551	0.117916	1.85344	0.0638194	0.999615
GB41895	4282.54	0.216745	0.116623	1.85851	0.0630966	0.999615
GB41897	445.347	-0.114564	0.12475	-0.91835	0.358436	0.999615
GB41898	1308.25	-0.0276934	0.138464	-0.200005	0.841477	0.999615
GB41900	21494	0.166817	0.102079	1.63419	0.102218	0.999615
GB41901	7848.83	0.0665811	0.132452	0.50268	0.615189	0.999615
GB41902	518.033	-0.0471756	0.121359	-0.388727	0.697478	0.999615
GB41903	136.6	0.20161	0.150665	1.33814	0.180852	0.999615
GB41904	78.6637	0.163909	0.171989	0.953021	0.340579	0.999615
GB41905	1105.92	-0.0503431	0.134098	-0.37542	0.707348	0.999615
GB41907	3835.15	-0.0196851	0.125796	-0.156484	0.875651	0.999615
GB41908	3435.5	0.00544928	0.119285	0.0456827	0.963563	0.999615
GB41909	1297.82	-0.0438255	0.127991	-0.342409	0.732043	0.999615
GB41910	1058.42	-0.105763	0.124586	-0.848911	0.395931	0.999615
GB41911	1438.51	0.0211326	0.0986004	0.214326	0.830293	0.999615
GB41912	1247.95	0.106382	0.157647	0.674815	0.499793	0.999615
GB41913	41.9698	-0.0171267	0.173397	-0.0987716	0.92132	0.999615
GB41915	737.745	0.110813	0.148786	0.744777	0.456406	0.999615
GB41916	400.789	0.067594	0.143766	0.470167	0.638236	0.999615
GB41917	5956.37	0.150583	0.132204	1.13902	0.254696	0.999615
GB41918	175.712	0.131308	0.154198	0.851552	0.394463	0.999615
GB41919	178.026	-0.0205819	0.16322	-0.126099	0.899653	0.999615
GB41920	36.2071	0.0576945	0.173412	0.332702	0.739359	0.999615
GB41921	1254.53	0.0298955	0.125242	0.238702	0.811336	0.999615
GB41922	3452.03	0.0315472	0.122245	0.258066	0.796356	0.999615
GB41923	68.8298	0.284029	0.170443	1.66642	0.09563	0.999615
GB41927	239.243	-0.134885	0.139674	-0.965716	0.334186	0.999615
GB41932	357.17	-0.00247462	0.169418	-0.0146066	0.988346	0.999615
GB41933	119.685	0.195358	0.166436	1.17378	0.240485	0.999615
GB41942	4608.21	-0.0197264	0.121081	-0.162919	0.870582	0.999615
GB41944	132.424	0.267621	0.142386	1.87954	0.0601705	0.999615
GB41946	4974.9	0.230374	0.161765	1.42412	0.15441	0.999615
GB41948	29.9846	0.0603345	0.0835872	0.721815	0.470408	0.999615
GB41960	296.814	0.227655	0.149452	1.52327	0.127691	0.999615
GB41965	423.129	-0.19779	0.171473	-1.15347	0.248716	0.999615
GB41966	231.913	-0.0169263	0.145536	-0.116303	0.907412	0.999615
GB41967	244.944	0.155776	0.147401	1.05682	0.290595	0.999615
GB41968	680.422	-0.00256209	0.127554	-0.0200863	0.983975	0.999615
GB41969	915.3	-0.0283647	0.102095	-0.277826	0.781146	0.999615
GB41970	900.35	-0.0149966	0.130185	-0.115195	0.908291	0.999615
GB41972	163.148	-0.2301	0.154374	-1.49053	0.136085	0.999615
GB41973	864.922	-0.0942561	0.138999	-0.678104	0.497706	0.999615
GB41974	249.676	0.0694967	0.136336	0.509746	0.610229	0.999615
GB41975	235.08	-0.0384758	0.15461	-0.248858	0.803471	0.999615
GB41976	72.5987	0.0243074	0.16187	0.150166	0.880634	0.999615
GB41977	458.448	-0.0387716	0.137559	-0.281855	0.778055	0.999615
GB41979	12784.1	-0.0071791	0.121604	-0.0590367	0.952923	0.999615
GB41980	1772.22	-0.0695927	0.0976679	-0.712544	0.476128	0.999615
GB41981	329.883	-0.167108	0.131074	-1.27492	0.202339	0.999615
GB41982	716.991	-0.0436857	0.124901	-0.349761	0.726518	0.999615
GB41983	947.863	0.0294887	0.132028	0.223352	0.823262	0.999615
GB41985	2338.08	-0.0314945	0.10895	-0.289073	0.772525	0.999615
GB41987	457.913	-0.152274	0.132788	-1.14675	0.251487	0.999615
GB41988	768.107	0.0600605	0.11798	0.509072	0.610702	0.999615
GB41989	1218.5	0.113505	0.144728	0.784263	0.432886	0.999615
GB41993	42.0851	0.171551	0.172918	0.992098	0.32115	0.999615
GB41998	359.349	0.20064	0.130872	1.5331	0.125252	0.999615
GB42004	622.157	-0.131886	0.165137	-0.798648	0.424495	0.999615
GB42010	188.336	-0.193805	0.142446	-1.36055	0.173656	0.999615
GB42011	246.924	-0.139843	0.163806	-0.853711	0.393265	0.999615
GB42012	183.045	0.116946	0.152639	0.766161	0.443581	0.999615
GB42013	180.583	0.140122	0.140623	0.996438	0.319037	0.999615
GB42014	6114.51	-0.108235	0.095258	-1.13623	0.25586	0.999615
GB42015	413.593	-0.172841	0.11669	-1.4812	0.138554	0.999615
GB42016	1969.05	-0.0794731	0.101112	-0.785991	0.431873	0.999615
GB42017	725.119	-0.0324713	0.116937	-0.277683	0.781256	0.999615
GB42018	379.678	-0.147596	0.170429	-0.866026	0.386476	0.999615
GB42019	10070.9	0.0222797	0.115371	0.193114	0.84687	0.999615
GB42020	730.432	-0.0479783	0.120251	-0.398983	0.689906	0.999615
GB42021	1676.26	0.119336	0.138256	0.863151	0.388055	0.999615
GB42022	1444.25	-0.00750248	0.155566	-0.048227	0.961535	0.999615
GB42023	2027.86	0.016499	0.107274	0.153803	0.877765	0.999615
GB42024	949.88	0.0683918	0.129937	0.526344	0.598649	0.999615
GB42031	1234.79	-0.00694573	0.142437	-0.0487635	0.961108	0.999615
GB42032	2927.41	0.0345669	0.109269	0.316348	0.751738	0.999615
GB42033	19.746	0.0881346	0.158557	0.555856	0.578309	0.999615
GB42035	1387.72	0.0986791	0.141051	0.699597	0.484179	0.999615
GB42036	1815.44	0.00885141	0.124887	0.0708754	0.943497	0.999615
GB42037	81.6509	-0.0114979	0.16667	-0.0689861	0.945001	0.999615
GB42038	1092.76	0.0341567	0.119033	0.286952	0.774149	0.999615
GB42039	167370	0.120488	0.12576	0.958078	0.338023	0.999615
GB42041	88.919	-0.166359	0.162786	-1.02195	0.306806	0.999615
GB42043	7546.48	0.00222924	0.120507	0.0184988	0.985241	0.999615
GB42044	29.3882	0.180182	0.169747	1.06148	0.288473	0.999615
GB42046	90.8827	-0.00443404	0.162907	-0.0272181	0.978286	0.999615
GB42048	33.0495	0.0122746	0.170992	0.0717845	0.942773	0.999615
GB42049	1234.8	0.00834083	0.149815	0.055674	0.955601	0.999615
GB42051	758.235	-0.142576	0.125206	-1.13873	0.254817	0.999615
GB42052	212.765	-0.125821	0.155605	-0.808588	0.418752	0.999615
GB42053	204.153	-0.0706749	0.169867	-0.416059	0.677367	0.999615
GB42054	52163.2	0.197019	0.139522	1.4121	0.157921	0.999615
GB42055	18.5291	0.149614	0.163163	0.916959	0.359164	0.999615
GB42057	14850.2	0.182013	0.12024	1.51375	0.13009	0.999615
GB42058	276.426	-0.0461325	0.134583	-0.34278	0.731764	0.999615
GB42062	24566.1	0.186897	0.132641	1.40905	0.15882	0.999615
GB42063	62.0019	0.163947	0.168906	0.97064	0.331728	0.999615
GB42064	147.24	-0.0290053	0.173154	-0.167512	0.866967	0.999615
GB42065	19.5696	0.153763	0.163698	0.939313	0.34757	0.999615
GB42071	587.343	-0.019614	0.129935	-0.150953	0.880013	0.999615
GB42072	762.598	-0.0149505	0.132059	-0.113211	0.909863	0.999615
GB42074	441.93	0.0293654	0.140708	0.208698	0.834684	0.999615
GB42075	486.508	0.130398	0.134748	0.96772	0.333184	0.999615
GB42076	501.286	-0.114192	0.11958	-0.954943	0.339606	0.999615
GB42077	756.394	0.0408507	0.114774	0.355924	0.721898	0.999615
GB42078	947.432	-0.104404	0.111636	-0.935221	0.349674	0.999615
GB42079	1795.78	-0.0559957	0.11737	-0.477088	0.633299	0.999615
GB42081	159.574	-0.0469883	0.164307	-0.28598	0.774894	0.999615
GB42082	1977.77	-0.135535	0.117183	-1.15661	0.247434	0.999615
GB42083	226.476	0.0512889	0.14036	0.36541	0.714805	0.999615
GB42084	6792.16	-0.129487	0.146172	-0.885853	0.375697	0.999615
GB42085	527.201	0.00933963	0.114405	0.0816368	0.934936	0.999615
GB42086	548.402	-0.0175296	0.118627	-0.147771	0.882523	0.999615
GB42087	125.192	0.0328608	0.154455	0.212753	0.83152	0.999615
GB42088	15920.6	0.0818791	0.144472	0.566746	0.570887	0.999615
GB42089	203.778	-0.122534	0.163035	-0.751584	0.452301	0.999615
GB42096	18.1271	0.0367238	0.148841	0.246732	0.805116	0.999615
GB42104	19.6693	-0.0142821	0.161929	-0.0881997	0.929718	0.999615
GB42109	966.269	-0.0738494	0.112053	-0.659055	0.50986	0.999615
GB42110	1747.83	0.0348122	0.109701	0.317338	0.750987	0.999615
GB42111	390.901	-0.106281	0.1583	-0.671391	0.501971	0.999615
GB42112	524.213	0.00381077	0.119979	0.0317619	0.974662	0.999615
GB42135	33.0264	-0.146315	0.173412	-0.843745	0.398812	0.999615
GB42136	24.9841	0.0719818	0.158781	0.45334	0.650304	0.999615
GB42138	274.739	-0.0355604	0.149195	-0.238348	0.811611	0.999615
GB42139	2588.63	-0.0105222	0.126721	-0.0830341	0.933824	0.999615
GB42140	2946.45	-0.00359528	0.101308	-0.0354885	0.97169	0.999615
GB42141	3352.13	0.018894	0.124522	0.151732	0.879398	0.999615
GB42142	3431.59	-0.0591037	0.107277	-0.550945	0.581672	0.999615
GB42143	1557.52	-0.164356	0.138965	-1.18271	0.236922	0.999615
GB42144	22.6679	-0.0590854	0.162164	-0.364355	0.715593	0.999615
GB42145	487.182	0.0791988	0.15615	0.507197	0.612017	0.999615
GB42146	16.6891	0.0866502	0.16169	0.535904	0.592025	0.999615
[truncated: 13,316 more rows]

## Sheet: Exp1_SFvsMI
BeeBaseID	baseMean	log2FoldChange	lfcSE	stat	pvalue	padj
GB44248	221.359	2.32892	0.15308	15.2137	2.8686e-52	2.59321e-48
GB40426	2170.72	1.11527	0.129373	8.62059	6.66087e-18	3.01071e-14
GB46342	3824.54	0.966693	0.12264	7.88239	3.21183e-15	9.67831e-12
GB41311	1418.98	1.17216	0.168307	6.96444	3.29718e-12	7.45164e-09
GB42579	10910.4	0.603147	0.0902911	6.68002	2.38903e-11	4.31937e-08
GB53593	1071.28	0.816003	0.122839	6.64286	3.07661e-11	4.63542e-08
GB50973	1758.5	0.814964	0.123551	6.59619	4.21867e-11	5.44811e-08
GB46371	2434.92	0.778057	0.121037	6.42824	1.29087e-10	1.45869e-07
GB44018	872.318	0.826685	0.131221	6.29995	2.97751e-10	2.99074e-07
GB44017	989.022	0.798077	0.127093	6.27945	3.39781e-10	3.07162e-07
GB42984	21338.7	-0.684389	0.111675	-6.12838	8.87773e-10	6.9722e-07
GB48936	122.669	1.032	0.16858	6.12175	9.25513e-10	6.9722e-07
GB41723	237.951	0.973862	0.164823	5.90852	3.45199e-09	2.229e-06
GB49385	198.731	0.82234	0.139038	5.9145	3.32881e-09	2.229e-06
GB50829	146.343	0.872455	0.149425	5.83874	5.25981e-09	3.16991e-06
GB45074	218.512	0.774536	0.145917	5.30804	1.10808e-07	6.26063e-05
GB41376	11255.2	0.67419	0.128101	5.26295	1.4176e-07	7.53832e-05
GB52377	609.749	0.869443	0.169398	5.13254	2.85853e-07	0.000143562
GB46638	4322.37	0.487089	0.095578	5.09625	3.46455e-07	0.00016484
GB43138	14080.7	0.426482	0.0843041	5.05885	4.21783e-07	0.000190646
GB50651	14385.7	0.620446	0.123805	5.01149	5.40101e-07	0.000232501
GB50780	1996.16	0.647433	0.130303	4.96865	6.7419e-07	0.000277031
GB43624	705.655	0.580209	0.117427	4.94104	7.77074e-07	0.000305424
GB50650	184.245	0.771461	0.157688	4.89232	9.96527e-07	0.000375359
GB55822	1780.25	0.489227	0.102191	4.78739	1.68967e-06	0.000610986
GB42326	7994.64	0.507499	0.106754	4.7539	1.99526e-06	0.000668042
GB50733	6062.63	0.630812	0.132563	4.75859	1.94951e-06	0.000668042
GB49726	1939.65	-0.58099	0.123787	-4.69348	2.68597e-06	0.000853797
GB53775	158.715	0.794033	0.169322	4.68948	2.73895e-06	0.000853797
GB45063	3883.68	0.507226	0.109203	4.6448	3.40398e-06	0.00102573
GB45495	4056.33	-0.784931	0.170208	-4.6116	3.99581e-06	0.00116523
GB40735	121507	0.446111	0.0971711	4.59098	4.41163e-06	0.0012372
GB43657	747.446	0.533565	0.116344	4.58609	4.51632e-06	0.0012372
GB53221	264.254	0.759393	0.16633	4.56559	4.9809e-06	0.00132433
GB42885	199.12	0.699887	0.153748	4.55216	5.30973e-06	0.0013561
GB50909	2814.75	0.509091	0.112015	4.54484	5.49768e-06	0.0013561
GB54496	3914.34	0.480573	0.105787	4.54283	5.5504e-06	0.0013561
GB55490	6101	0.504823	0.111438	4.5301	5.89568e-06	0.00140255
GB52767	1249.97	0.559091	0.124764	4.48118	7.42311e-06	0.00172064
GB43847	221.161	0.610993	0.138513	4.41108	1.02858e-05	0.00226789
GB49390	1829.54	0.671248	0.15207	4.41407	1.01446e-05	0.00226789
GB50373	5251.46	0.416514	0.0946976	4.39836	1.09071e-05	0.00234763
GB44988	13676.1	0.528113	0.121506	4.34638	1.38402e-05	0.00284353
GB48241	6176.65	-0.585696	0.134692	-4.34841	1.37129e-05	0.00284353
GB40973	4954.58	-0.389479	0.089731	-4.34052	1.42148e-05	0.00285559
GB48942	1215.63	0.529458	0.123056	4.30257	1.6883e-05	0.00331787
GB54522	1000.15	0.576676	0.13437	4.29169	1.77316e-05	0.0034105
GB53735	975.132	0.535004	0.127792	4.18652	2.83268e-05	0.00533487
GB42886	251.717	0.63875	0.153433	4.16305	3.14021e-05	0.00557567
GB43434	3014	-0.357236	0.0858191	-4.16266	3.14557e-05	0.00557567
GB55392	1932.91	0.453319	0.108889	4.16311	3.13942e-05	0.00557567
GB41094	769.735	0.532343	0.128028	4.15802	3.21024e-05	0.00558088
GB52171	3099.79	0.539433	0.130563	4.1316	3.60247e-05	0.00614458
GB51582	1386.8	0.622431	0.151526	4.10774	3.99548e-05	0.00668873
GB49809	1265.83	0.611736	0.150056	4.07671	4.56783e-05	0.00750785
GB52172	10334.4	0.425573	0.10498	4.05384	5.03837e-05	0.00813338
GB54627	196.991	0.614885	0.152555	4.03057	5.56423e-05	0.00882467
GB52538	403.021	-0.466077	0.116305	-4.00738	6.13952e-05	0.00956918
GB55380	1562.28	0.385734	0.0964795	3.99809	6.38555e-05	0.00978397
GB50871	4413.59	0.373845	0.0939423	3.97951	6.90563e-05	0.0104045
GB49582	352.06	-0.491011	0.123957	-3.96116	7.45876e-05	0.0110536
GB42423	236.798	0.644333	0.165475	3.89383	9.86748e-05	0.0143874
GB49289	4195.4	0.357608	0.0921014	3.88277	0.000103273	0.0148189
GB45020	1139.83	0.501735	0.129424	3.87668	0.000105893	0.0149574
GB48243	413.532	0.470203	0.121496	3.87012	0.000108783	0.0151292
GB53209	234.336	-0.590679	0.15324	-3.8546	0.000115921	0.0158777
GB55618	1294.27	0.422621	0.109809	3.8487	0.000118745	0.0160218
GB41296	980.768	0.573366	0.149281	3.84086	0.000122604	0.0162991
GB47928	6110.81	0.572037	0.149809	3.81845	0.000134294	0.0173432
GB52360	7156.05	-0.627809	0.164415	-3.81845	0.000134295	0.0173432
GB42384	741.25	-0.421066	0.110387	-3.81445	0.000136489	0.0173783
GB45413	3480.87	-0.391047	0.102644	-3.80974	0.000139111	0.0174662
GB52520	9594.56	0.440873	0.116714	3.77738	0.000158484	0.019626
GB41997	299.148	0.487638	0.129523	3.76488	0.000166629	0.0200844
GB52417	733.711	-0.457986	0.121586	-3.76675	0.000165385	0.0200844
GB40728	179.761	-0.648474	0.173086	-3.74653	0.000179297	0.02105
GB53992	748.391	0.513288	0.136964	3.74761	0.00017853	0.02105
GB55147	585.084	-0.496495	0.13265	-3.74291	0.000181904	0.0210823
GB45706	10635.2	-0.501246	0.134613	-3.72362	0.000196388	0.02163
GB47370	536.383	0.462672	0.124312	3.72186	0.000197757	0.02163
GB47719	395.644	-0.459678	0.123354	-3.72648	0.00019417	0.02163
GB50743	892.975	-0.502636	0.135239	-3.71666	0.000201876	0.02163
GB52245	583.807	-0.447559	0.120242	-3.72216	0.000197529	0.02163
GB54234	248.889	-0.549179	0.147734	-3.71735	0.000201326	0.02163
GB55715	2639.66	0.475708	0.128058	3.71478	0.000203379	0.02163
GB51541	451.214	-0.519404	0.140399	-3.69948	0.000216044	0.0227098
GB50585	316.486	0.562706	0.152577	3.68802	0.000226006	0.0234838
GB53517	3601.82	0.464775	0.126377	3.67769	0.000235356	0.0241775
GB40624	310.891	0.490263	0.133601	3.66961	0.000242919	0.024674
GB48238	4155.8	0.437646	0.119732	3.65523	0.000256955	0.0258097
GB48121	1495.03	0.437395	0.120122	3.64126	0.000271303	0.0268708
GB53965	383.522	0.524	0.143987	3.63922	0.000273464	0.0268708
GB52205	235.019	-0.543252	0.149501	-3.63377	0.000279308	0.02715
GB54219	3296.17	-0.615182	0.170132	-3.6159	0.000299301	0.0287838
GB49774	5698.36	-0.38684	0.107164	-3.60979	0.00030645	0.0291611
GB48684	9052.07	0.434099	0.120591	3.59977	0.000318495	0.0299916
GB40128	383.401	0.476036	0.132664	3.58829	0.000332855	0.0310208
GB53284	1068.27	0.450922	0.125874	3.58234	0.00034053	0.0314121
GB51048	703.602	0.441892	0.123557	3.57644	0.000348305	0.0318048
GB52042	458.023	0.4554	0.128178	3.55286	0.000381065	0.0344483
GB49564	611.361	0.440033	0.124156	3.5442	0.000393814	0.0345638
GB55105	522.893	-0.423176	0.119346	-3.54581	0.000391414	0.0345638
GB55400	11572.1	0.485583	0.136914	3.54664	0.000390183	0.0345638
GB40536	337.612	0.568099	0.16044	3.54089	0.000398783	0.0346635
GB51422	1197.52	-0.488417	0.138418	-3.52857	0.000417819	0.0359722
GB51967	135.214	0.606358	0.172101	3.52326	0.000426269	0.0363535
GB42242	158.336	-0.4878	0.139124	-3.50622	0.000454524	0.03808
GB44663	2346.98	0.367389	0.104914	3.5018	0.000462124	0.03808
GB47508	1278.24	0.435391	0.124359	3.50109	0.000463363	0.03808
GB48239	5857.21	0.419842	0.119755	3.50585	0.000455156	0.03808
GB50342	444.354	0.428365	0.122475	3.49757	0.000469518	0.0381461
GB52106	2414.24	0.366853	0.10494	3.49582	0.000472607	0.0381461
GB41259	415.198	-0.450694	0.129093	-3.49124	0.000480788	0.038463
GB42334	1277.47	0.462097	0.133227	3.46849	0.0005234	0.03959
GB45696	316.428	-0.490692	0.141516	-3.46739	0.000525531	0.03959
GB47344	470.137	-0.387626	0.111787	-3.46754	0.000525239	0.03959
GB49283	2279.16	0.369741	0.106623	3.46774	0.000524862	0.03959
GB49857	15056.6	0.385702	0.111071	3.47256	0.000515512	0.03959
GB51725	1105.59	-0.330405	0.0951237	-3.47342	0.00051387	0.03959
GB53682	1780.35	0.489365	0.141017	3.47025	0.000519983	0.03959
GB55917	689.598	-0.441924	0.127854	-3.45648	0.000547279	0.0408877
GB47026	5015.59	0.42148	0.122198	3.44915	0.000562348	0.0416691
GB45719	632.939	-0.49241	0.142955	-3.44452	0.000572077	0.0417063
GB50174	168.976	0.56346	0.163534	3.44552	0.000569959	0.0417063
GB41895	4282.54	0.400653	0.116662	3.43431	0.000594063	0.0426216
GB44558	1561.45	-0.406351	0.118261	-3.43605	0.000590266	0.0426216
GB43772	1232.04	0.459638	0.13436	3.42094	0.000624059	0.0440742
GB54570	754.79	-0.444013	0.129733	-3.42251	0.000620456	0.0440742
GB55403	16636.8	0.353981	0.103635	3.41565	0.000636298	0.0445902
GB51821	131.636	0.565188	0.165918	3.40642	0.000658206	0.0457706
GB49332	781.442	0.427613	0.12591	3.39619	0.000683319	0.0471543
GB42959	331.514	-0.506054	0.149192	-3.39197	0.00069392	0.047523
GB52284	143.031	-0.511132	0.151243	-3.37954	0.000726063	0.0486193
GB54151	15706.2	0.413288	0.122217	3.38161	0.000720637	0.0486193
GB55008	235.995	-0.554564	0.164029	-3.38088	0.000722539	0.0486193
GB40147	1098.41	0.393449	0.116611	3.37404	0.000740731	0.0492368
GB53972	226.097	-0.471551	0.139957	-3.36925	0.000753732	0.0497353
GB51938	112.593	-0.576211	0.171126	-3.36718	0.000759409	0.0497468
GB43293	58097.7	0.341461	0.101567	3.36194	0.000773967	0.0503357
GB42983	310.421	-0.476455	0.142034	-3.35452	0.000795028	0.0512033
GB54528	1753.95	0.476137	0.142075	3.35131	0.0008043	0.0512033
GB55943	643.75	-0.407064	0.121428	-3.35231	0.000801414	0.0512033
GB41945	1750.92	0.563284	0.168311	3.34669	0.000817822	0.0517001
GB53865	2078.25	0.406987	0.121795	3.34158	0.000833026	0.0522955
GB47495	567.042	-0.366864	0.11002	-3.33453	0.000854433	0.0527725
GB48935	2623.01	0.441779	0.132436	3.3358	0.000850551	0.0527725
GB49900	475.97	-0.524703	0.157411	-3.33333	0.000858137	0.0527725
GB43407	457.829	0.464518	0.139937	3.31947	0.000901884	0.0548687
GB44615	1578.36	-0.350611	0.105647	-3.3187	0.000904363	0.0548687
GB45565	331.997	0.541499	0.163532	3.31128	0.000928712	0.0559704
GB40356	1748.28	0.54058	0.163522	3.30586	0.000946865	0.0563451
GB52158	823.663	-0.464314	0.140459	-3.3057	0.000947395	0.0563451
GB51016	809.691	-0.389419	0.11804	-3.29904	0.000970145	0.057321
GB48262	2461.92	0.346691	0.105367	3.29031	0.00100079	0.0587474
GB44114	205.704	-0.476292	0.144969	-3.28547	0.00101812	0.0589202
GB46746	199.34	-0.451916	0.137583	-3.28469	0.00102096	0.0589202
GB53611	5429.17	0.336836	0.102567	3.28405	0.00102328	0.0589202
GB47556	695.722	0.409648	0.125149	3.27328	0.00106307	0.0606173
GB55638	1322.51	0.509454	0.155679	3.27246	0.00106617	0.0606173
GB53316	1080.7	-0.360028	0.11027	-3.26497	0.00109476	0.0618537
GB51407	136.174	-0.499208	0.153134	-3.25994	0.00111436	0.0625701
GB40607	563.854	0.518994	0.159793	3.24792	0.00116253	0.0644968
GB53143	464.99	-0.417045	0.128408	-3.24782	0.00116294	0.0644968
GB42263	256.431	-0.426617	0.131594	-3.24191	0.00118732	0.0653527
GB55605	418.119	0.396656	0.122403	3.24059	0.00119283	0.0653527
GB42539	2219.08	0.544744	0.168684	3.22937	0.00124064	0.0659872
GB47831	927.133	-0.367935	0.113746	-3.2347	0.00121772	0.0659872
GB50951	281.547	-0.502126	0.155732	-3.2243	0.00126281	0.0659872
GB51686	212.975	-0.510864	0.158069	-3.23191	0.00122966	0.0659872
GB52010	407.703	-0.470057	0.145529	-3.22999	0.00123796	0.0659872
GB52581	265.194	0.550687	0.170664	3.22673	0.00125215	0.0659872
GB53320	857.697	0.436354	0.135214	3.22713	0.0012504	0.0659872
GB55729	28276.5	0.513417	0.15917	3.22559	0.00125712	0.0659872
GB45139	7985.56	0.329928	0.10245	3.22039	0.00128018	0.0661305
GB49849	144.571	0.506484	0.157237	3.22115	0.00127676	0.0661305
GB53589	2496.89	-0.359306	0.111735	-3.2157	0.00130126	0.0668377
GB40168	8946.32	0.411966	0.128255	3.21208	0.00131777	0.0673032
GB50184	1209.3	0.37081	0.115513	3.21011	0.00132686	0.0673865
GB45131	209.047	0.480884	0.150139	3.20293	0.00136039	0.0687037
GB42424	1760.13	0.416146	0.13015	3.19743	0.00138659	0.0692527
GB55816	5103.06	0.339699	0.106212	3.19832	0.00138229	0.0692527
GB40148	7213.23	0.539127	0.168834	3.19323	0.0014069	0.0694992
GB42822	133.006	-0.506141	0.158486	-3.19361	0.00140508	0.0694992
GB43802	115.082	0.527372	0.165405	3.18838	0.00143075	0.0702932
GB45935	5634.81	0.352966	0.110962	3.18095	0.0014679	0.0713433
GB52423	364.979	-0.425773	0.133798	-3.1822	0.00146161	0.0713433
GB45062	1486.44	0.479372	0.151098	3.17259	0.00151085	0.0726494
GB54446	99008.8	0.401698	0.126579	3.1735	0.00150611	0.0726494
GB40856	721.654	0.420112	0.132989	3.15899	0.00158315	0.0750565
GB45366	120.066	-0.477895	0.151377	-3.15698	0.00159412	0.0750565
GB45645	9944.78	0.442183	0.13998	3.1589	0.00158368	0.0750565
GB55997	735.033	0.475797	0.15069	3.15745	0.00159155	0.0750565
GB41265	2478.65	-0.409419	0.129839	-3.15329	0.00161443	0.0754455
GB54150	2519.32	0.367098	0.116449	3.15245	0.00161907	0.0754455
GB47009	10541.1	0.315625	0.100429	3.14276	0.00167361	0.0775866
GB40671	2734.94	0.333228	0.106149	3.13925	0.00169381	0.0778398
GB42260	237.069	0.412912	0.131625	3.13704	0.00170665	0.0778398
GB51802	463.743	-0.453422	0.144488	-3.13812	0.00170035	0.0778398
GB51909	3236.44	0.466878	0.148884	3.13586	0.00171351	0.0778398
GB41624	159.481	-0.529908	0.169411	-3.12794	0.00176039	0.0795695
GB55456	1711.12	-0.357574	0.114481	-3.12343	0.00178759	0.0803972
GB50729	842.32	-0.312535	0.100172	-3.12	0.00180853	0.0805373
GB51615	1497.14	0.426702	0.136755	3.1202	0.00180728	0.0805373
GB53996	3599.18	0.395351	0.127081	3.11103	0.00186439	0.0826179
GB45198	294.527	0.401773	0.129323	3.10674	0.00189165	0.0834172
GB44086	158.906	-0.465662	0.15011	-3.10213	0.00192133	0.0835037
GB46024	400.104	-0.46954	0.151345	-3.10245	0.00191924	0.0835037
GB55579	334.354	-0.388944	0.125282	-3.10454	0.00190576	0.0835037
GB55937	226.015	-0.480599	0.155057	-3.0995	0.00193849	0.0838465
GB47022	441.929	-0.483205	0.156143	-3.09464	0.00197054	0.0838638
GB53009	8051.4	0.44341	0.143233	3.09571	0.00196339	0.0838638
GB54959	944.703	-0.427612	0.138215	-3.09382	0.00197599	0.0838638
GB54975	270.555	-0.421166	0.136013	-3.09653	0.00195803	0.0838638
GB43876	612.368	0.504442	0.163686	3.08176	0.00205781	0.0856288
GB45948	433.593	-0.393283	0.127659	-3.08073	0.00206494	0.0856288
GB52773	6256.59	0.328216	0.106481	3.08239	0.00205348	0.0856288
GB53910	442.143	-0.386343	0.125335	-3.08249	0.00205276	0.0856288
GB54030	2360.91	0.41633	0.134996	3.08402	0.00204224	0.0856288
GB50482	9023.42	0.421009	0.136857	3.07627	0.00209608	0.0865231
GB55515	78760.1	0.460478	0.149761	3.07475	0.00210681	0.0865708
GB41893	1166.7	0.358083	0.116855	3.06434	0.00218149	0.0887062
GB48075	745.712	-0.388459	0.127081	-3.05678	0.00223728	0.0887062
GB51606	356.435	-0.415346	0.135835	-3.05772	0.00223025	0.0887062
GB52063	283.087	0.451889	0.147612	3.06134	0.00220351	0.0887062
GB53124	1402.2	0.333916	0.109063	3.06169	0.00220093	0.0887062
GB54052	1316.52	-0.276909	0.0904859	-3.06025	0.00221155	0.0887062
GB54195	250.036	-0.424363	0.138757	-3.05832	0.00222581	0.0887062
GB55417	1105.59	-0.434771	0.142073	-3.06021	0.00221185	0.0887062
GB53912	1059.28	0.313947	0.102826	3.05317	0.00226435	0.0893872
GB48580	209.083	-0.480041	0.157485	-3.04817	0.00230243	0.0901038
GB49056	689.448	0.421648	0.138278	3.04928	0.00229394	0.0901038
GB44418	1024.33	-0.304015	0.0999973	-3.04023	0.00236398	0.0912733
GB45500	512.996	0.415612	0.136754	3.03912	0.0023727	0.0912733
GB53516	998.936	0.346652	0.11402	3.04028	0.00236362	0.0912733
GB54777	1406.2	0.433286	0.142438	3.04193	0.00235064	0.0912733
GB44296	5824.25	0.349627	0.115098	3.03765	0.00238432	0.0913317
GB43572	54006.5	0.414492	0.136748	3.03106	0.002437	0.0926409
GB48462	166.271	0.515391	0.170051	3.03081	0.002439	0.0926409
GB41289	6287.89	0.363259	0.120088	3.02494	0.00248681	0.0927068
GB43143	2044.85	0.277401	0.0916948	3.02526	0.00248419	0.0927068
GB43901	492.757	-0.393721	0.130193	-3.02412	0.00249356	0.0927068
GB47285	250.82	-0.406118	0.134069	-3.02917	0.0024523	0.0927068
GB52493	26260	-0.481336	0.159108	-3.02522	0.00248454	0.0927068
GB52624	466.256	0.492116	0.162787	3.02307	0.00250226	0.0927068
GB54256	684.304	0.45796	0.151607	3.02071	0.00252182	0.0930499
GB53961	463.442	0.41963	0.139136	3.01598	0.00256153	0.0941309
GB48237	1700.72	0.391845	0.129984	3.01456	0.00257352	0.0941888
GB41451	370.931	-0.385313	0.128051	-3.00907	0.00262048	0.0951371
GB42056	906.8	0.393368	0.130685	3.01004	0.00261215	0.0951371
GB48996	412.344	-0.361908	0.120383	-3.0063	0.00264445	0.0952424
GB54724	20588.8	0.395896	0.131637	3.00748	0.00263427	0.0952424
GB40074	3267.61	0.476963	0.158806	3.00342	0.00266963	0.0953893
GB52314	931.253	-0.343484	0.114364	-3.00343	0.00266952	0.0953893
GB54087	669.943	-0.353913	0.118073	-2.99741	0.00272286	0.0969081
GB43483	655.395	-0.323196	0.107898	-2.99537	0.00274114	0.0971761
GB43953	6909.47	0.304909	0.101859	2.99345	0.00275842	0.0974066
GB45911	31824.5	0.273588	0.091514	2.98958	0.00279364	0.0982667
GB54992	366.084	-0.414501	0.138708	-2.98829	0.00280542	0.0982985
GB42958	579.311	-0.385453	0.129086	-2.98602	0.00282637	0.0983367
GB46878	795.546	-0.372324	0.124698	-2.98581	0.00282827	0.0983367
GB47230	545.41	-0.414198	0.139024	-2.97933	0.00288881	0.099296
GB49066	1039.7	0.431633	0.144863	2.9796	0.00288627	0.099296
GB50822	4325.18	0.353651	0.118673	2.98006	0.00288192	0.099296
GB40842	158.779	-0.482972	0.162268	-2.97638	0.00291669	0.0998744
GB47151	585.38	-0.336636	0.113206	-2.97365	0.00294279	0.100011
GB51489	17232.2	0.437718	0.147173	2.97418	0.00293769	0.100011
GB40828	617.195	0.454985	0.15313	2.97124	0.00296601	0.100422
GB44358	177.996	-0.425516	0.143378	-2.96779	0.00299953	0.100429
GB49568	3696.71	0.362495	0.122071	2.96953	0.00298253	0.100429
GB53317	349.903	-0.454502	0.153102	-2.96863	0.0029913	0.100429
GB40629	3095.29	0.378564	0.128175	2.9535	0.00314194	0.101079
GB45351	418.569	-0.384792	0.130259	-2.95405	0.00313633	0.101079
GB46774	5942.48	-0.496754	0.168097	-2.95516	0.00312511	0.101079
GB47321	700.931	-0.338561	0.114351	-2.96073	0.00306913	0.101079
GB47503	7695.3	0.446161	0.151033	2.95407	0.00313615	0.101079
GB48161	968.771	0.419418	0.141491	2.96429	0.00303386	0.101079
GB50994	3527.69	0.303555	0.102595	2.95878	0.00308863	0.101079
GB51041	3483.53	0.307652	0.103899	2.96106	0.00306582	0.101079
GB54350	460.894	0.414925	0.140302	2.95738	0.00310266	0.101079
GB54486	5872.7	0.474394	0.160121	2.96272	0.00304936	0.101079
GB54593	20106.6	-0.290738	0.0984035	-2.95455	0.00313123	0.101079
GB43485	614.972	-0.336846	0.114185	-2.95	0.00317777	0.101869
GB40545	271.737	-0.470816	0.159901	-2.94443	0.00323555	0.102718
GB41521	2526.69	0.289546	0.0983393	2.94436	0.00323626	0.102718
GB54309	280.205	0.450924	0.153159	2.94416	0.00323836	0.102718
GB42201	918.12	0.459354	0.156154	2.94168	0.00326438	0.103182
GB45324	3503.16	0.293889	0.10003	2.93801	0.00330324	0.104046
GB51548	1288.82	0.304594	0.103812	2.93408	0.00334535	0.105007
GB51657	573.707	0.412708	0.140747	2.93227	0.00336499	0.105258
GB43195	3451.03	-0.386731	0.131992	-2.92996	0.00339003	0.10556
GB50382	771.854	0.393381	0.134353	2.92796	0.00341195	0.10556
GB53220	6417.33	0.245573	0.0838964	2.9271	0.00342136	0.10556
GB53880	890.791	-0.319968	0.109283	-2.92787	0.00341287	0.10556
GB54341	2409.44	-0.374499	0.12816	-2.92213	0.00347647	0.106896
GB48085	192.575	-0.421919	0.144664	-2.91654	0.00353932	0.108459
GB48377	1523.42	-0.38968	0.133767	-2.91313	0.00357827	0.109282
GB50767	1499.58	0.305145	0.104815	2.91127	0.00359965	0.109565
GB41282	2155.72	0.330902	0.11401	2.90239	0.00370328	0.111592
GB43621	296.708	0.395878	0.13635	2.90339	0.00369151	0.111592
GB52917	321.611	-0.365241	0.125797	-2.90341	0.00369126	0.111592
GB42621	14194.1	0.414615	0.143297	2.89339	0.00381107	0.114362
GB53705	3972.88	0.309168	0.106882	2.89261	0.00382049	0.114362
GB40754	192.128	0.433819	0.150782	2.87713	0.0040131	0.115557
GB40774	437.133	-0.376827	0.130928	-2.87811	0.00400064	0.115557
GB41894	2944.96	0.340038	0.117992	2.88187	0.00395326	0.115557
GB42534	2134.04	0.282712	0.0981819	2.87947	0.00398339	0.115557
GB43112	119014	0.475767	0.165233	2.87938	0.00398463	0.115557
GB45503	751.062	0.310441	0.107897	2.87721	0.00401212	0.115557
GB46697	5806.72	0.286231	0.0994331	2.87863	0.00399402	0.115557
GB47875	343.621	0.417133	0.144739	2.88196	0.00395212	0.115557
GB52492	4119.63	-0.432777	0.150423	-2.87707	0.00401381	0.115557
GB53713	1192.72	-0.357667	0.123995	-2.88452	0.00392012	0.115557
GB54163	1787.41	0.430005	0.149323	2.8797	0.0039805	0.115557
GB55116	121.402	0.460344	0.159603	2.88431	0.00392267	0.115557
GB47813	860.505	-0.312304	0.108864	-2.86874	0.00412105	0.117893
GB49459	428.285	-0.396488	0.138193	-2.86909	0.00411656	0.117893
GB45057	3879.01	0.338823	0.118153	2.86767	0.00413506	0.117921
GB47878	277.375	-0.38173	0.133169	-2.8665	0.00415039	0.117986
GB53243	1241.56	-0.280447	0.097918	-2.8641	0.00418199	0.118282
GB54250	801.943	0.386842	0.135084	2.86372	0.00418699	0.118282
GB54778	2603.45	0.390271	0.136866	2.85149	0.0043515	0.122547
GB52623	345.278	0.455369	0.159833	2.84903	0.00438523	0.123113
GB54303	14036.2	-0.268761	0.094472	-2.84488	0.00444286	0.124345
GB50583	445.434	0.452588	0.159264	2.84175	0.00448667	0.125184
GB40129	743.911	0.342864	0.120891	2.83614	0.00456627	0.125711
GB40358	646.786	-0.331253	0.116879	-2.83415	0.00459476	0.125711
GB41300	249.536	-0.387636	0.136752	-2.83458	0.00458854	0.125711
GB42304	485.257	0.389209	0.137267	2.83541	0.00457674	0.125711
GB49312	884.625	0.459943	0.162319	2.83358	0.00460291	0.125711
GB50390	1985.11	-0.384157	0.135372	-2.83779	0.00454276	0.125711
GB52765	278.726	0.39541	0.139348	2.83758	0.00454576	0.125711
GB47779	29853.8	0.287934	0.101711	2.8309	0.00464174	0.125869
GB48347	1017.91	-0.281749	0.0995473	-2.8303	0.00465046	0.125869
GB53257	253.107	0.440897	0.155745	2.83088	0.00464194	0.125869
GB41962	920.851	0.420971	0.149021	2.82491	0.00472934	0.126147
GB44200	657.547	0.346313	0.122637	2.82389	0.00474446	0.126147
GB46457	1826.29	-0.335751	0.118778	-2.82672	0.00470277	0.126147
GB49282	813.48	0.361155	0.127839	2.82508	0.00472687	0.126147
GB50185	948.978	0.327807	0.11606	2.82445	0.00473625	0.126147
GB51596	620.951	-0.387353	0.137118	-2.82497	0.00472853	0.126147
GB41855	3151.44	0.308891	0.109452	2.82215	0.00477027	0.126461
GB48698	2193.44	-0.25073	0.088941	-2.81906	0.00481644	0.126572
GB52008	994.118	-0.326923	0.115945	-2.81963	0.00480789	0.126572
GB55710	691.35	-0.350504	0.124318	-2.81943	0.00481094	0.126572
GB41157	1143.76	-0.281772	0.100185	-2.81253	0.00491533	0.128672
GB50141	1334.93	-0.392604	0.139656	-2.81123	0.00493523	0.128672
GB52144	5893.97	0.377057	0.134137	2.81098	0.00493908	0.128672
GB41584	555.031	-0.330052	0.117613	-2.80626	0.00501202	0.129391
GB46543	1149.01	-0.330657	0.117812	-2.80664	0.00500613	0.129391
GB51258	4639	0.281514	0.100344	2.80549	0.00502394	0.129391
GB52307	361.354	-0.37384	0.13325	-2.80555	0.00502306	0.129391
GB53195	242.508	-0.461858	0.164754	-2.80332	0.00505794	0.129529
GB55017	747.821	-0.343062	0.122346	-2.80403	0.00504682	0.129529
GB42960	683.462	-0.365269	0.130419	-2.80075	0.00509846	0.130198
GB49785	27261.1	0.278528	0.0995466	2.79797	0.00514256	0.130586
GB53995	908.285	0.378666	0.135321	2.79827	0.00513767	0.130586
GB55998	2986.08	0.325661	0.116486	2.79571	0.00517855	0.131132
GB45641	353.699	0.380811	0.136306	2.7938	0.00520929	0.131542
GB48219	391.214	-0.349627	0.125196	-2.79263	0.00522822	0.131652
GB42592	3063.19	0.288337	0.103409	2.78832	0.00529822	0.132379
GB45025	839.408	-0.34708	0.124484	-2.78815	0.005301	0.132379
GB48162	26587.9	0.275135	0.098662	2.78867	0.00529257	0.132379
GB41344	1625.63	0.371051	0.133294	2.7837	0.00537435	0.133189
GB52145	123.357	0.479353	0.172168	2.78421	0.00536579	0.133189
GB55831	771.888	-0.378256	0.135892	-2.7835	0.00537764	0.133189
GB44931	308.174	-0.382188	0.137392	-2.78173	0.00540694	0.133548
GB47185	622.991	-0.335613	0.120891	-2.77616	0.00550046	0.13439
GB49259	7184.7	0.357525	0.128759	2.77669	0.00549163	0.13439
GB53570	444.401	0.393008	0.141548	2.77649	0.00549489	0.13439
GB55654	390.08	0.427915	0.154058	2.77762	0.00547585	0.13439
GB44688	235.793	-0.438931	0.15825	-2.77366	0.00554288	0.135061
GB44416	926.157	-0.361477	0.130405	-2.77197	0.0055719	0.135403
GB46612	1693.08	0.410761	0.148376	2.76838	0.0056336	0.136536
GB51411	528.812	-0.372866	0.134746	-2.76717	0.00565449	0.136675
GB53807	524.163	0.373658	0.135106	2.76567	0.00568054	0.136939
GB42296	166.639	0.394431	0.1428	2.76213	0.00574263	0.137002
GB44288	2683.35	-0.29595	0.10706	-2.76434	0.00570376	0.137002
GB48005	20225	0.320075	0.115837	2.76316	0.00572449	0.137002
GB55169	581.495	0.449077	0.162588	2.76206	0.00574378	0.137002
GB47571	672.881	-0.373924	0.135454	-2.76053	0.00577084	0.137285
GB46583	7598.49	-0.34618	0.125574	-2.75679	0.00583711	0.137774
GB47518	738.405	0.463029	0.16786	2.75843	0.00580801	0.137774
GB53876	408.459	-0.378744	0.137377	-2.75696	0.00583414	0.137774
GB45377	71617.1	0.298179	0.108261	2.75426	0.00588254	0.138125
GB46029	322.803	-0.364557	0.132326	-2.75499	0.00586932	0.138125
GB41175	2120.41	0.249468	0.0907627	2.74858	0.00598542	0.139641
GB42412	135.292	-0.451054	0.164231	-2.74645	0.00602433	0.139641
GB43625	166.425	-0.406058	0.147785	-2.74764	0.00600264	0.139641
GB49265	2396.18	0.28831	0.104984	2.74621	0.00602877	0.139641
GB51707	616.832	-0.375902	0.13691	-2.74561	0.0060398	0.139641
GB52057	246.066	-0.382907	0.13943	-2.74622	0.00602857	0.139641
GB44228	119.28	0.455016	0.16584	2.74371	0.00607492	0.139739
GB47596	531.755	-0.381623	0.139052	-2.74447	0.00606094	0.139739
GB40654	2018.74	-0.297023	0.108629	-2.73428	0.00625163	0.141641
GB41343	3575.04	0.346173	0.126502	2.73649	0.00620976	0.141641
GB42919	1255.3	-0.295654	0.107986	-2.7379	0.00618337	0.141641
GB45923	7297.13	0.268667	0.0982492	2.73454	0.00624672	0.141641
GB52842	3069.62	0.321551	0.117545	2.73557	0.00622732	0.141641
GB54987	10282	0.347601	0.127039	2.73617	0.00621585	0.141641
GB49149	974.764	0.333255	0.122003	2.73152	0.00630423	0.142476
GB42000	22383.1	0.273681	0.100342	2.72749	0.00638182	0.143308
GB51553	393.961	-0.343548	0.125974	-2.72714	0.00638863	0.143308
GB51772	1260.6	0.434563	0.159279	2.72831	0.00636591	0.143308
GB45982	418.067	-0.356838	0.130977	-2.72442	0.00644142	0.143779
GB54699	151.245	-0.42086	0.154434	-2.72518	0.0064267	0.143779
GB55364	3184.76	0.332322	0.122073	2.72232	0.00648255	0.14434
GB40364	502.635	-0.376834	0.138668	-2.71753	0.00657718	0.144741
GB44201	550.133	0.359098	0.132082	2.71876	0.00655277	0.144741
GB46184	607.252	0.378448	0.139342	2.71597	0.00660817	0.144741
GB47901	646.154	-0.339411	0.124816	-2.71928	0.00654249	0.144741
GB50142	12367.1	0.245683	0.0903056	2.72058	0.00651681	0.144741
GB50923	1502.87	-0.332576	0.122462	-2.71575	0.0066126	0.144741
GB53340	21927.7	0.299787	0.110376	2.71606	0.00660637	0.144741
GB55578	9558.01	0.28159	0.103756	2.71396	0.00664834	0.145172
GB45530	1152.18	0.311411	0.114855	2.71134	0.00670127	0.145975
GB51498	505.744	-0.374143	0.138168	-2.70789	0.00677134	0.147146
GB53470	363.547	0.366187	0.135296	2.70657	0.00679814	0.147375
GB47607	230.085	0.390889	0.144486	2.70537	0.00682277	0.147555
GB43015	2037.64	0.249545	0.0922684	2.70455	0.00683965	0.147567
GB44948	232.551	0.390918	0.144829	2.69916	0.00695138	0.148747
GB48821	375.177	-0.412148	0.152663	-2.69973	0.00693957	0.148747
GB54152	21913.1	0.352205	0.130507	2.69874	0.00696015	0.148747
GB55648	7304.55	0.340195	0.126009	2.69977	0.00693876	0.148747
GB40126	1402.86	0.319784	0.118539	2.69771	0.00698185	0.148858
GB49017	382.992	0.361036	0.133889	2.69653	0.00700665	0.149035
GB41391	174.963	-0.391416	0.145297	-2.6939	0.00706206	0.149862
GB48148	4198.57	0.363674	0.135113	2.69163	0.00711037	0.150533
GB40028	517.768	-0.298011	0.110886	-2.68754	0.00719808	0.152034
GB47049	4945.06	0.328911	0.122585	2.68313	0.0072937	0.152982
GB51339	164.164	-0.450347	0.167843	-2.68315	0.00729328	0.152982
GB52258	1467.03	0.4567	0.170152	2.68407	0.00727325	0.152982
GB41736	3081.11	0.391113	0.146052	2.67791	0.00740832	0.154787
GB46436	1040.89	0.338314	0.126347	2.67765	0.007414	0.154787
GB55457	384.744	-0.376115	0.140533	-2.67634	0.00744304	0.155035
GB43904	843.836	-0.321783	0.120522	-2.66991	0.00758708	0.157672
GB43133	6445.57	0.31019	0.116321	2.66667	0.00766062	0.158635
GB45155	341.666	-0.334518	0.12546	-2.66633	0.00766851	0.158635
GB41024	464.095	-0.334142	0.125384	-2.66495	0.00769994	0.158921
GB44537	390.583	-0.358403	0.134631	-2.66212	0.0077651	0.159318
GB44939	7023.31	0.239286	0.0899141	2.66127	0.00778458	0.159318
GB45972	13232.7	0.365196	0.137237	2.66105	0.00778967	0.159318
GB49858	2999.39	0.259985	0.0976613	2.6621	0.0077654	0.159318
GB42015	413.593	-0.313318	0.118021	-2.65477	0.00793622	0.161584
GB44216	596.351	0.380891	0.143472	2.65482	0.00793514	0.161584
GB42603	3742.4	0.310466	0.116994	2.65369	0.00796179	0.161741
GB55423	929.421	0.40058	0.151113	2.65087	0.00802844	0.162729
GB44121	40424.1	0.302561	0.11417	2.65009	0.00804695	0.162739
GB55402	167.982	0.40468	0.152773	2.64889	0.00807558	0.162858
GB55626	261.218	-0.366298	0.138312	-2.64834	0.00808885	0.162858
GB50551	416.79	-0.387681	0.146459	-2.64702	0.00812034	0.163129
GB42224	3083.37	0.301591	0.114138	2.64234	0.00823351	0.163303
GB42878	1382.29	0.317666	0.120151	2.64388	0.00819607	0.163303
GB44598	405.227	-0.351357	0.132916	-2.64346	0.00820646	0.163303
GB45052	8757.47	0.307788	0.11645	2.6431	0.00821509	0.163303
GB47918	4064.32	0.396132	0.149868	2.64321	0.00821236	0.163303
GB50955	1946.46	-0.350421	0.132626	-2.64218	0.00823738	0.163303
GB44498	986.461	0.285188	0.107973	2.64128	0.00825934	0.163379
GB42879	4806.5	0.32876	0.124661	2.63723	0.00835857	0.163821
GB47461	211.249	-0.394809	0.149697	-2.63739	0.00835479	0.163821
GB49468	480.101	-0.308137	0.116766	-2.63892	0.00831713	0.163821
GB54102	751.629	-0.333946	0.126654	-2.63668	0.00837227	0.163821
GB54603	420.943	-0.385061	0.146	-2.6374	0.00835451	0.163821
GB41617	1104.04	0.40148	0.152684	2.62948	0.0085516	0.16431
GB45437	1779.15	0.348608	0.132595	2.62911	0.00856084	0.16431
GB46789	349.223	0.344128	0.130845	2.63004	0.00853751	0.16431
GB46974	438.345	-0.314493	0.11941	-2.63371	0.00844566	0.16431
GB48579	543.1	-0.343819	0.130575	-2.63311	0.00846072	0.16431
GB48929	878.894	-0.293062	0.11137	-2.63142	0.00850281	0.16431
GB52741	5381.59	0.317561	0.12078	2.62925	0.00855724	0.16431
GB53323	4953.02	0.333241	0.126636	2.63149	0.00850117	0.16431
GB54035	1632.56	-0.342852	0.130286	-2.63154	0.00849985	0.16431
GB41999	619.222	0.355236	0.135341	2.62476	0.00867107	0.165085
GB44387	475.374	0.41808	0.15918	2.62647	0.00862757	0.165085
GB46277	23297.8	0.298235	0.11369	2.62323	0.00871014	0.165085
GB47187	436.351	-0.328928	0.125426	-2.62249	0.00872905	0.165085
GB49588	1725.18	0.347366	0.132438	2.62285	0.00871976	0.165085
GB53231	670.233	-0.360946	0.137613	-2.62291	0.00871811	0.165085
GB54109	1099.62	-0.29163	0.11115	-2.62375	0.0086967	0.165085
GB47051	289.568	0.41	0.156409	2.62133	0.0087588	0.165302
GB45666	158.925	-0.392809	0.150044	-2.61796	0.00884573	0.165903
GB48325	2547.38	-0.286115	0.109265	-2.61854	0.00883076	0.165903
GB53446	251.502	0.35166	0.134309	2.61829	0.00883714	0.165903
GB48526	2351.17	0.273246	0.104412	2.61699	0.00887086	0.16603
GB40674	792.823	-0.306456	0.117332	-2.61188	0.0090045	0.16681
GB45810	11252.9	0.219734	0.0841289	2.61187	0.00900476	0.16681
GB49131	6032.27	0.234847	0.0898691	2.61321	0.00896964	0.16681
GB53711	637.301	0.39295	0.150407	2.61257	0.00898641	0.16681
GB54432	6648.72	0.330595	0.12645	2.61443	0.00893754	0.16681
GB50931	1310.88	0.343909	0.131743	2.61046	0.00904209	0.167158
GB47614	2825.94	0.278927	0.106923	2.60867	0.00908945	0.167349
GB51174	118617	0.430297	0.164907	2.60934	0.00907178	0.167349
GB42815	2205.8	0.416076	0.159643	2.60628	0.00915304	0.168178
GB47338	113.619	-0.400578	0.153796	-2.6046	0.00919802	0.168662
GB46952	695.09	0.265218	0.101892	2.60293	0.00924313	0.169146
GB47746	1012.35	-0.296103	0.113861	-2.60058	0.00930667	0.169341
GB50043	7909.41	-0.372436	0.143219	-2.60046	0.00931001	0.169341
GB55007	1606.51	0.333017	0.128009	2.60152	0.00928111	0.169341
GB42979	644.452	0.292669	0.112727	2.59627	0.00942415	0.170551
GB52910	1190.42	0.354215	0.136432	2.59627	0.00942422	0.170551
GB55897	182.351	-0.449082	0.172994	-2.59594	0.00943315	0.170551
GB48337	427.692	-0.363259	0.14002	-2.59434	0.0094773	0.170675
GB50769	2111.46	0.368695	0.142142	2.59386	0.00949057	0.170675
GB51109	284.771	0.353161	0.136164	2.59364	0.00949663	0.170675
GB40699	285.743	-0.449297	0.17335	-2.59185	0.00954612	0.170966
GB44436	1847.75	-0.260145	0.100388	-2.5914	0.0095585	0.170966
GB45070	849.074	0.381136	0.1471	2.59101	0.00956957	0.170966
GB54107	168.137	-0.364709	0.14087	-2.58898	0.00962599	0.171635
GB55097	411.447	0.334049	0.129177	2.58598	0.00971013	0.172794
GB54308	243.519	0.427001	0.165232	2.58426	0.00975886	0.17332
GB43829	355.66	-0.393212	0.152252	-2.58264	0.00980472	0.173793
GB46460	166.693	-0.390168	0.15112	-2.58184	0.00982744	0.173855
GB43436	974.954	-0.285226	0.110555	-2.57994	0.00988179	0.174475
GB41659	20256.6	0.251233	0.0975027	2.57667	0.0099756	0.175446
GB50877	1455.18	0.343578	0.133321	2.57707	0.00996405	0.175446
GB42744	322.472	-0.382424	0.148459	-2.57597	0.00999607	0.175465
GB51426	848.672	-0.26594	0.103311	-2.57416	0.0100485	0.176043
GB40446	264.784	-0.368814	0.143468	-2.5707	0.0101494	0.177467
GB47605	181.642	-0.387225	0.150697	-2.56956	0.0101828	0.177707
GB47844	614.51	-0.345567	0.134563	-2.56807	0.0102265	0.178044
GB55903	694.492	0.366689	0.142816	2.56757	0.0102414	0.178044
GB51920	404.931	0.367511	0.143257	2.56539	0.0103061	0.178823
GB45028	12433.2	0.39778	0.155245	2.56228	0.0103989	0.179058
GB46145	90859.8	0.291698	0.113818	2.56284	0.0103821	0.179058
GB53118	2147.4	0.335871	0.131045	2.56302	0.0103766	0.179058
GB55072	190.877	0.36805	0.14356	2.56373	0.0103554	0.179058
GB51885	265.144	-0.384894	0.150308	-2.56071	0.010446	0.179527
GB43247	104717	-0.422124	0.164901	-2.55987	0.0104712	0.17962
GB40593	184.587	0.412444	0.161229	2.55812	0.0105241	0.180185
GB46755	169.241	0.40109	0.15687	2.55683	0.010563	0.180509
GB48683	599.549	-0.338885	0.132674	-2.55428	0.0106407	0.181495
GB54499	307.651	-0.330343	0.129406	-2.55275	0.0106875	0.181949
GB48748	5598.33	0.25472	0.100034	2.54632	0.0108866	0.18499
GB40095	6599.22	0.332032	0.130434	2.5456	0.010909	0.185023
GB40648	19206.3	0.207524	0.0815825	2.54373	0.0109677	0.18567
GB48376	480.508	0.335842	0.132299	2.53851	0.0111326	0.18811
GB44460	172.869	0.351711	0.138881	2.53246	0.0113266	0.191031
GB44197	2018.98	0.284846	0.112656	2.52846	0.0114565	0.191967
GB46636	942.433	-0.350543	0.138636	-2.52851	0.0114547	0.191967
GB48482	238.524	-0.37157	0.146974	-2.52813	0.011467	0.191967
GB50787	1626.07	0.323654	0.127935	2.52983	0.0114117	0.191967
GB51649	424.263	-0.348347	0.137871	-2.52661	0.0115168	0.192444
GB47728	795.1	0.426735	0.168963	2.52562	0.0115495	0.192634
GB52708	6486.71	0.340917	0.135034	2.52468	0.0115803	0.192792
GB42758	299.657	0.404196	0.160225	2.52268	0.0116464	0.193162
GB43562	2490.87	-0.325657	0.129123	-2.52207	0.0116666	0.193162
GB47811	1196.27	-0.2864	0.11353	-2.52267	0.0116466	0.193162
GB47399	366.384	0.393144	0.155964	2.52075	0.0117107	0.193536
GB52208	148.84	-0.366658	0.145602	-2.51822	0.0117949	0.193875
GB52437	267.429	-0.341853	0.135753	-2.5182	0.0117955	0.193875
GB55900	1011.11	-0.262228	0.104109	-2.51878	0.0117762	0.193875
GB43100	826.349	-0.318034	0.126551	-2.51308	0.0119681	0.194153
GB44132	1481.18	0.41956	0.167064	2.51137	0.0120264	0.194153
GB48229	9047.56	0.244559	0.0973319	2.51263	0.0119835	0.194153
GB50586	1002.4	0.349635	0.139222	2.51135	0.0120272	0.194153
GB51685	109.769	-0.405408	0.161194	-2.51503	0.0119023	0.194153
GB52661	739.965	-0.36152	0.143673	-2.51626	0.0118606	0.194153
GB52824	122.037	-0.434298	0.172704	-2.5147	0.0119133	0.194153
GB54310	252.099	0.40218	0.160091	2.51219	0.0119984	0.194153
GB55564	505.433	-0.314421	0.125058	-2.51419	0.0119305	0.194153
GB56032	13008.2	0.417332	0.166055	2.51322	0.0119636	0.194153
GB49290	1969.6	0.274428	0.109308	2.51059	0.012053	0.194223
GB42925	1315.88	-0.314547	0.125355	-2.50926	0.0120984	0.194608
GB45075	199.964	0.385038	0.153538	2.50777	0.0121496	0.195085
GB55921	2347.45	-0.412584	0.164646	-2.50588	0.0122147	0.195782
GB55228	1378.47	0.338528	0.135176	2.50435	0.0122676	0.196282
GB50150	47637.8	0.261128	0.104321	2.50312	0.0123105	0.196621
GB48520	480.804	-0.306869	0.122901	-2.49687	0.0125295	0.198714
GB49408	422.493	-0.327601	0.131132	-2.49825	0.0124808	0.198714
GB52707	405.585	0.404072	0.161793	2.49746	0.0125087	0.198714
GB54439	4125.57	0.261619	0.104765	2.4972	0.0125179	0.198714
GB47472	942.118	-0.288364	0.115527	-2.49606	0.012558	0.198817
GB48062	1328.61	0.367418	0.147366	2.49324	0.0126584	0.200056
GB45637	1628.19	0.250404	0.100461	2.49256	0.0126828	0.200091
GB40365	336.368	-0.341127	0.137154	-2.48718	0.0128761	0.200387
GB41745	1052.93	-0.331666	0.133311	-2.48791	0.0128498	0.200387
GB41972	163.148	-0.38727	0.155523	-2.49011	0.0127702	0.200387
GB43586	306.46	-0.403035	0.16199	-2.48803	0.0128452	0.200387
GB46267	559.351	-0.343457	0.138129	-2.48649	0.0129011	0.200387
GB48556	158.301	-0.416892	0.16736	-2.49099	0.0127389	0.200387
GB49076	1735.98	0.33249	0.133647	2.48783	0.0128527	0.200387
GB49657	2474.11	0.337163	0.135575	2.48691	0.0128856	0.200387
GB50405	1466.19	0.348214	0.139849	2.48994	0.0127765	0.200387
GB41520	5236.46	0.335172	0.135048	2.48187	0.0130696	0.202565
GB50572	5436.9	0.399941	0.161253	2.4802	0.0131308	0.202565
GB54798	1833.21	-0.280526	0.113073	-2.48093	0.0131042	0.202565
GB55411	3458.75	0.276745	0.111573	2.48041	0.0131233	0.202565
GB47572	1307.14	-0.267028	0.10791	-2.47454	0.0133407	0.205452
GB49622	1985.59	-0.246078	0.0994898	-2.47339	0.0133836	0.205762
GB40087	859.763	0.350339	0.141921	2.46854	0.0135664	0.206868
GB46635	250.87	0.425058	0.172121	2.46954	0.0135287	0.206868
GB46727	150.55	-0.377404	0.152753	-2.47069	0.0134853	0.206868
GB49571	1090.61	-0.338307	0.137058	-2.46835	0.0135736	0.206868
GB53483	249.075	0.393089	0.159201	2.46914	0.013544	0.206868
GB55157	462.687	-0.392893	0.159205	-2.46785	0.0135928	0.206868
GB41304	521.639	-0.331793	0.1345	-2.46687	0.0136302	0.207087
GB55644	743.63	-0.327887	0.132959	-2.46608	0.01366	0.207192
GB51547	489.619	0.324693	0.131747	2.46452	0.0137197	0.207409
GB55930	8761.96	0.301185	0.122209	2.46451	0.0137202	0.207409
GB47425	3326.21	0.329111	0.133592	2.46355	0.0137569	0.207617
GB46146	14159.3	0.208851	0.0848119	2.46252	0.0137963	0.207759
GB47093	588.797	-0.283808	0.115283	-2.46183	0.0138229	0.207759
GB47950	1381.81	-0.261272	0.106143	-2.46151	0.0138353	0.207759
GB53664	679.122	-0.295898	0.120277	-2.46014	0.0138883	0.20821
GB49493	1043.48	0.249183	0.101334	2.45903	0.0139314	0.20851
GB40231	450.177	0.367582	0.150009	2.45039	0.0142701	0.208999
GB41025	1200.85	-0.274769	0.112286	-2.44705	0.0144033	0.208999
GB41804	1126.43	-0.254491	0.104195	-2.44244	0.0145883	0.208999
GB41946	4974.9	0.397093	0.161773	2.45463	0.0141029	0.208999
GB42143	1557.52	-0.340487	0.139186	-2.44627	0.0144342	0.208999
GB42466	1909.28	0.263851	0.107937	2.44448	0.014506	0.208999
GB43141	9705.37	0.304923	0.124792	2.44346	0.0145474	0.208999
GB43353	141.146	-0.41306	0.169074	-2.44307	0.0145629	0.208999
GB43574	957.114	0.287202	0.117263	2.44922	0.0143167	0.208999
GB45365	461.952	0.303722	0.124223	2.44498	0.0144862	0.208999
GB45536	152.653	-0.395408	0.161319	-2.45108	0.0142427	0.208999
GB46065	741.712	-0.300305	0.122599	-2.44949	0.014306	0.208999
GB47512	207.391	0.382541	0.156369	2.44641	0.0144289	0.208999
GB48481	2054.08	0.347662	0.142221	2.44451	0.0145049	0.208999
GB48775	644.27	-0.328246	0.133605	-2.45684	0.0140163	0.208999
GB49826	3979.53	0.275768	0.112683	2.44728	0.014394	0.208999
GB50435	677.529	0.311547	0.126968	2.45375	0.0141376	0.208999
GB50510	3116.07	0.32994	0.135066	2.44281	0.0145735	0.208999
GB50511	338.066	-0.303726	0.123944	-2.45051	0.0142652	0.208999
GB51486	566.762	-0.322926	0.131832	-2.44953	0.0143044	0.208999
GB51805	4968.76	0.31116	0.127328	2.44376	0.014535	0.208999
GB51820	389.079	0.32044	0.130971	2.44665	0.0144189	0.208999
GB52442	2964.85	0.24953	0.101662	2.45451	0.0141078	0.208999
GB52953	8166.24	0.303306	0.123533	2.45525	0.0140786	0.208999
GB52976	14036.9	0.28838	0.117481	2.45468	0.0141009	0.208999
GB54761	12391.7	0.214232	0.0873359	2.45297	0.0141684	0.208999
GB55499	20722.8	0.325177	0.132583	2.45263	0.0141817	0.208999
GB50506	590.949	-0.33234	0.136105	-2.44179	0.0146148	0.209047
GB50531	3191.12	0.351498	0.144083	2.43956	0.0147053	0.21001
GB42010	188.336	-0.35105	0.144001	-2.43782	0.0147761	0.210043
GB47258	3152.43	0.311963	0.12797	2.43779	0.0147774	0.210043
GB50094	486.235	-0.335563	0.137641	-2.43796	0.0147705	0.210043
GB46627	1490.27	-0.284386	0.116694	-2.43702	0.014809	0.210163
GB43988	650.318	0.36225	0.148843	2.43378	0.014942	0.21047
GB44647	10117.2	0.339173	0.139243	2.43583	0.0148576	0.21047
GB44997	921.105	0.242436	0.0996515	2.43283	0.0149812	0.21047
GB47372	3935	0.267534	0.109896	2.43442	0.0149158	0.21047
GB49781	369.086	-0.341543	0.140361	-2.43332	0.014961	0.21047
GB50969	2051.91	-0.315923	0.129813	-2.43368	0.0149462	0.21047
GB55495	22798.6	0.238484	0.0980394	2.43253	0.0149936	0.21047
GB47371	358.165	0.326058	0.134193	2.42976	0.0151086	0.211755
GB42454	813.986	-0.285759	0.11782	-2.42538	0.0152925	0.212251
GB42578	251.947	0.35612	0.146719	2.42722	0.0152151	0.212251
GB45970	1404.55	0.398848	0.164462	2.42516	0.0153017	0.212251
GB47177	725.423	-0.335576	0.138382	-2.425	0.0153084	0.212251
GB50960	464.345	-0.311568	0.128314	-2.42816	0.0151758	0.212251
GB52989	560.945	-0.353731	0.145833	-2.42559	0.0152835	0.212251
GB53634	471.976	-0.324313	0.133618	-2.42716	0.0152177	0.212251
GB48274	485.607	0.36733	0.151905	2.41815	0.0155995	0.214689
GB48608	2276.02	0.24244	0.100253	2.41829	0.0155938	0.214689
GB49129	1148.77	0.308411	0.127439	2.42007	0.0155175	0.214689
GB50924	1377.8	-0.323386	0.133737	-2.41807	0.015603	0.214689
GB53238	720.087	-0.342392	0.141518	-2.41943	0.015545	0.214689
GB45092	1399.05	0.242964	0.100586	2.41547	0.0157148	0.215721
GB53658	354.548	-0.361397	0.14966	-2.41479	0.0157441	0.215721
GB53848	296.488	0.323484	0.133966	2.41467	0.0157495	0.215721
GB46541	24947.6	0.303169	0.125604	2.41369	0.0157919	0.215973
GB45887	978.416	-0.259376	0.107524	-2.41226	0.0158541	0.216498
GB45853	1597.39	0.355207	0.147371	2.4103	0.0159396	0.216769
GB51091	481.029	-0.417993	0.173371	-2.41098	0.0159099	0.216769
GB55063	917.06	-0.275781	0.114425	-2.41015	0.015946	0.216769
GB44860	674.491	-0.319498	0.132733	-2.40707	0.0160813	0.216977
GB45525	1019.43	0.303181	0.125911	2.40789	0.0160449	0.216977
GB48555	302.271	-0.378896	0.157398	-2.40725	0.0160731	0.216977
GB52051	229.684	-0.394202	0.163727	-2.40767	0.0160547	0.216977
GB53882	1378.66	-0.254912	0.105899	-2.40712	0.0160789	0.216977
GB49556	695.916	-0.314383	0.130821	-2.40316	0.016254	0.21833
GB55585	1088.01	0.297743	0.123877	2.40353	0.0162377	0.21833
GB55610	12183.2	0.348552	0.145037	2.4032	0.0162523	0.21833
GB45249	131.495	-0.352936	0.14691	-2.4024	0.0162878	0.218453
GB53505	243.484	0.353932	0.147357	2.40187	0.0163115	0.218453
GB41234	733.233	-0.263235	0.109721	-2.39914	0.0164337	0.218924
GB45106	486.106	-0.363689	0.151708	-2.39731	0.0165162	0.218924
GB47735	1034.87	-0.28311	0.118075	-2.39771	0.016498	0.218924
GB49806	10765.6	-0.291231	0.121437	-2.3982	0.0164759	0.218924
GB52046	569.969	0.310383	0.129363	2.39932	0.0164257	0.218924
GB53167	304.201	0.369076	0.153846	2.399	0.0164397	0.218924
GB55586	249.385	0.335233	0.139811	2.39776	0.0164957	0.218924
GB53619	447.384	-0.339701	0.141752	-2.39644	0.0165554	0.219122
GB49250	460.288	-0.295969	0.12354	-2.39573	0.0165875	0.219131
GB50337	534.746	-0.324381	0.135421	-2.39535	0.0166045	0.219131
GB47076	1272.48	-0.271837	0.113538	-2.39423	0.0166551	0.219479
GB51828	397.785	0.35663	0.149012	2.3933	0.0166974	0.219715
GB43874	1595.63	-0.281474	0.117658	-2.3923	0.0167432	0.219997
GB41117	1286.14	-0.338428	0.141542	-2.391	0.0168024	0.220455
GB41073	4939.08	0.275261	0.115222	2.38896	0.0168962	0.221045
GB53444	262.139	0.351771	0.147217	2.38947	0.0168727	0.221045
GB52759	24995.6	0.249094	0.10432	2.38779	0.0169501	0.221177
GB53398	394.123	-0.296261	0.124079	-2.38768	0.0169553	0.221177
GB52758	325.985	0.363722	0.152534	2.38453	0.0171011	0.222757
GB53604	144.383	-0.384586	0.161414	-2.3826	0.0171909	0.223605
GB45540	2385.61	0.24061	0.10101	2.38203	0.0172175	0.223629
GB45827	828.819	-0.290016	0.121821	-2.38067	0.0172812	0.223814
GB50448	1075.13	0.325183	0.136568	2.38111	0.0172605	0.223814
GB40013	346.007	0.366007	0.153917	2.37795	0.0174091	0.224871
GB41884	399.048	-0.370987	0.156156	-2.37574	0.017514	0.224871
GB45971	459.466	0.400433	0.16866	2.37421	0.0175867	0.224871
GB49081	238.247	-0.35885	0.151116	-2.37466	0.0175651	0.224871
GB50533	326.276	0.396431	0.166733	2.37763	0.0174242	0.224871
GB53341	18711.5	0.261544	0.110139	2.37468	0.0175643	0.224871
GB53648	385.067	-0.274813	0.115737	-2.37445	0.0175749	0.224871
GB54502	9513.6	0.311824	0.131327	2.37441	0.0175772	0.224871
GB54610	431.464	-0.28236	0.118784	-2.3771	0.0174494	0.224871
GB43118	487.758	-0.315874	0.133132	-2.37264	0.0176612	0.225187
GB44139	1744.69	-0.292871	0.123436	-2.37266	0.0176606	0.225187
GB51630	1347.43	0.316168	0.133345	2.37106	0.0177371	0.225518
GB51966	328.117	-0.290526	0.122517	-2.37132	0.0177248	0.225518
GB44972	1876.81	0.232019	0.0978994	2.36998	0.0177893	0.225864
GB41823	172.445	-0.345514	0.146101	-2.3649	0.018035	0.22644
GB42548	1648.7	0.286869	0.121208	2.36675	0.0179451	0.22644
GB44030	10025.8	0.278043	0.117403	2.36827	0.0178716	0.22644
GB45345	685.602	-0.280154	0.11843	-2.36557	0.0180023	0.22644
GB45733	3604.55	0.29262	0.123686	2.36582	0.01799	0.22644
GB46921	1838.86	0.229796	0.0971407	2.3656	0.0180007	0.22644
GB50553	1257.9	-0.290368	0.122775	-2.36503	0.0180286	0.22644
GB54365	422.847	-0.338283	0.142875	-2.36769	0.0178995	0.22644
GB55619	26215.5	0.370249	0.156601	2.36428	0.0180654	0.226506
GB55514	8519.28	0.261204	0.11051	2.36361	0.0180976	0.226597
GB46609	131.993	-0.363758	0.15395	-2.36283	0.0181358	0.22676
GB43964	531.37	-0.312851	0.132457	-2.36191	0.0181809	0.226987
GB49511	4396.27	0.352797	0.149399	2.36144	0.0182042	0.226987
GB42180	261.448	0.358059	0.151711	2.36013	0.0182686	0.227477
GB40996	3561.71	0.259138	0.109866	2.35866	0.0183411	0.228066
GB48915	743.788	0.393491	0.166952	2.35691	0.0184278	0.228828
GB40401	484.679	-0.337924	0.143455	-2.35561	0.0184922	0.229313
GB40132	511.983	0.37026	0.157492	2.35098	0.018724	0.229862
GB40971	223.904	-0.346732	0.147343	-2.35324	0.0186107	0.229862
GB43627	226.451	-0.372143	0.158256	-2.35153	0.0186964	0.229862
GB45486	2005.68	0.339527	0.144416	2.35103	0.0187214	0.229862
GB48914	743.677	0.396882	0.168756	2.3518	0.0186827	0.229862
GB49621	2129.09	-0.205196	0.0872928	-2.35067	0.0187399	0.229862
GB49883	842.507	-0.292751	0.124359	-2.35407	0.018569	0.229862
GB49967	5296.99	0.249716	0.106138	2.35275	0.0186351	0.229862
GB52536	2214.14	-0.269135	0.114532	-2.34986	0.0187804	0.230048
GB45349	386.153	-0.344582	0.146715	-2.34864	0.0188419	0.230177
GB53975	838.266	-0.295026	0.125596	-2.34902	0.0188231	0.230177
GB43798	780.024	0.33012	0.140697	2.34631	0.0189603	0.230688
GB44427	238.036	-0.378704	0.161366	-2.34686	0.0189322	0.230688
GB52170	108.597	0.398899	0.169999	2.34647	0.018952	0.230688
GB45235	5886.53	0.277352	0.118277	2.34493	0.0190306	0.230922
GB45507	410.346	-0.279009	0.118976	-2.34509	0.0190226	0.230922
GB48315	548.212	-0.266278	0.113645	-2.34307	0.0191259	0.231767
GB41312	1174.47	-0.23684	0.101109	-2.34241	0.0191595	0.231792
GB41738	438.521	-0.35012	0.149561	-2.34099	0.0192327	0.231792
GB47014	2984.18	0.204562	0.0873999	2.34053	0.0192561	0.231792
GB47566	6008.19	0.213347	0.0911103	2.34163	0.0191998	0.231792
GB55995	5498.37	0.26155	0.111726	2.34099	0.0192329	0.231792
GB42653	299.528	-0.321463	0.137396	-2.33969	0.0192996	0.232006
GB43193	329.645	-0.360704	0.15429	-2.33784	0.0193957	0.232403
GB48519	115.041	-0.359231	0.153634	-2.33823	0.0193752	0.232403
GB51589	580.366	-0.286821	0.122701	-2.33757	0.0194098	0.232403
GB41037	342.681	-0.351042	0.150307	-2.33551	0.0195169	0.233159
GB43145	8230.5	0.330952	0.141733	2.33504	0.0195411	0.233159
GB55789	673.835	-0.295065	0.126373	-2.33487	0.0195503	0.233159
GB53789	146.731	0.358178	0.153504	2.33335	0.0196296	0.233797
GB40773	8504.92	0.216967	0.0931429	2.3294	0.0198381	0.234465
GB42188	1665.44	0.254034	0.108998	2.33062	0.0197736	0.234465
GB42754	427.508	-0.358942	0.154106	-2.32919	0.0198492	0.234465
GB43111	9001.02	-0.244514	0.104951	-2.32979	0.0198171	0.234465
GB44867	3448.95	0.314431	0.134955	2.3299	0.0198116	0.234465
GB47488	199.254	-0.397809	0.170818	-2.32884	0.0198673	0.234465
GB50685	898.189	0.380557	0.163313	2.33023	0.0197939	0.234465
GB42560	48208	0.287822	0.123745	2.32594	0.0200219	0.235675
GB51014	2183.5	0.311071	0.133726	2.32618	0.0200088	0.235675
GB42541	2434.71	0.293431	0.126198	2.32517	0.0200628	0.235848
GB45017	6733.56	0.254304	0.109416	2.3242	0.020115	0.235848
GB51851	165.314	-0.349937	0.15056	-2.32424	0.0201127	0.235848
GB50686	9859.21	0.361834	0.155741	2.3233	0.0201628	0.236104
GB40507	280.107	-0.304555	0.131155	-2.3221	0.0202278	0.236558
GB45701	2730.76	0.365852	0.157636	2.32086	0.0202945	0.237031
GB41492	485.173	-0.311229	0.134222	-2.31876	0.020408	0.237519
GB44765	168.434	0.342394	0.147671	2.31863	0.0204151	0.237519
GB55350	17911.9	0.221948	0.0956921	2.3194	0.0203735	0.237519
GB55485	3329.08	0.318579	0.137645	2.3145	0.0206404	0.239831
GB47407	458.776	0.269323	0.116529	2.31121	0.0208215	0.241625
GB44570	1880.88	-0.280449	0.121426	-2.30962	0.0209092	0.242333
GB41896	182.732	-0.344457	0.149217	-2.30843	0.0209754	0.242789
GB50213	485.433	-0.293758	0.127354	-2.30663	0.0210757	0.243637
GB47101	111.552	-0.380084	0.164852	-2.3056	0.021133	0.243988
GB45228	727.752	-0.242661	0.105419	-2.30188	0.021342	0.245994
GB49425	2250.91	-0.214455	0.0931792	-2.30154	0.0213612	0.245994
GB41189	580.709	-0.299379	0.130378	-2.29624	0.0216623	0.248091
GB41698	10176.1	0.346792	0.151047	2.29592	0.0216805	0.248091
GB41900	21494	0.2345	0.102097	2.29684	0.0216281	0.248091
GB49406	1009.89	-0.27087	0.117943	-2.29661	0.0216413	0.248091
GB50849	314.886	-0.332121	0.144656	-2.29594	0.0216794	0.248091
GB43245	12613.7	-0.227917	0.0993316	-2.29451	0.0217614	0.248228
GB45683	486.146	-0.290218	0.126472	-2.29472	0.0217493	0.248228
GB55779	779.574	-0.271743	0.118444	-2.29427	0.0217749	0.248228
GB41676	537.42	0.355208	0.15492	2.29284	0.021857	0.248245
GB43946	360.082	-0.386	0.168295	-2.29359	0.0218141	0.248245
GB45597	517.228	-0.317049	0.138327	-2.29202	0.0219042	0.248245
GB45822	220.512	-0.364591	0.159089	-2.29174	0.0219209	0.248245
GB46452	637.961	-0.29993	0.130919	-2.29096	0.0219659	0.248245
GB49441	1355.93	0.396254	0.172874	2.29215	0.0218972	0.248245
GB55797	649.585	0.322315	0.140693	2.29091	0.0219686	0.248245
GB44202	1886.1	-0.337302	0.147277	-2.29025	0.0220071	0.248369
GB43573	80869	0.367481	0.160665	2.28725	0.0221811	0.2494
GB44341	644.301	-0.341172	0.149142	-2.28756	0.0221633	0.2494
GB50687	3391.16	0.364364	0.159248	2.28803	0.0221357	0.2494
GB44897	910.95	-0.217809	0.0952803	-2.28598	0.0222552	0.249922
GB40719	173.604	0.391483	0.171334	2.28492	0.0223178	0.250204
GB49451	1416.55	0.254941	0.111614	2.28414	0.0223634	0.250204
GB51125	13872.9	-0.337666	0.147803	-2.28457	0.022338	0.250204
GB45125	1302.28	-0.251273	0.110033	-2.28361	0.0223947	0.250245
GB43191	5595.79	0.34509	0.151279	2.28115	0.0225394	0.25155
GB42054	52163.2	0.317886	0.139525	2.27835	0.0227058	0.253095
GB42783	108.748	0.374356	0.164523	2.2754	0.022882	0.25433
GB42889	214.474	0.38994	0.171396	2.27508	0.022901	0.25433
GB46720	2575.31	0.316299	0.138982	2.27583	0.0228564	0.25433
GB47412	206.608	0.369337	0.162487	2.27302	0.0230248	0.254767
GB52592	367.721	-0.351014	0.154369	-2.27387	0.0229741	0.254767
GB54329	219.352	-0.336824	0.148164	-2.27332	0.0230068	0.254767
GB40519	3348.07	0.249321	0.109858	2.26949	0.0232388	0.2559
GB44863	116.228	-0.366094	0.16131	-2.26951	0.0232376	0.2559
GB45400	804.776	0.305756	0.134726	2.26946	0.0232405	0.2559
GB47162	275.638	-0.320167	0.14103	-2.27021	0.0231947	0.2559
GB50220	8187.38	0.389119	0.171559	2.26813	0.023321	0.256474
GB46813	421.425	-0.366591	0.161709	-2.26698	0.0233913	0.256935
GB47806	307.812	0.371444	0.163936	2.26579	0.0234644	0.257092
GB49175	617.641	-0.390526	0.17233	-2.26615	0.0234421	0.257092
GB52882	2169.15	-0.32345	0.142781	-2.26535	0.0234909	0.257092
GB48467	982.398	-0.244923	0.108197	-2.26368	0.0235939	0.257907
GB46253	1941.08	-0.357883	0.158189	-2.26237	0.0236745	0.258475
GB44713	128.434	0.34673	0.153301	2.26176	0.023712	0.258572
GB55142	277.894	-0.346167	0.153098	-2.26109	0.0237539	0.258717
GB47827	552.196	-0.306409	0.135569	-2.26017	0.0238106	0.259023
GB43860	707.731	-0.318871	0.141135	-2.25934	0.0238625	0.259203
GB53139	7530.68	0.297163	0.131547	2.25898	0.0238845	0.259203
GB52576	318.686	-0.33022	0.14624	-2.25807	0.023941	0.259505
GB44575	1119.82	-0.257514	0.114111	-2.2567	0.024027	0.260125
GB42674	653.615	-0.281826	0.124961	-2.25531	0.0241138	0.26044
GB51163	5199.09	0.297074	0.131719	2.25536	0.0241104	0.26044
GB52239	4183.53	0.289148	0.128234	2.25485	0.024143	0.260445
GB42827	170.963	0.326724	0.144943	2.25416	0.024186	0.260598
GB54042	352.226	-0.307637	0.136533	-2.2532	0.0242462	0.260936
GB44207	167.605	0.381942	0.169788	2.24953	0.024479	0.262815
GB48416	886.667	-0.309541	0.137578	-2.24994	0.0244529	0.262815
GB50225	554.102	0.335369	0.149139	2.24871	0.024531	0.263061
GB41173	336.05	-0.274295	0.122042	-2.24756	0.0246045	0.263536
GB55422	1611.48	0.258608	0.11513	2.24624	0.0246889	0.264128
GB40349	295.419	-0.316775	0.141102	-2.245	0.0247682	0.264662
GB41455	482.901	-0.255615	0.113903	-2.24415	0.024823	0.264868
GB44519	283.539	-0.291507	0.129917	-2.24379	0.024846	0.264868
GB44889	1357.8	0.225664	0.100611	2.24295	0.0249002	0.265133
GB49985	553.68	0.316101	0.140969	2.24234	0.0249393	0.265237
GB50635	1179.54	-0.297983	0.132994	-2.24058	0.0250534	0.266138
GB52693	543.347	0.287155	0.12824	2.23921	0.0251426	0.266771
GB43734	195.897	-0.3285	0.146974	-2.23508	0.025412	0.268378
GB46757	2836.25	0.201619	0.0902188	2.23478	0.0254317	0.268378
GB52694	769.798	0.30086	0.134634	2.23465	0.0254401	0.268378
GB54842	637.542	-0.263505	0.117843	-2.23606	0.0253481	0.268378
GB54843	1296.83	-0.258862	0.115842	-2.23462	0.0254424	0.268378
GB51941	5229.06	0.22984	0.102903	2.23357	0.0255115	0.268739
GB54418	399.069	-0.349721	0.156601	-2.23319	0.0255361	0.268739
GB42606	913.739	0.266169	0.119295	2.23117	0.0256697	0.269831
GB41205	449.97	-0.263313	0.11815	-2.22863	0.0258383	0.270345
GB44397	340.212	-0.285797	0.128171	-2.2298	0.0257605	0.270345
GB44734	109.27	0.360485	0.161718	2.22909	0.025808	0.270345
GB49734	229.513	0.375592	0.168501	2.22901	0.025813	0.270345
GB41290	2099.66	-0.297404	0.133702	-2.22439	0.0261222	0.270586
GB42241	879.618	-0.291515	0.130914	-2.22676	0.0259632	0.270586
GB43441	912.263	-0.290943	0.13084	-2.22365	0.026172	0.270586
GB44965	694.199	0.290716	0.130749	2.22346	0.0261847	0.270586
GB46606	731.198	-0.263417	0.118308	-2.22654	0.0259778	0.270586
GB47588	1436.12	0.279132	0.125595	2.22249	0.0262504	0.270586
GB48659	459.077	-0.313453	0.140763	-2.22681	0.0259597	0.270586
GB49264	1882.02	0.204904	0.0921738	2.22302	0.0262146	0.270586
GB50846	802.919	-0.245281	0.110287	-2.22402	0.0261472	0.270586
GB53021	856.688	-0.303415	0.136509	-2.22267	0.0262379	0.270586
GB53362	3215.9	0.244609	0.109944	2.22486	0.0260909	0.270586
GB55261	355.208	-0.340686	0.153108	-2.22514	0.0260716	0.270586
GB55604	3072.37	0.229836	0.103412	2.22254	0.026247	0.270586
GB42884	209.586	0.381632	0.171775	2.2217	0.0263035	0.270824
GB42550	1514.71	0.240552	0.108317	2.22081	0.0263641	0.271065
GB47257	186.342	0.33453	0.150725	2.21947	0.0264547	0.271065
GB47849	6406.52	0.312754	0.140963	2.21871	0.0265067	0.271065
GB49398	455.12	-0.307778	0.138658	-2.21969	0.0264401	0.271065
GB49458	194.278	-0.322519	0.145357	-2.21881	0.0264998	0.271065
GB54612	110.506	0.349243	0.157367	2.21929	0.0264669	0.271065
GB41305	452.546	-0.297502	0.134254	-2.21596	0.0266943	0.272674
GB46311	124.62	0.383832	0.173258	2.21538	0.0267341	0.272773
GB44276	6356.73	-0.261907	0.118261	-2.21466	0.0267834	0.272968
GB41065	14619.8	0.22952	0.103711	2.21308	0.0268923	0.273768
GB46879	983.543	-0.266574	0.120552	-2.21128	0.0270163	0.274721
GB47152	158.303	0.329166	0.148934	2.21014	0.0270952	0.274996
GB55128	208.836	-0.302896	0.137056	-2.21002	0.0271041	0.274996
GB43497	1906.66	0.319863	0.144793	2.20911	0.0271673	0.27505
GB49538	276.107	-0.32419	0.146778	-2.20871	0.0271949	0.27505
GB52775	201.694	0.350499	0.158696	2.20862	0.0272007	0.27505
GB45135	254.932	-0.318105	0.144097	-2.20758	0.0272735	0.27517
GB48360	521.773	-0.284373	0.128804	-2.2078	0.027258	0.27517
GB52012	664.904	-0.277084	0.125603	-2.20604	0.0273814	0.275951
GB55239	6772.9	0.28595	0.129665	2.2053	0.0274332	0.276165
GB49611	280.61	0.321912	0.146019	2.20459	0.027483	0.276359
GB55636	164.815	-0.378578	0.171836	-2.20314	0.027585	0.277076
GB47232	635.767	-0.276805	0.125698	-2.20214	0.0276551	0.277164
GB48537	254.167	0.29523	0.13405	2.20239	0.0276381	0.277164
GB52786	3072.99	0.258992	0.117649	2.2014	0.0277076	0.277383
GB40766	613.253	-0.356371	0.162078	-2.19875	0.0278955	0.278339
GB41288	409.012	-0.307767	0.139951	-2.1991	0.0278709	0.278339
GB50491	725.096	-0.234566	0.10665	-2.1994	0.0278498	0.278339
GB43814	2065.56	0.300817	0.136915	2.19711	0.0280125	0.278584
GB44544	1341.58	0.25304	0.115135	2.19776	0.027966	0.278584
GB45118	135.2	0.325819	0.148294	2.19712	0.0280118	0.278584
GB46028	782.098	-0.261604	0.119178	-2.19506	0.0281592	0.279461
GB52429	1095.01	0.285025	0.129851	2.19502	0.0281625	0.279461
GB45758	4268.5	0.268733	0.122479	2.19412	0.0282269	0.279486
GB48707	575.688	-0.231021	0.105273	-2.1945	0.0281996	0.279486
GB50997	1065.83	-0.292653	0.133421	-2.19346	0.0282745	0.279651
GB55408	28525.6	0.295494	0.134801	2.19207	0.0283744	0.280333
GB50015	613.264	0.258884	0.118158	2.19099	0.0284522	0.280795
GB53269	2171.77	-0.305859	0.139748	-2.18864	0.0286229	0.282074
GB55651	2613.96	0.317202	0.14495	2.18835	0.0286442	0.282074
GB40816	1476.03	-0.282188	0.129188	-2.18432	0.0289386	0.282299
GB41796	2142.84	-0.264178	0.120996	-2.18336	0.0290095	0.282299
GB41992	376.525	0.281531	0.128799	2.18582	0.0288287	0.282299
GB43234	29404.7	0.225393	0.103209	2.18384	0.0289739	0.282299
GB48632	2612.94	-0.247183	0.113103	-2.18547	0.0288541	0.282299
GB49866	2137.26	0.264059	0.120736	2.18709	0.028736	0.282299
GB50828	4780.59	0.286057	0.130956	2.18437	0.0289352	0.282299
GB50942	90549.2	0.209111	0.0957757	2.18334	0.0290105	0.282299
GB53322	7448.61	-0.200482	0.0917927	-2.18408	0.0289566	0.282299
GB55183	273.947	0.351448	0.160728	2.1866	0.0287716	0.282299
GB55967	1810.33	-0.270589	0.123796	-2.18576	0.028833	0.282299
GB55951	124.987	-0.376582	0.172558	-2.18235	0.0290839	0.282708
GB43443	358.315	-0.292686	0.134199	-2.18098	0.0291849	0.283385
GB43277	208.945	-0.321162	0.147306	-2.18024	0.0292399	0.283614
GB51113	1172.95	-0.258782	0.118756	-2.17911	0.0293238	0.283819
GB53395	268.067	-0.265827	0.121967	-2.1795	0.0292944	0.283819
GB52266	5694.5	0.28332	0.130116	2.17744	0.0294481	0.284717
GB46173	577.995	-0.282717	0.129968	-2.17528	0.0296091	0.285663
GB52768	2618.8	0.211763	0.0973486	2.17531	0.029607	0.285663
GB40033	1710.74	-0.234159	0.108028	-2.16757	0.0301915	0.286309
GB41650	3264.76	0.220839	0.101937	2.16644	0.0302778	0.286309
GB41795	922.589	-0.215724	0.099458	-2.169	0.0300828	0.286309
GB42112	524.213	-0.262787	0.12118	-2.16858	0.0301148	0.286309
GB42376	240.073	-0.35398	0.163056	-2.17091	0.0299379	0.286309
GB43124	227.665	-0.305552	0.141007	-2.16692	0.030241	0.286309
GB43786	12625.2	0.305784	0.141102	2.16712	0.030226	0.286309
GB47591	353.698	-0.274018	0.12629	-2.16975	0.0300261	0.286309
GB48358	183.767	-0.320119	0.147703	-2.16732	0.0302105	0.286309
GB48946	2114.56	-0.303528	0.13963	-2.1738	0.02972	0.286309
GB49494	1085.75	-0.271545	0.125263	-2.16779	0.0301747	0.286309
GB49642	1251.4	-0.306992	0.141365	-2.17163	0.0298833	0.286309
GB49932	721.916	-0.295391	0.136167	-2.16933	0.0300573	0.286309
GB51263	531.55	-0.315901	0.145814	-2.16647	0.0302755	0.286309
GB51427	1156.41	-0.27337	0.125879	-2.17168	0.0298795	0.286309
GB52002	3928.46	0.335447	0.154392	2.17269	0.0298035	0.286309
GB53453	279.198	0.34638	0.159738	2.16843	0.0301262	0.286309
GB53463	154.555	0.311116	0.143457	2.1687	0.0301053	0.286309
GB55094	649.013	0.279409	0.128669	2.17153	0.0298908	0.286309
GB44368	3261.37	0.249962	0.115404	2.16597	0.0303135	0.286347
GB50475	194.128	-0.315162	0.145671	-2.16352	0.0305011	0.287819
GB55668	460.879	0.341153	0.157756	2.16254	0.0305767	0.288231
GB44229	2681.11	0.332315	0.153789	2.16086	0.0307063	0.289151
GB51524	362.559	-0.270898	0.12544	-2.15957	0.0308059	0.289787
GB43591	216.551	0.327292	0.151645	2.15828	0.0309058	0.290418
GB45222	1755.47	0.295606	0.136989	2.15788	0.0309373	0.290418
GB50747	1354.22	-0.205893	0.0955882	-2.15396	0.0312432	0.292986
GB41687	323.949	0.309946	0.144004	2.15234	0.0313708	0.29357
GB42631	135.981	-0.320995	0.149166	-2.15193	0.0314029	0.29357
GB44583	3303.04	0.272757	0.126747	2.15198	0.0313986	0.29357
GB47554	673.43	-0.312523	0.145293	-2.15099	0.0314771	0.29396
GB50692	121.866	0.371636	0.172845	2.15012	0.0315458	0.293994
GB53310	6846.28	0.305387	0.142007	2.1505	0.0315158	0.293994
GB43885	1345.92	0.271902	0.126532	2.14888	0.0316439	0.294604
GB51155	748.705	0.248649	0.115733	2.14847	0.0316764	0.294604
GB41786	2665.6	0.299202	0.139363	2.14692	0.0317995	0.294903
GB44295	6463.76	0.224177	0.104447	2.14632	0.0318474	0.294903
GB45636	360.838	-0.260975	0.121609	-2.14602	0.0318717	0.294903
GB46031	9531.28	0.257755	0.120055	2.14696	0.0317962	0.294903
GB51721	263.941	-0.314676	0.146608	-2.14638	0.0318427	0.294903
GB55525	744.479	0.23879	0.111305	2.14537	0.0319231	0.295077
GB40053	313.498	0.363473	0.169479	2.14465	0.0319807	0.295248
GB55963	828.388	-0.253537	0.118236	-2.14432	0.032007	0.295248
GB52673	110.126	-0.338813	0.158094	-2.14311	0.0321046	0.295847
GB40857	2797.03	0.273538	0.127667	2.14259	0.0321463	0.295929
GB44433	640.316	-0.294364	0.137415	-2.14216	0.0321805	0.295943
GB55459	361.9	-0.255319	0.119232	-2.14137	0.0322446	0.296231
GB43295	9989.23	0.338788	0.15831	2.14003	0.0323522	0.296655
GB43504	18019.5	0.317123	0.148204	2.13977	0.0323734	0.296655
GB47204	392.044	-0.309627	0.144714	-2.13957	0.0323892	0.296655
GB45321	165.2	0.31103	0.145684	2.13497	0.0327635	0.2973
GB45642	219.37	0.316564	0.148295	2.1347	0.0327857	0.2973
GB47445	184.022	0.312313	0.146203	2.13615	0.0326668	0.2973
GB48154	3140.73	0.227801	0.106715	2.13466	0.0327885	0.2973
GB49153	753.487	0.307476	0.143954	2.13593	0.0326852	0.2973
GB50540	963.084	0.259605	0.121486	2.13691	0.0326053	0.2973
GB51515	187.395	0.337781	0.158118	2.13626	0.0326582	0.2973
GB51793	2494.1	0.337691	0.158124	2.1356	0.0327121	0.2973
GB52198	934.93	-0.29422	0.137755	-2.13582	0.0326945	0.2973
GB55591	36791.8	0.304156	0.142418	2.13565	0.0327077	0.2973
GB41356	896.46	-0.314669	0.147529	-2.13293	0.0329308	0.297766
GB41801	631.175	-0.287164	0.134691	-2.13203	0.0330046	0.297766
GB44723	371.872	-0.274752	0.128856	-2.13224	0.032987	0.297766
GB48820	3383.43	-0.261204	0.122477	-2.13268	0.0329514	0.297766
GB50387	1503.71	0.264154	0.123827	2.13325	0.0329046	0.297766
GB41850	2017.06	-0.281665	0.132269	-2.12948	0.0332142	0.298313
GB44421	1637.61	-0.210183	0.0987386	-2.12868	0.033281	0.298313
GB46751	470.473	-0.285474	0.134047	-2.12966	0.0331996	0.298313
GB47594	1070.23	-0.221076	0.103788	-2.13008	0.0331652	0.298313
GB48811	6089.95	0.230047	0.10808	2.12849	0.0332962	0.298313
GB49894	3485.58	-0.198772	0.0933802	-2.12863	0.033285	0.298313
GB55805	2939.23	0.27331	0.128301	2.13023	0.033153	0.298313
GB49701	215.689	-0.344163	0.161734	-2.12795	0.0333411	0.298419
GB52744	426.385	-0.281872	0.132536	-2.12675	0.0334409	0.299017
GB47470	160.494	0.318509	0.149809	2.1261	0.0334948	0.299126
GB52261	570.975	-0.262806	0.12365	-2.12541	0.0335524	0.299126
GB54600	191.847	-0.325182	0.152981	-2.12563	0.033534	0.299126
GB49412	524.714	-0.279631	0.131598	-2.1249	0.0335951	0.299212
GB41836	8185.55	0.199229	0.0937961	2.12407	0.0336646	0.299536
GB52247	850.656	-0.249844	0.117696	-2.12278	0.033772	0.2999
GB55056	1800.95	-0.184115	0.0867181	-2.12315	0.0337416	0.2999
GB53959	596.658	-0.303561	0.143063	-2.12187	0.0338489	0.300289
GB48372	203.26	-0.331874	0.156573	-2.11961	0.0340386	0.301675
GB47036	5625.79	0.245501	0.115889	2.11842	0.0341392	0.302271
GB48913	1073.68	0.341347	0.161314	2.11604	0.0343413	0.303622
GB50359	870.132	-0.263533	0.124553	-2.11583	0.034359	0.303622
GB44027	270.423	-0.269864	0.127688	-2.11347	0.0345609	0.305108
GB40993	134.62	0.321024	0.152432	2.10602	0.035203	0.305408
GB42081	159.574	-0.34861	0.165105	-2.11145	0.0347338	0.305408
GB42365	365.574	-0.299921	0.142222	-2.10882	0.0349597	0.305408
GB44555	336.101	-0.320649	0.151954	-2.11017	0.0348435	0.305408
GB44595	768.492	-0.29207	0.138606	-2.1072	0.0351002	0.305408
GB46206	137.831	-0.31961	0.151879	-2.10437	0.0353463	0.305408
GB46213	448.716	-0.28004	0.132908	-2.10701	0.0351164	0.305408
GB46486	626.442	0.326419	0.154732	2.10958	0.0348945	0.305408
GB48788	4533.8	0.194033	0.0920083	2.10886	0.0349567	0.305408
GB49074	505.68	-0.29589	0.140422	-2.10714	0.0351054	0.305408
GB50064	21319	0.220184	0.10435	2.11005	0.0348541	0.305408
GB50520	131.848	-0.324766	0.154017	-2.10863	0.0349764	0.305408
GB50892	1000.03	0.294279	0.139786	2.10522	0.0352723	0.305408
GB51077	494.123	-0.283138	0.134518	-2.10484	0.0353052	0.305408
GB51395	693.98	-0.212675	0.100918	-2.1074	0.0350825	0.305408
GB51689	4010.37	-0.272045	0.128928	-2.11005	0.0348542	0.305408
GB51715	386.421	-0.328299	0.155879	-2.10611	0.0351947	0.305408
GB52316	3187.53	-0.264665	0.12581	-2.10369	0.0354057	0.305408
GB53066	867.75	-0.263748	0.125236	-2.10601	0.0352036	0.305408
GB53136	266.723	-0.307852	0.146305	-2.10418	0.0353628	0.305408
GB53416	1465.91	0.20505	0.0972772	2.1079	0.0350399	0.305408
GB55005	320.093	-0.279202	0.132719	-2.1037	0.0354042	0.305408
GB55285	13000.7	0.200054	0.0950925	2.10379	0.035397	0.305408
GB55918	131.089	-0.317024	0.15037	-2.10829	0.0350055	0.305408
GB51983	450.005	-0.284064	0.135118	-2.10234	0.0355238	0.306134
GB50964	314.08	-0.284267	0.135276	-2.10138	0.0356074	0.306562
GB40626	69409.1	0.263054	0.125306	2.09929	0.0357913	0.30707
GB43453	2127.7	0.267482	0.127459	2.09858	0.0358537	0.30707
GB47136	6062.45	0.203102	0.0967202	2.09989	0.0357386	0.30707
GB47812	1548.79	-0.246554	0.117497	-2.0984	0.0358701	0.30707
GB49680	1030.84	-0.243075	0.115768	-2.09968	0.0357574	0.30707
GB55451	45090.6	0.307583	0.146544	2.09892	0.0358243	0.30707
GB55465	2157.04	-0.23609	0.112573	-2.09722	0.0359741	0.307668
GB52210	192.288	-0.306548	0.1462	-2.09677	0.0360139	0.307718
GB54294	30384.3	0.264287	0.126072	2.09632	0.036054	0.30777
GB40906	4229.34	0.178966	0.0855242	2.09257	0.0363871	0.308525
GB41649	3172.85	0.213415	0.102025	2.09179	0.0364572	0.308525
GB43039	382.067	-0.305004	0.145725	-2.09301	0.0363486	0.308525
GB44153	28209.9	0.242237	0.115835	2.09122	0.0365087	0.308525
GB47509	1786.58	0.264721	0.126383	2.09459	0.0362076	0.308525
GB50076	11001.6	0.21595	0.103289	2.09073	0.0365521	0.308525
GB51385	1308.14	0.257266	0.123036	2.09098	0.0365299	0.308525
GB52541	1269.44	-0.236959	0.11329	-2.09161	0.036473	0.308525
GB52646	139.492	-0.312644	0.149521	-2.09098	0.0365302	0.308525
GB53166	237.944	0.329817	0.157644	2.09217	0.0364235	0.308525
GB53192	736.232	-0.252444	0.120729	-2.09099	0.0365288	0.308525
GB54650	771.405	-0.316766	0.151407	-2.09215	0.0364249	0.308525
GB41581	192.035	-0.30994	0.148334	-2.08947	0.0366651	0.30919
GB40713	91777	0.250744	0.120138	2.08713	0.0368766	0.310684
GB54283	222.562	-0.30494	0.146144	-2.08658	0.036926	0.310811
GB43712	1052.78	0.270426	0.129689	2.08518	0.0370526	0.311316
GB49327	174.505	-0.361628	0.173461	-2.08478	0.0370893	0.311316
GB54320	2101.3	0.28912	0.138672	2.08493	0.037076	0.311316
GB44250	271.343	-0.325599	0.156217	-2.08427	0.0371357	0.311416
GB52929	10498.4	0.248211	0.119132	2.08349	0.0372063	0.311719
GB44866	1373.21	0.304049	0.146031	2.08209	0.0373344	0.312503
GB46886	11821.6	0.227727	0.109454	2.08057	0.0374733	0.312508
GB48578	208.815	-0.301295	0.144763	-2.08129	0.0374072	0.312508
GB51231	155.209	0.320149	0.153859	2.0808	0.0374527	0.312508
GB54698	491.182	-0.230103	0.110575	-2.08097	0.0374368	0.312508
GB41773	989.035	0.2838	0.13645	2.07988	0.0375363	0.312745
GB48426	1457.98	0.308132	0.148185	2.07937	0.0375836	0.312851
GB52441	248.029	0.330234	0.159034	2.07651	0.0378471	0.314754
GB41844	144.505	-0.320494	0.154479	-2.07468	0.0380162	0.315414
GB49462	221.555	0.337037	0.162483	2.07429	0.0380523	0.315414
GB50369	702.939	-0.242091	0.116718	-2.07414	0.038066	0.315414
GB53319	246.805	0.333621	0.160844	2.07419	0.0380616	0.315414
GB44634	5726.31	0.246297	0.118854	2.07227	0.0382403	0.316257
GB48386	1159.43	0.271818	0.131169	2.07228	0.0382396	0.316257
GB52802	275.007	0.339418	0.163818	2.07192	0.0382726	0.316257
GB48571	883.955	0.226381	0.109328	2.07065	0.0383913	0.316947
GB52589	324.583	-0.285076	0.13773	-2.06981	0.0384701	0.317308
GB40506	351.824	-0.282206	0.136602	-2.0659	0.0388375	0.317753
GB42482	7789.94	0.214411	0.103669	2.06822	0.0386192	0.317753
GB42501	2253.87	-0.2429	0.117528	-2.06674	0.0387588	0.317753
GB43292	192.629	0.353515	0.170887	2.06871	0.038573	0.317753
GB50023	254.564	-0.292983	0.141871	-2.06513	0.0389106	0.317753
GB50779	870.883	-0.276062	0.133661	-2.06539	0.0388857	0.317753
GB51758	229.022	0.322586	0.156149	2.06589	0.0388393	0.317753
GB53835	204.239	0.325752	0.157543	2.0677	0.0386685	0.317753
GB54158	246.053	-0.280001	0.135507	-2.06633	0.0387976	0.317753
GB55807	112.085	0.332056	0.160784	2.06523	0.0389011	0.317753
GB55940	1792.76	-0.182292	0.0882632	-2.06532	0.0388928	0.317753
GB43304	4798.31	0.207078	0.100319	2.0642	0.0389988	0.318185
GB42917	7224.79	0.212866	0.103216	2.06234	0.039175	0.318187
GB46640	886.474	-0.347929	0.168688	-2.06256	0.0391541	0.318187
GB49298	1541.06	-0.211389	0.102448	-2.06339	0.039076	0.318187
GB49918	1153.33	-0.258342	0.125223	-2.06305	0.0391078	0.318187
GB50959	1262.09	-0.245637	0.119053	-2.06325	0.0390888	0.318187
GB43110	1761.54	-0.298064	0.144556	-2.06193	0.0392144	0.318188
GB44532	25881.2	0.256644	0.124532	2.06086	0.039316	0.318188
GB52104	1713.2	-0.213365	0.103509	-2.06131	0.0392732	0.318188
GB53921	810.786	0.259193	0.125747	2.06122	0.0392817	0.318188
GB40979	961.505	0.304811	0.147965	2.06002	0.039397	0.318559
GB41215	646.593	-0.29578	0.143635	-2.05925	0.0394704	0.318867
GB43499	131.877	0.327723	0.159183	2.05878	0.0395152	0.318944
GB41467	1639.31	0.262089	0.127341	2.05816	0.0395747	0.319021
GB54497	395.311	0.289812	0.140851	2.05758	0.0396306	0.319021
GB55080	154.294	0.312758	0.151976	2.05794	0.0395954	0.319021
GB46948	133.917	0.321537	0.156391	2.05598	0.0397845	0.31908
GB47517	3415.86	0.297961	0.144881	2.0566	0.039725	0.31908
GB47627	424.403	-0.270347	0.131513	-2.05567	0.0398144	0.31908
GB52955	1223.78	0.310157	0.150832	2.05631	0.039753	0.31908
GB55020	8626.31	0.237466	0.115455	2.05678	0.0397078	0.31908
GB48618	129.845	-0.330702	0.160995	-2.05411	0.0399649	0.319569
GB50376	124.067	0.314532	0.153106	2.05434	0.0399427	0.319569
GB50420	492.408	-0.268964	0.13095	-2.05394	0.0399815	0.319569
GB52695	1680.06	0.18557	0.0904345	2.05198	0.0401718	0.320807
GB55703	42195.2	0.252012	0.12289	2.0507	0.040296	0.321514
GB42076	501.286	-0.247042	0.120582	-2.04875	0.0404864	0.321642
GB42784	314.353	0.296765	0.14488	2.04835	0.0405255	0.321642
GB49420	466.281	-0.241226	0.117716	-2.04921	0.0404411	0.321642
GB50167	486.678	-0.251694	0.122843	-2.04891	0.0404708	0.321642
GB52928	1876.94	0.288389	0.140734	2.04919	0.0404439	0.321642
GB55279	196.545	-0.309865	0.151268	-2.04845	0.0405163	0.321642
GB40543	1648.57	-0.227112	0.110956	-2.04687	0.040671	0.32171
GB41466	367.405	0.29615	0.14474	2.04608	0.040748	0.32171
GB47829	3682.84	-0.264871	0.129475	-2.04573	0.0407831	0.32171
GB50386	572.256	0.301124	0.147118	2.04681	0.0406764	0.32171
GB53339	1033.85	-0.201237	0.0983038	-2.04709	0.040649	0.32171
GB53456	385.323	0.307057	0.15007	2.04609	0.040747	0.32171
GB54005	2372.04	0.297797	0.145555	2.04594	0.0407621	0.32171
GB41785	122.546	0.32833	0.160572	2.04475	0.0408791	0.321846
GB44020	30172.7	0.245113	0.119912	2.04411	0.0409427	0.321846
GB48602	495.676	-0.255062	0.124716	-2.04514	0.0408411	0.321846
GB48776	332.416	-0.279522	0.136745	-2.04411	0.0409427	0.321846
GB48930	154.96	-0.306859	0.150162	-2.04352	0.0410005	0.32202
GB40782	494.324	-0.278749	0.136462	-2.04269	0.0410836	0.322392
GB40678	487.287	0.264846	0.129853	2.03957	0.0413927	0.322783
GB41246	814.952	0.25338	0.124188	2.0403	0.0413206	0.322783
GB41562	980.534	0.282292	0.138338	2.04059	0.0412913	0.322783
GB44122	1098.07	0.239455	0.117462	2.03857	0.0414933	0.322783
GB46618	3837.17	-0.261746	0.128278	-2.04046	0.0413048	0.322783
GB47141	1733.19	0.263629	0.1292	2.04048	0.0413029	0.322783
GB47668	220.651	0.346197	0.16977	2.03921	0.0414287	0.322783
GB48379	766.662	-0.318876	0.156423	-2.03855	0.041495	0.322783
GB49945	456.593	-0.246445	0.120817	-2.03982	0.0413684	0.322783
GB52813	1164.16	0.198036	0.0969934	2.04175	0.0411764	0.322783
GB53374	2414.56	0.261704	0.128397	2.03824	0.0415262	0.322783
GB45399	2083.26	0.20418	0.100216	2.0374	0.0416102	0.322881
GB55848	1308.49	-0.218596	0.107286	-2.03752	0.0415979	0.322881
GB50619	2650.79	-0.298333	0.146478	-2.03671	0.0416792	0.323067
GB53449	330.83	0.285927	0.140405	2.03644	0.0417057	0.323067
GB45906	3318.86	-0.339237	0.166657	-2.03554	0.0417967	0.323219
GB47939	371.787	0.30695	0.150772	2.03586	0.0417649	0.323219
GB42773	790.327	-0.261876	0.128748	-2.03402	0.0419501	0.323298
GB44638	259.06	0.343123	0.168658	2.03442	0.0419089	0.323298
GB48155	1219.07	0.291495	0.143264	2.03467	0.0418844	0.323298
GB48705	718.361	0.303358	0.149139	2.03406	0.0419453	0.323298
GB50415	14930.2	0.227142	0.111726	2.03302	0.0420502	0.323794
GB45434	365.975	0.280766	0.138128	2.03265	0.0420883	0.323811
GB42608	18936.8	0.308472	0.151881	2.03101	0.0422543	0.323815
GB46598	662.857	-0.278571	0.137142	-2.03126	0.0422286	0.323815
GB47110	2535.3	-0.207216	0.102004	-2.03144	0.0422106	0.323815
GB49762	625.05	-0.260015	0.127994	-2.03147	0.0422075	0.323815
GB49899	1449.26	-0.314866	0.15504	-2.03087	0.0422679	0.323815
GB53471	1239.82	0.266261	0.131131	2.03049	0.0423066	0.323837
GB41332	5133.72	0.246302	0.121451	2.028	0.0425607	0.324252
GB42457	995.621	-0.258325	0.127306	-2.02917	0.0424412	0.324252
GB47048	3045.63	0.283647	0.139885	2.02772	0.0425892	0.324252
GB48565	1185.38	-0.196316	0.0968313	-2.0274	0.0426214	0.324252
GB49084	261.621	-0.276855	0.13656	-2.02735	0.0426269	0.324252
GB49473	978.585	0.250211	0.123428	2.02718	0.0426439	0.324252
GB51396	771.613	-0.229318	0.113109	-2.02741	0.0426206	0.324252
GB53740	1641	0.290566	0.143338	2.02714	0.0426477	0.324252
GB40027	5675.84	0.213814	0.10566	2.0236	0.0430112	0.32483
GB43125	1908.35	-0.209452	0.103444	-2.0248	0.0428882	0.32483
GB43439	542.276	-0.258543	0.127698	-2.02464	0.0429039	0.32483
GB44287	512.687	0.221986	0.109683	2.02388	0.0429824	0.32483
GB45663	136.021	-0.329782	0.162886	-2.02462	0.0429062	0.32483
GB49598	2484.27	0.240677	0.118852	2.02502	0.0428652	0.32483
GB51849	874.863	-0.266033	0.131429	-2.02415	0.0429542	0.32483
GB54537	893.084	0.282755	0.13971	2.02388	0.0429829	0.32483
GB44069	352.641	-0.242703	0.119989	-2.02272	0.0431024	0.324975
GB55482	3321.19	0.228398	0.112901	2.023	0.0430733	0.324975
GB40319	467.241	-0.336163	0.16635	-2.02082	0.0432983	0.325097
GB41280	4566.29	0.220125	0.108908	2.02121	0.043258	0.325097
GB51159	1165.78	0.268698	0.132963	2.02085	0.0432953	0.325097
GB53439	1032.59	-0.244023	0.120672	-2.0222	0.0431562	0.325097
GB53736	2206.96	0.247627	0.122534	2.02088	0.0432921	0.325097
GB44339	348.228	0.285034	0.14111	2.01994	0.0433891	0.325112
GB44365	515.131	-0.251944	0.124739	-2.01976	0.0434082	0.325112
GB44799	308.838	-0.297012	0.147023	-2.02018	0.0433648	0.325112
GB40608	31460.3	-0.338845	0.168047	-2.01637	0.0437613	0.325366
GB44222	428.523	-0.328805	0.163077	-2.01626	0.0437733	0.325366
GB44890	5610.74	0.200874	0.0995761	2.01729	0.0436649	0.325366
GB45501	1886.72	0.190757	0.0946071	2.0163	0.0437682	0.325366
GB46036	511.063	-0.266372	0.131991	-2.01811	0.0435798	0.325366
GB46513	1007.16	0.286439	0.142467	2.01057	0.0443711	0.325366
GB46818	646.345	-0.314588	0.155886	-2.01807	0.043584	0.325366
GB47096	730.735	-0.298899	0.148448	-2.01349	0.0440632	0.325366
GB48403	499.309	-0.242102	0.120344	-2.01175	0.044246	0.325366
GB48530	1025.18	-0.314621	0.15619	-2.01434	0.0439734	0.325366
GB49324	205.583	-0.331012	0.164612	-2.01086	0.0443404	0.325366
GB49500	340.418	-0.294703	0.146267	-2.01483	0.0439223	0.325366
GB49684	540.712	0.264843	0.131725	2.01058	0.0443702	0.325366
GB50947	465.645	-0.276903	0.137439	-2.01474	0.0439323	0.325366
GB51628	683.378	-0.215483	0.107179	-2.0105	0.0443779	0.325366
GB52600	3916.17	0.195289	0.0970615	2.01201	0.0442184	0.325366
GB52800	663.672	-0.243757	0.120828	-2.01739	0.043655	0.325366
GB53300	271.32	-0.336074	0.166899	-2.01364	0.0440472	0.325366
GB53805	3769.89	0.254709	0.126533	2.01298	0.0441169	0.325366
GB53973	381.644	-0.311229	0.154785	-2.01072	0.0443555	0.325366
GB54938	1742.55	-0.202977	0.100548	-2.01871	0.0435177	0.325366
GB55366	119.633	-0.321723	0.159906	-2.01195	0.0442249	0.325366
GB55489	26521	0.260548	0.129541	2.01132	0.0442915	0.325366
GB55676	1493.08	0.263432	0.131014	2.01071	0.0443556	0.325366
GB55830	805.879	0.32318	0.16056	2.01282	0.0441331	0.325366
GB55889	194.445	0.311421	0.154689	2.01321	0.0440922	0.325366
GB45726	484.133	0.25905	0.128907	2.00958	0.0444754	0.325816
GB45140	4072.54	0.21975	0.109381	2.00903	0.0445338	0.32598
GB53881	1637.27	0.188649	0.0939215	2.00858	0.0445815	0.326066
GB55393	1570.63	0.320693	0.159697	2.00814	0.0446285	0.326146
GB45479	207.047	-0.30358	0.151266	-2.00692	0.0447579	0.326714
GB46189	758.677	-0.262945	0.131032	-2.00673	0.0447787	0.326714
GB53447	872.363	0.270414	0.134815	2.00582	0.0448751	0.326729
GB53524	888.357	0.34757	0.173238	2.00632	0.0448221	0.326729
GB54452	198.124	-0.325288	0.162182	-2.00569	0.0448891	0.326729
GB40496	379.408	-0.281792	0.140529	-2.00523	0.0449383	0.326824
GB54582	1074.4	-0.254936	0.127187	-2.00442	0.0450248	0.32719
GB44011	328.213	0.287593	0.143693	2.00144	0.0453453	0.328726
GB52723	15273.7	0.309883	0.154823	2.00153	0.045335	0.328726
GB55595	1830.72	0.213383	0.106601	2.0017	0.0453174	0.328726
GB54172	1531.53	0.207515	0.10371	2.00091	0.0454017	0.328872
GB49987	960.348	-0.292329	0.146127	-2.00052	0.0454442	0.328915
GB49672	14257.1	0.287412	0.143724	1.99974	0.0455281	0.329109
GB51029	997.711	-0.334161	0.167126	-1.99946	0.0455588	0.329109
GB54583	585.428	-0.239658	0.119873	-1.99926	0.0455802	0.329109
GB49969	5530.71	0.265953	0.13306	1.99875	0.0456355	0.329246
GB45263	5941.17	0.214731	0.107491	1.99767	0.0457525	0.329615
GB45818	426.666	-0.252447	0.126375	-1.9976	0.0457597	0.329615
GB40756	111.059	-0.343447	0.172028	-1.99645	0.0458845	0.329989
GB45266	534.922	-0.267475	0.133963	-1.99663	0.0458659	0.329989
GB43468	548.949	-0.296755	0.148806	-1.99423	0.0461265	0.330496
GB44062	1030.87	-0.214718	0.107608	-1.99536	0.0460032	0.330496
GB44742	501.84	-0.228595	0.114634	-1.99413	0.0461379	0.330496
GB45912	7855.59	-0.334885	0.167898	-1.99457	0.0460896	0.330496
GB47454	1000.62	-0.221904	0.111224	-1.9951	0.0460317	0.330496
GB40885	1585	-0.246968	0.123913	-1.99308	0.0462528	0.330886
GB45826	263.664	-0.267225	0.134084	-1.99296	0.0462654	0.330886
GB54543	563.373	0.237909	0.119436	1.99194	0.0463775	0.331425
GB47108	540.715	-0.292106	0.146697	-1.99123	0.0464561	0.331725
GB40731	595.817	0.26606	0.133765	1.98901	0.0467	0.332322
GB42899	734.505	-0.252778	0.127165	-1.9878	0.0468338	0.332322
GB45362	166.888	-0.312306	0.157038	-1.98873	0.0467313	0.332322
GB46159	204.54	0.286504	0.144078	1.98853	0.0467531	0.332322
GB49570	847.028	-0.213516	0.107407	-1.98792	0.046821	0.332322
GB51204	454.566	0.236523	0.118962	1.98822	0.0467873	0.332322
GB51748	1829.56	0.23807	0.119659	1.98957	0.0466385	0.332322
GB53548	757.582	0.265265	0.133408	1.98837	0.0467705	0.332322
GB51930	208.635	0.338707	0.170519	1.98633	0.046997	0.333218
GB42659	3955.1	0.255662	0.128856	1.98408	0.0472464	0.334724
GB50577	124.154	0.335369	0.169104	1.98321	0.0473444	0.334893
GB51550	12376.3	0.176727	0.0890989	1.98349	0.0473127	0.334893
GB47722	198.813	0.288328	0.145454	1.98227	0.0474494	0.335229
GB50278	579.907	-0.25694	0.129629	-1.98212	0.047466	0.335229
GB45727	123.766	-0.310997	0.157006	-1.9808	0.0476135	0.336008
GB40838	110.148	-0.340415	0.171955	-1.97968	0.04774	0.336637
GB41063	1197.42	-0.291027	0.147188	-1.97724	0.0480143	0.338045
GB46745	374.172	-0.267258	0.135167	-1.97725	0.0480138	0.338045
GB45623	3590.38	0.18756	0.094927	1.97583	0.0481735	0.338638
GB47506	230.988	0.324461	0.164214	1.97585	0.0481723	0.338638
GB48321	498.958	-0.318758	0.161378	-1.97522	0.0482431	0.338864
GB52766	2352.23	-0.321319	0.162905	-1.97243	0.0485606	0.340829
GB46628	373.1	-0.267957	0.135884	-1.97195	0.0486151	0.340947
GB40495	339.239	-0.264655	0.134259	-1.97123	0.0486977	0.341262
GB43463	149.499	-0.316039	0.160464	-1.96953	0.048892	0.341828
GB43983	929.985	0.209564	0.106387	1.96982	0.0488595	0.341828
GB51186	522.438	-0.239186	0.121408	-1.97011	0.0488263	0.341828
GB41495	317.664	-0.340004	0.172709	-1.96866	0.0489927	0.342006
GB45883	1216.64	0.199713	0.101463	1.96832	0.049031	0.342006
GB55853	1549.35	0.208012	0.105668	1.96854	0.0490057	0.342006
GB42771	813.213	-0.264315	0.134521	-1.96486	0.04943	0.342416
GB44629	653.465	0.293003	0.14902	1.96619	0.0492762	0.342416
GB48487	687.294	-0.237458	0.120872	-1.96453	0.0494685	0.342416
GB49349	457.033	-0.251316	0.127863	-1.96551	0.049355	0.342416
GB50812	408.945	-0.2631	0.133789	-1.96653	0.049237	0.342416
GB51133	1597.25	-0.236387	0.12025	-1.9658	0.0493215	0.342416
GB52246	3964.92	-0.226629	0.115282	-1.96586	0.0493142	0.342416
GB52611	984.165	0.274094	0.13933	1.96723	0.0491563	0.342416
GB54291	622.816	-0.246708	0.12552	-1.96549	0.0493579	0.342416
GB55936	253.184	-0.309221	0.157398	-1.96458	0.0494623	0.342416
GB40134	45056	0.270606	0.137859	1.96292	0.049655	0.343444
GB50281	646.315	-0.233702	0.119084	-1.96249	0.0497054	0.34353
GB48625	199.747	-0.306028	0.155992	-1.96181	0.0497841	0.343648
GB50864	4316.82	0.24129	0.123003	1.96166	0.0498026	0.343648
GB52981	697.869	-0.250292	0.127611	-1.96136	0.0498365	0.343648
GB44512	331.321	-0.256556	0.131	-1.95845	0.0501773	0.345734
GB42159	1673.61	-0.226179	0.115515	-1.958	0.0502297	0.345831
GB40464	110.139	-0.328646	0.167885	-1.95756	0.0502812	0.345923
GB40884	573.17	-0.255928	0.130836	-1.9561	0.0504537	0.346845
GB53986	1349.38	0.270551	0.138338	1.95573	0.0504968	0.346877
GB50295	2779.06	0.186108	0.0951872	1.95518	0.050562	0.347062
GB50343	300.319	-0.272318	0.139417	-1.95326	0.0507891	0.348356
GB45910	9985.45	-0.31548	0.161601	-1.95221	0.0509127	0.348939
GB51984	266.772	-0.265386	0.136025	-1.951	0.0510566	0.349505
GB52359	789.884	-0.333678	0.171041	-1.95087	0.0510725	0.349505
GB41960	296.814	0.292214	0.149844	1.95013	0.0511611	0.3496
GB42607	136.43	0.337817	0.173317	1.94913	0.0512798	0.3496
GB43771	492.432	-0.318063	0.163174	-1.94923	0.0512685	0.3496
GB51726	2367.68	-0.232233	0.119107	-1.94978	0.0512027	0.3496
GB52598	32651.8	0.333927	0.171247	1.94997	0.0511791	0.3496
GB41681	5091.03	0.238898	0.122648	1.94784	0.0514346	0.350127
GB52394	178.894	0.30048	0.154244	1.94808	0.0514051	0.350127
GB41693	482.202	-0.213218	0.109578	-1.94582	0.0516768	0.350485
GB42082	1977.77	-0.228466	0.11743	-1.94555	0.0517085	0.350485
GB44538	568.719	-0.222863	0.114592	-1.94483	0.0517951	0.350485
GB50257	4317.94	0.291051	0.149564	1.94599	0.0516556	0.350485
GB51642	854.501	-0.247932	0.127363	-1.94666	0.0515756	0.350485
GB53562	1872.38	0.188067	0.096698	1.94489	0.0517884	0.350485
GB54853	183.771	-0.290056	0.149137	-1.9449	0.0517873	0.350485
GB55542	581.719	-0.224385	0.115376	-1.94481	0.0517973	0.350485
GB41031	419.735	-0.250146	0.128712	-1.94346	0.0519606	0.350777
GB47744	2098.24	-0.214649	0.110481	-1.94285	0.0520345	0.350777
GB48665	928.64	0.316206	0.162671	1.94384	0.0519153	0.350777
GB49757	209.714	0.323819	0.166612	1.94355	0.0519494	0.350777
GB50985	1171.5	0.283918	0.146111	1.94317	0.0519958	0.350777
GB42172	1184.4	0.266761	0.137379	1.9418	0.0521618	0.35102
GB50683	6683.99	0.224424	0.115588	1.94159	0.052187	0.35102
GB53415	7544.6	0.188232	0.0969258	1.94202	0.052135	0.35102
GB42683	182.558	-0.290169	0.149493	-1.94102	0.0522561	0.351223
GB44159	18739.8	0.223779	0.115384	1.93943	0.0524492	0.351594
GB45440	170.87	-0.313079	0.16144	-1.93928	0.0524669	0.351594
GB48789	1350.51	-0.302764	0.156072	-1.9399	0.0523916	0.351594
GB51650	306.072	0.330987	0.170618	1.93993	0.0523882	0.351594
GB49804	738.928	0.248115	0.127984	1.93864	0.0525455	0.35186
GB46203	219.637	-0.332966	0.171874	-1.93727	0.0527127	0.352079
GB47309	188.917	-0.293378	0.151417	-1.93755	0.0526779	0.352079
GB47515	155.14	0.313849	0.162021	1.93709	0.0527339	0.352079
GB49572	207.505	-0.259241	0.133789	-1.93769	0.0526607	0.352079
GB42170	318.009	-0.287203	0.14837	-1.93573	0.0529009	0.352933
GB40745	237.329	-0.283924	0.146923	-1.93247	0.0533017	0.355345
GB42648	1539.83	-0.19614	0.101518	-1.93208	0.0533493	0.355363
GB49778	557.094	0.299129	0.154844	1.93181	0.0533831	0.355363
GB44051	300.797	0.270648	0.140184	1.93066	0.0535256	0.356049
GB40546	114.451	-0.304381	0.157766	-1.92932	0.0536906	0.356622
GB51675	562.511	-0.25851	0.133969	-1.92962	0.0536542	0.356622
GB45138	2789.39	0.261606	0.13568	1.92812	0.0538405	0.357356
GB45367	377.796	-0.237479	0.12319	-1.92774	0.053887	0.357402
GB40771	948.552	-0.307585	0.159653	-1.92659	0.0540307	0.357567
GB49659	623.155	-0.215457	0.111797	-1.92722	0.0539527	0.357567
GB52043	307.755	-0.235059	0.121998	-1.92674	0.0540114	0.357567
GB46344	1255.06	-0.234791	0.12197	-1.925	0.0542299	0.3581
GB46367	1940.33	0.330831	0.171851	1.9251	0.0542171	0.3581
GB47632	688.536	-0.251545	0.130657	-1.92522	0.0542013	0.3581
GB49095	751.073	0.255731	0.132882	1.9245	0.0542923	0.35825
GB48923	1357.31	-0.240636	0.125074	-1.92395	0.0543614	0.358444
GB43361	174.642	0.294545	0.15313	1.92349	0.0544179	0.358555
GB55948	802.663	-0.268338	0.139535	-1.92309	0.0544686	0.358628
GB42567	1007.53	0.23959	0.124708	1.92122	0.0547046	0.359017
GB44901	1308.74	-0.217471	0.113163	-1.92175	0.0546374	0.359017
GB45932	459.508	-0.296511	0.154331	-1.92126	0.0546987	0.359017
GB48034	1558.26	0.265953	0.138452	1.92091	0.0547437	0.359017
GB48685	2773.31	0.263772	0.137419	1.91947	0.0549248	0.359017
GB51540	204.908	-0.277031	0.144272	-1.9202	0.0548323	0.359017
GB51633	571.095	-0.223768	0.116551	-1.91992	0.0548683	0.359017
GB51651	531.437	0.30325	0.157941	1.92002	0.0548554	0.359017
GB53974	936.489	-0.2371	0.123516	-1.91959	0.05491	0.359017
GB55394	6475.9	0.311766	0.162277	1.9212	0.0547063	0.359017
GB41064	1145.69	0.268474	0.140161	1.91546	0.0554337	0.360001
GB44743	623.145	-0.204705	0.106808	-1.91658	0.0552917	0.360001
GB44904	338.826	-0.273342	0.142635	-1.91638	0.0553166	0.360001
GB47420	539.886	-0.259686	0.135551	-1.91579	0.0553924	0.360001
GB48019	669.816	0.290429	0.15149	1.91715	0.0552189	0.360001
GB49541	4161.99	0.202101	0.105469	1.91621	0.0553386	0.360001
GB53351	190.346	0.325206	0.169755	1.91574	0.0553987	0.360001
GB53938	302.598	-0.274431	0.143152	-1.91707	0.0552296	0.360001
GB55348	16811.9	0.182111	0.0950053	1.91685	0.0552574	0.360001
GB40944	21434.6	0.256014	0.133772	1.91381	0.0556447	0.361112
GB45759	150.226	0.330405	0.172746	1.91267	0.0557907	0.361281
GB46050	160.287	-0.298718	0.156166	-1.91282	0.0557712	0.361281
GB55540	960.201	-0.247927	0.129621	-1.91271	0.0557854	0.361281
GB40377	392.753	0.24514	0.128412	1.90901	0.0562608	0.361523
GB40559	313.92	-0.246682	0.129329	-1.90741	0.056468	0.361523
GB46619	226.061	-0.282929	0.148033	-1.91125	0.0559721	0.361523
GB48371	289.223	-0.286782	0.150329	-1.90769	0.0564308	0.361523
GB48858	1015.28	0.286669	0.150172	1.90894	0.0562695	0.361523
GB49047	3620.3	0.18977	0.0993266	1.91056	0.0560609	0.361523
GB49756	3109.34	0.245824	0.12873	1.90961	0.0561838	0.361523
GB50385	1258.8	0.247336	0.129417	1.91115	0.055985	0.361523
GB50859	217.268	0.306927	0.160844	1.90823	0.0563621	0.361523
GB51425	510.603	-0.241406	0.12652	-1.90804	0.0563854	0.361523
GB51830	1357.64	0.294037	0.154091	1.90821	0.056364	0.361523
GB53448	116.539	0.328284	0.171971	1.90894	0.0562692	0.361523
GB53464	374.565	0.275017	0.143888	1.91132	0.0559629	0.361523
GB54230	1479.26	-0.241554	0.126556	-1.90868	0.0563033	0.361523
GB54702	566.279	-0.235504	0.123437	-1.90789	0.0564053	0.361523
GB55632	499.038	-0.283717	0.148744	-1.90742	0.0564663	0.361523
GB50971	1230.57	0.264138	0.138523	1.90682	0.0565445	0.361757
GB46151	555.248	0.235574	0.123596	1.90601	0.0566493	0.362171
GB48267	254.613	-0.280275	0.147195	-1.90411	0.0568965	0.363494
GB43401	945.515	0.23884	0.125473	1.90352	0.0569724	0.363722
GB42496	1064.51	-0.277862	0.146033	-1.90274	0.0570749	0.363794
GB45199	1553.88	0.230539	0.121176	1.90251	0.0571044	0.363794
GB45820	2785.24	0.185975	0.0977218	1.9031	0.0570272	0.363794
GB44574	123.665	-0.304693	0.160258	-1.90126	0.0572678	0.364578
GB52041	863.997	-0.264247	0.139008	-1.90095	0.0573083	0.364579
GB49152	1288.91	0.251454	0.132336	1.90012	0.0574175	0.365017
GB54260	178.219	0.260826	0.137299	1.8997	0.0574728	0.365112
GB45497	1815.35	-0.233612	0.12308	-1.89805	0.0576896	0.366106
GB46542	1114.54	-0.19756	0.104094	-1.89789	0.0577102	0.366106
GB45094	159.665	-0.306787	0.161742	-1.89677	0.0578581	0.366273
GB48678	1425.2	0.196719	0.103705	1.89691	0.0578404	0.366273
GB53532	167.304	-0.299854	0.158069	-1.89699	0.0578293	0.366273
GB40110	209.133	0.292153	0.154141	1.89536	0.0580445	0.366938
GB52825	191.903	-0.289038	0.152482	-1.89555	0.0580199	0.366938
GB40894	1364.37	-0.211279	0.111552	-1.89399	0.0582259	0.367828
GB55503	12555.4	0.17062	0.0901056	1.89355	0.0582846	0.367942
GB44305	1292.58	-0.239828	0.126693	-1.89298	0.0583601	0.368161
GB41998	359.349	0.248535	0.131485	1.89021	0.0587299	0.368182
GB42139	2588.63	-0.240002	0.126918	-1.89101	0.0586233	0.368182
GB42316	391.377	-0.217698	0.115107	-1.89127	0.058588	0.368182
GB42434	224.109	0.314895	0.166474	1.89156	0.0585499	0.368182
GB43089	2519.6	0.234232	0.123786	1.89224	0.0584594	0.368182
GB48832	375.992	0.283381	0.149919	1.89022	0.0587279	0.368182
GB49929	1669.99	0.282683	0.149471	1.89122	0.0585946	0.368182
GB50178	330.912	0.305473	0.16157	1.89066	0.05867	0.368182
GB53857	2152.05	0.230314	0.121761	1.89153	0.0585534	0.368182
GB47516	3008.44	0.278357	0.147365	1.88889	0.0589068	0.369035
GB47468	400.91	-0.273035	0.144582	-1.88845	0.058966	0.36915
GB51040	146.789	-0.290957	0.154173	-1.88721	0.059132	0.369933
GB52599	1259.25	0.265562	0.140757	1.88667	0.0592042	0.370129
GB43171	1317.97	0.24967	0.132365	1.88622	0.0592652	0.370148
GB44810	273.167	0.230301	0.122138	1.88558	0.0593514	0.370148
GB49650	1647.49	0.311758	0.165345	1.8855	0.0593621	0.370148
GB52906	248.994	0.283287	0.15025	1.88544	0.0593711	0.370148
GB43687	548.455	-0.263964	0.140078	-1.88441	0.0595096	0.370599
GB46209	835.736	0.214526	0.11385	1.88429	0.0595255	0.370599
GB44052	416.592	-0.240742	0.127826	-1.88336	0.0596522	0.371133
GB44703	3569.49	-0.194466	0.103325	-1.88208	0.0598252	0.371187
GB47083	1088.98	0.237839	0.126368	1.88212	0.0598201	0.371187
GB51219	1038.94	0.278961	0.148202	1.8823	0.0597946	0.371187
GB52601	811.867	0.232649	0.123583	1.88253	0.0597637	0.371187
GB42315	113.641	-0.289789	0.154023	-1.88147	0.0599083	0.371193
GB52770	219.613	0.278973	0.148264	1.8816	0.0598905	0.371193
GB44455	389.948	0.240259	0.127741	1.88084	0.0599938	0.371214
GB52457	160.039	-0.280937	0.149344	-1.88114	0.0599528	0.371214
GB42724	2595.29	-0.207226	0.110397	-1.87709	0.0605054	0.372724
GB49953	1861.23	-0.215309	0.11469	-1.87731	0.0604759	0.372724
GB53173	535.537	-0.26937	0.143516	-1.87694	0.0605264	0.372724
GB53437	1387.14	0.199317	0.106179	1.87718	0.0604937	0.372724
GB53801	281.575	0.31415	0.167331	1.87742	0.0604611	0.372724
GB54142	302.713	0.303844	0.1618	1.8779	0.0603954	0.372724
GB55002	488.81	-0.270254	0.143886	-1.87825	0.0603464	0.372724
GB49979	1300.96	0.228135	0.121585	1.87633	0.0606097	0.372983
GB42484	12661.2	0.226382	0.120713	1.87537	0.0607414	0.373539
GB55435	268.459	0.286099	0.152613	1.87467	0.0608382	0.37388
GB48176	452.782	-0.241652	0.128939	-1.87416	0.060908	0.374054
GB54723	272.897	0.257782	0.137611	1.87327	0.0610312	0.374556
GB41401	3635.34	0.225896	0.120715	1.87132	0.0613014	0.37499
GB43472	133.5	-0.287171	0.153489	-1.87096	0.0613507	0.37499
GB48309	5253.34	0.211281	0.112918	1.8711	0.0613312	0.37499
GB49489	1303.5	-0.202375	0.108106	-1.87201	0.0612053	0.37499
GB54235	998.752	-0.267967	0.143168	-1.8717	0.0612484	0.37499
GB55945	1480.27	-0.204237	0.109146	-1.87122	0.0613145	0.37499
GB41464	127.688	0.307179	0.16432	1.8694	0.0615671	0.375637
GB51734	1004.26	-0.284293	0.152085	-1.8693	0.0615812	0.375637
GB52650	228.38	-0.280295	0.149945	-1.86932	0.0615785	0.375637
GB51332	1648.45	-0.240548	0.128728	-1.86865	0.0616717	0.375935
GB42468	3434.13	-0.283761	0.152057	-1.86615	0.0620208	0.3773
GB53438	454.147	-0.284291	0.152295	-1.86672	0.0619413	0.3773
GB55481	2475.22	0.226366	0.121285	1.86639	0.0619868	0.3773
GB41192	184.3	0.270453	0.144973	1.86554	0.062106	0.377565
GB40026	469.742	0.284953	0.152861	1.86413	0.0623029	0.378071
GB41225	3101.15	0.218087	0.117163	1.86139	0.0626895	0.378071
GB41845	983.167	0.269222	0.144688	1.8607	0.062786	0.378071
GB41917	5956.37	0.245551	0.132234	1.85694	0.0633198	0.378071
GB43314	1522.99	0.178911	0.0963308	1.85725	0.063275	0.378071
GB43546	508.542	0.219453	0.118157	1.8573	0.063269	0.378071
GB44298	1330.03	-0.220814	0.11866	-1.8609	0.0627581	0.378071
GB44594	2170.21	-0.240001	0.128923	-1.86158	0.0626625	0.378071
GB44726	27515.2	0.23605	0.126963	1.8592	0.0629987	0.378071
GB44913	1143.82	0.25045	0.134617	1.86047	0.0628187	0.378071
GB45913	15483.8	-0.261268	0.140523	-1.85926	0.0629906	0.378071
GB46122	275.67	-0.246677	0.132663	-1.85943	0.0629664	0.378071
GB46129	6434.06	0.295608	0.159062	1.85844	0.0631059	0.378071
GB46191	113.062	-0.287368	0.154561	-1.85926	0.0629908	0.378071
GB46313	196.18	-0.272786	0.146382	-1.86352	0.0623885	0.378071
GB46728	363.521	-0.269563	0.14521	-1.85636	0.0634022	0.378071
GB47308	5072.58	-0.246169	0.132419	-1.85901	0.0630251	0.378071
GB47678	2697.46	0.207606	0.111791	1.85709	0.0632981	0.378071
GB48340	482.363	0.20635	0.110963	1.85963	0.0629377	0.378071
GB48352	267.973	-0.285815	0.15352	-1.86174	0.0626397	0.378071
GB48933	352.572	-0.219426	0.117768	-1.8632	0.0624341	0.378071
GB48973	3835.09	0.179144	0.0963101	1.86008	0.0628743	0.378071
GB52578	366.995	-0.221179	0.119141	-1.85644	0.0633904	0.378071
GB52625	3406.47	0.302285	0.162689	1.85805	0.0631614	0.378071
GB52711	259.023	0.304701	0.163425	1.86447	0.062255	0.378071
GB53472	1275.97	0.257547	0.138168	1.86402	0.0623187	0.378071
GB54728	1218.88	0.248561	0.133727	1.85872	0.0630667	0.378071
GB55395	54733.7	0.309159	0.165938	1.8631	0.0624479	0.378071
GB55429	1826.45	0.207055	0.111512	1.8568	0.0633399	0.378071
GB49227	5953.3	0.198926	0.107181	1.85599	0.0634545	0.378134
GB46907	363.376	-0.261216	0.140779	-1.85551	0.0635237	0.378297
GB46282	1007.33	-0.287642	0.155104	-1.85451	0.0636665	0.378897
GB41549	170.622	0.279451	0.15074	1.85386	0.0637596	0.378952
GB48469	1774.11	0.20041	0.108103	1.85388	0.063756	0.378952
GB40058	132.502	-0.283984	0.153348	-1.85189	0.0640416	0.380307
GB42816	174.275	-0.270087	0.145897	-1.85121	0.0641387	0.380307
GB48881	2105.8	0.27932	0.15086	1.85151	0.0640958	0.380307
GB52681	329.501	-0.277192	0.149753	-1.851	0.0641698	0.380307
GB53606	650.849	-0.211047	0.11403	-1.8508	0.0641978	0.380307
GB44179	315.121	0.227353	0.122879	1.85022	0.0642824	0.380558
GB53528	222.818	0.289403	0.156505	1.84916	0.064435	0.381212
GB42858	1825.3	0.215797	0.116802	1.84754	0.0646683	0.38145
GB46927	868.804	-0.222623	0.120484	-1.84774	0.0646397	0.38145
GB54697	114.157	-0.306377	0.16584	-1.84742	0.0646861	0.38145
GB54714	2360.69	0.202677	0.109702	1.84752	0.0646721	0.38145
GB55645	639.592	-0.238006	0.128801	-1.84785	0.0646237	0.38145
GB53375	2127.44	-0.286949	0.155437	-1.84608	0.0648809	0.382349
GB44710	1615.76	0.318283	0.172517	1.84494	0.0650457	0.382497
GB50457	11626.6	0.178082	0.0965348	1.84474	0.0650752	0.382497
GB51158	138163	0.275115	0.149127	1.84483	0.0650619	0.382497
GB53022	111.325	-0.280609	0.152102	-1.84487	0.0650563	0.382497
GB44359	965.732	-0.240272	0.130311	-1.84384	0.0652069	0.382773
GB48301	604.706	0.30247	0.16403	1.844	0.0651835	0.382773
GB43446	26054.8	0.270368	0.146702	1.84298	0.0653326	0.383174
GB48100	109.821	0.310417	0.16845	1.84279	0.06536	0.383174
GB52984	153.64	0.274621	0.149098	1.84188	0.0654926	0.383703
GB48853	1926.26	-0.180951	0.0982768	-1.84124	0.0655863	0.383741
GB50458	117.787	0.295907	0.160734	1.84097	0.0656265	0.383741
GB51911	301.864	-0.246694	0.133965	-1.84149	0.0655499	0.383741
GB40261	16254.4	-0.311754	0.169527	-1.83897	0.0659198	0.383976
GB42013	180.583	-0.263216	0.143051	-1.84001	0.0657667	0.383976
GB45005	285.061	0.28004	0.152259	1.83924	0.0658799	0.383976
GB45315	118.607	-0.297874	0.162004	-1.83868	0.0659622	0.383976
GB47450	407.983	-0.225567	0.122641	-1.83924	0.0658793	0.383976
GB47902	111.557	-0.318435	0.173188	-1.83867	0.0659641	0.383976
GB51368	393.664	-0.252362	0.137173	-1.83973	0.0658081	0.383976
GB43622	1086.15	-0.210235	0.114414	-1.8375	0.0661363	0.384016
GB46547	1144.86	-0.205608	0.111903	-1.83738	0.0661538	0.384016
GB47493	622.902	0.308342	0.167818	1.83737	0.0661559	0.384016
GB49373	2614.48	0.164814	0.0896645	1.83812	0.066045	0.384016
GB50724	870.079	0.266638	0.145134	1.83718	0.0661833	0.384016
GB46306	327.065	-0.242428	0.131987	-1.83675	0.0662467	0.384137
GB45732	4277.32	0.291573	0.158792	1.8362	0.0663287	0.384246
GB51050	1391.05	-0.199641	0.108741	-1.83593	0.0663673	0.384246
GB54379	468.578	-0.236222	0.128678	-1.83576	0.0663929	0.384246
GB40064	764.876	0.314683	0.171767	1.83203	0.0669471	0.384812
GB40141	481.586	-0.268093	0.146146	-1.83442	0.0665922	0.384812
GB40378	276.579	0.233299	0.127243	1.83349	0.06673	0.384812
GB41903	136.6	0.277719	0.151452	1.83371	0.0666965	0.384812
GB43140	3298.51	0.269236	0.146863	1.83325	0.066765	0.384812
GB45312	230.826	-0.2753	0.150226	-1.83258	0.0668655	0.384812
GB45638	1010.43	-0.207689	0.113311	-1.83291	0.0668153	0.384812
GB47475	1350.54	-0.313533	0.171147	-1.83195	0.0669591	0.384812
GB49273	1169.75	0.212347	0.115884	1.83242	0.0668894	0.384812
GB50609	19329.3	-0.260133	0.141795	-1.83458	0.0665686	0.384812
GB54220	907.35	-0.188283	0.102764	-1.83219	0.0669232	0.384812
GB49966	1433.16	0.215119	0.117477	1.83115	0.0670775	0.385248
GB49375	1364.28	0.241541	0.131932	1.8308	0.0671304	0.385307
GB53831	15387.7	0.19566	0.10692	1.82998	0.0672535	0.385769
GB50819	1132.23	0.284411	0.155462	1.82946	0.0673314	0.385971
GB51141	227.307	0.251278	0.137399	1.82882	0.0674261	0.386269
GB55375	17064.3	0.26931	0.147282	1.82853	0.0674697	0.386274
GB42419	285.069	-0.24805	0.135753	-1.82722	0.0676673	0.387008
GB46307	495.814	-0.274222	0.150107	-1.82685	0.0677231	0.387008
GB47199	417.04	-0.241797	0.132359	-1.82682	0.0677264	0.387008
GB44553	499.861	-0.241569	0.132256	-1.82652	0.0677719	0.387024
GB47179	257.306	-0.276423	0.151412	-1.82563	0.0679054	0.387541
GB40425	292.554	-0.257467	0.141076	-1.82503	0.0679966	0.387817
GB42689	372.46	-0.230542	0.126414	-1.8237	0.0681973	0.387933
GB44262	1556.85	-0.294056	0.161221	-1.82393	0.0681628	0.387933
GB49447	466.483	-0.217199	0.119059	-1.82429	0.0681079	0.387933
GB53809	1358.95	0.22609	0.123989	1.82347	0.0682315	0.387933
GB54450	803.589	-0.240802	0.131991	-1.82439	0.0680935	0.387933
GB48746	118.124	0.303204	0.16632	1.82301	0.0683019	0.388089
GB54519	191.411	0.309033	0.169621	1.82191	0.0684689	0.388793
GB48208	245.853	-0.312767	0.171759	-1.82097	0.0686114	0.388972
GB53592	2658.53	0.250836	0.137716	1.8214	0.0685465	0.388972
GB55820	1021.96	0.289894	0.159208	1.82085	0.0686294	0.388972
GB54164	15444.5	0.256578	0.14094	1.82047	0.0686871	0.389055
GB52021	3418.34	0.212078	0.116523	1.82006	0.0687504	0.38917
GB55911	1320.49	0.200098	0.109964	1.81966	0.0688104	0.389265
GB40686	450.384	-0.281746	0.154913	-1.81874	0.0689512	0.389331
GB42767	151.774	0.284769	0.156565	1.81886	0.0689327	0.389331
GB55823	1221.6	0.182059	0.100099	1.81878	0.0689443	0.389331
GB53308	166.268	0.282995	0.155635	1.81833	0.0690143	0.389444
GB43219	547.495	-0.257583	0.141764	-1.81698	0.0692197	0.390079
GB45297	1700.99	0.165085	0.0908676	1.81677	0.069253	0.390079
GB48539	1032.29	0.28572	0.157416	1.81506	0.0695152	0.390079
GB50149	13870.3	0.312669	0.172154	1.81622	0.0693365	0.390079
GB51356	2154.4	0.238536	0.131359	1.81591	0.0693842	0.390079
GB51655	784.031	-0.229142	0.126234	-1.81521	0.0694909	0.390079
GB54312	888.903	-0.26612	0.146603	-1.81524	0.0694875	0.390079
GB55684	779.743	-0.222361	0.122451	-1.81591	0.0693839	0.390079
GB55946	175.02	-0.288268	0.158809	-1.81519	0.0694944	0.390079
GB41803	3488.67	-0.217716	0.119981	-1.81459	0.0695865	0.390237
GB47418	4794.08	-0.235805	0.129972	-1.81428	0.0696346	0.390264
GB43179	2130.06	-0.236101	0.130297	-1.81203	0.0699817	0.390594
GB46345	1183.07	-0.181778	0.100231	-1.81358	0.0697426	0.390594
GB48261	2503.62	0.263152	0.145173	1.81268	0.069881	0.390594
GB49221	349.489	-0.272255	0.150162	-1.81308	0.0698193	0.390594
GB52712	382.204	0.272764	0.150537	1.81194	0.0699958	0.390594
GB54609	269.855	-0.288518	0.159138	-1.813	0.0698314	0.390594
GB54909	468.692	-0.254779	0.140578	-1.81237	0.0699292	0.390594
GB54812	474.536	-0.263374	0.145517	-1.80992	0.070308	0.392094
GB47271	1025.92	-0.210008	0.116096	-1.80892	0.0704627	0.392639
GB48948	800.83	-0.279651	0.154612	-1.80873	0.0704925	0.392639
GB54131	5526.49	0.147816	0.0817388	1.80839	0.0705458	0.392693
GB43077	5376.67	0.178391	0.0986781	1.80781	0.0706361	0.392954
GB53461	686.886	0.266986	0.147723	1.80735	0.0707082	0.393113
GB41727	2105.31	0.238721	0.132121	1.80684	0.0707869	0.393172
GB50219	1854.52	0.23461	0.12988	1.80635	0.070863	0.393172
GB50537	8745.92	0.299157	0.165603	1.80647	0.0708449	0.393172
GB53557	465.887	0.270606	0.149823	1.80616	0.0708927	0.393172
GB41182	2823.59	0.231541	0.128326	1.80431	0.0711823	0.39452
GB46897	135.848	-0.289771	0.160672	-1.8035	0.0713103	0.39452
GB54602	844.209	-0.266051	0.1475	-1.80373	0.0712737	0.39452
GB54855	609.295	-0.199757	0.110732	-1.80396	0.071237	0.39452
GB41325	1135.76	0.249813	0.138584	1.80261	0.0714494	0.394732
GB41827	964.792	0.237153	0.131579	1.80236	0.0714888	0.394732
GB53769	168.422	0.292387	0.162244	1.80214	0.0715234	0.394732
GB55909	702.325	-0.229405	0.127248	-1.80281	0.0714182	0.394732
GB40901	1334.64	-0.212497	0.117957	-1.80147	0.0716281	0.394942
GB51535	519.714	-0.236766	0.131459	-1.80107	0.0716924	0.394942
GB53404	204.83	0.283285	0.157265	1.80132	0.0716521	0.394942
GB41490	486.781	-0.222892	0.1238	-1.80042	0.0717938	0.395189
GB42052	212.765	-0.281578	0.156416	-1.80019	0.07183	0.395189
GB48816	1093.17	-0.223889	0.124388	-1.79992	0.071873	0.395189
GB50990	2473.94	0.182592	0.101458	1.79967	0.0719122	0.395189
GB42409	5005.37	0.239508	0.133203	1.79807	0.0721664	0.396346
GB43078	295.149	-0.248305	0.138124	-1.7977	0.0722253	0.396382
GB44046	175.735	0.268912	0.149606	1.79747	0.0722608	0.396382
GB41118	286.576	-0.238495	0.132731	-1.79683	0.0723622	0.396389
GB43418	296.156	-0.292213	0.162613	-1.79699	0.0723378	0.396389
GB52531	2266.8	0.161065	0.0896482	1.79664	0.0723935	0.396389
GB48794	1742.52	0.297073	0.165381	1.79629	0.0724485	0.39645
GB51940	10357	0.195321	0.108754	1.79599	0.0724964	0.396472
GB55796	186.158	0.293806	0.163618	1.79568	0.0725461	0.396503
GB50481	31890.5	0.291929	0.16264	1.79494	0.0726626	0.39666
GB55469	4641.11	-0.194113	0.108132	-1.79514	0.072631	0.39666
GB43233	185.013	0.281178	0.156783	1.79342	0.072906	0.397373
GB43727	92088	0.226762	0.126462	1.79313	0.0729526	0.397373
GB47097	1354.7	-0.197595	0.110202	-1.79303	0.0729689	0.397373
GB47964	684.066	-0.27141	0.151335	-1.79344	0.0729031	0.397373
GB55985	3234.41	0.164998	0.092044	1.7926	0.0730371	0.397505
GB47943	1545.02	-0.270096	0.15074	-1.7918	0.0731645	0.397719
GB49338	329.613	-0.220478	0.123034	-1.79201	0.0731314	0.397719
GB46373	1465.23	0.218301	0.121904	1.79075	0.073333	0.398396
GB47112	1028.33	-0.264156	0.147556	-1.7902	0.0734214	0.398636
GB41505	840.669	0.268293	0.150178	1.7865	0.0740188	0.398831
GB41626	299.412	-0.271693	0.151967	-1.78785	0.0738009	0.398831
GB41639	934.666	-0.258263	0.144376	-1.78882	0.0736436	0.398831
GB42057	14850.2	0.215103	0.12026	1.78865	0.0736706	0.398831
GB42706	651.265	0.238118	0.133263	1.78682	0.0739658	0.398831
GB45041	1085.89	-0.189069	0.105812	-1.78685	0.073962	0.398831
GB45446	283.738	0.251708	0.140817	1.78748	0.0738597	0.398831
GB46894	438.046	-0.24682	0.137994	-1.78862	0.0736759	0.398831
GB49479	626.622	0.308885	0.17285	1.78701	0.0739353	0.398831
GB50361	158.21	-0.279876	0.156569	-1.78755	0.0738479	0.398831
GB50554	2384.17	0.179479	0.100484	1.78615	0.0740748	0.398831
GB50883	185857	0.286596	0.160435	1.78637	0.0740394	0.398831
GB52679	5037.67	0.196691	0.110064	1.78707	0.0739265	0.398831
GB54213	6468.19	-0.190721	0.106777	-1.78616	0.0740731	0.398831
GB51816	236.853	0.301368	0.168752	1.78586	0.0741218	0.398846
GB51744	5637.93	0.238301	0.133475	1.78536	0.0742026	0.399001
GB55274	1216.26	0.180003	0.100834	1.78514	0.0742389	0.399001
GB55242	444.587	0.22174	0.124301	1.7839	0.0744394	0.399841
GB54548	295.99	0.241248	0.135259	1.7836	0.0744889	0.399869
GB42716	1201.11	-0.229261	0.128656	-1.78196	0.0747554	0.399875
GB42924	225.369	0.263665	0.147926	1.7824	0.0746833	0.399875
GB43120	390.103	0.307012	0.172283	1.78201	0.0747468	0.399875
GB45292	437.51	0.257638	0.144498	1.78299	0.0745885	0.399875
GB50508	18237.8	0.262702	0.147361	1.78271	0.0746333	0.399875
GB53253	153.222	0.275235	0.154451	1.78203	0.0747448	0.399875
GB54295	1431.28	0.236062	0.132519	1.78134	0.0748567	0.40018
GB47385	555.327	0.238895	0.134235	1.77967	0.0751294	0.400725
GB49239	3801.68	0.167617	0.0941441	1.78043	0.0750062	0.400725
GB52613	2020.49	-0.260649	0.146457	-1.7797	0.0751251	0.400725
GB55301	2120.02	0.299815	0.16847	1.77963	0.0751358	0.400725
GB44503	3961.59	0.230709	0.129691	1.77891	0.0752544	0.401107
GB53782	11652.5	0.183472	0.103152	1.77865	0.0752964	0.401107
GB44021	20935	0.282585	0.158926	1.7781	0.075388	0.401254
GB45945	403.924	-0.235925	0.13271	-1.77774	0.0754462	0.401254
GB55326	266.687	0.240476	0.135275	1.77768	0.0754571	0.401254
GB44075	417.711	0.264935	0.149367	1.77372	0.0761101	0.401922
GB44786	439.712	-0.206137	0.116231	-1.77351	0.0761447	0.401922
GB46363	5255.4	-0.169585	0.0956094	-1.77373	0.0761078	0.401922
GB47086	387.239	0.256207	0.144428	1.77394	0.0760733	0.401922
GB48603	5464.38	0.238988	0.134546	1.77625	0.0756914	0.401922
GB50039	1626.38	-0.161328	0.0909222	-1.77435	0.0760047	0.401922
GB51079	492.708	-0.206605	0.116406	-1.77487	0.07592	0.401922
GB51706	929.913	-0.264552	0.149039	-1.77505	0.07589	0.401922
GB51812	233.018	0.268385	0.151167	1.77541	0.0758296	0.401922
GB52946	924.835	0.185924	0.104768	1.77462	0.0759599	0.401922
GB53011	896.335	-0.234089	0.131828	-1.77571	0.0757801	0.401922
GB54097	3440.23	0.278663	0.157134	1.77341	0.0761607	0.401922
GB54657	756.874	-0.180361	0.101561	-1.77589	0.0757512	0.401922
GB52308	254.116	-0.253079	0.142737	-1.77305	0.07622	0.402001
GB54143	10680.2	0.18141	0.10234	1.77263	0.0762901	0.402136
GB44093	662.553	0.246238	0.139045	1.77091	0.076575	0.403236
GB50594	499.026	-0.216521	0.122271	-1.77084	0.076588	0.403236
GB50672	12334.5	0.225447	0.127352	1.77027	0.076682	0.403496
GB47815	3455.73	0.201499	0.113903	1.76904	0.0768878	0.404343
GB42313	326.008	0.273765	0.154877	1.76762	0.0771237	0.405348
GB40057	3496.22	0.255581	0.144773	1.7654	0.077497	0.405659
GB42279	653.605	-0.245711	0.139116	-1.76623	0.0773575	0.405659
GB42856	672.066	-0.217706	0.123298	-1.76569	0.0774487	0.405659
GB44384	221.161	-0.270987	0.153463	-1.76581	0.0774275	0.405659
GB51697	1997.82	0.294915	0.167003	1.76593	0.0774083	0.405659
GB53261	172.114	-0.272409	0.154265	-1.76585	0.0774216	0.405659
GB54622	1577.77	-0.19667	0.111389	-1.76562	0.0774601	0.405659
GB49492	953.517	-0.195095	0.110607	-1.76386	0.0777552	0.406775
GB43270	271.998	-0.29271	0.165982	-1.76351	0.077815	0.406779
GB53661	380.35	-0.239506	0.135827	-1.76332	0.0778459	0.406779
GB42062	24566.1	0.233635	0.132649	1.7613	0.0781874	0.407848
GB46268	3492.89	0.206746	0.117375	1.76142	0.078168	0.407848
GB47020	1372.67	-0.221592	0.125799	-1.76148	0.0781569	0.407848
GB55302	26306.4	0.257154	0.146024	1.76104	0.078231	0.407848
GB48117	1441.54	-0.217698	0.123692	-1.76	0.0784082	0.408536
GB44709	1472.82	0.289976	0.164921	1.75827	0.0787019	0.40983
GB54244	1140.92	-0.203919	0.116079	-1.75672	0.0789654	0.410966
GB40878	925.634	-0.178506	0.101692	-1.75536	0.0791971	0.410969
GB45126	1451.82	-0.214687	0.122257	-1.75603	0.0790825	0.410969
GB48260	25942.7	0.282972	0.161222	1.75517	0.0792304	0.410969
GB50993	520.34	-0.200596	0.114227	-1.75611	0.0790698	0.410969
GB52204	366.094	0.279096	0.159006	1.75526	0.0792149	0.410969
GB54942	750.155	0.285922	0.162907	1.75512	0.0792387	0.410969
GB41878	1012.56	-0.202573	0.115474	-1.75428	0.0793819	0.411239
GB50728	285.742	-0.235171	0.134044	-1.75442	0.079358	0.411239
GB49419	235.305	-0.276788	0.157803	-1.75401	0.0794294	0.411249
GB46403	135.972	-0.297197	0.16947	-1.75368	0.0794847	0.4113
GB40863	979.811	0.201179	0.114871	1.75135	0.0798857	0.411738
GB41700	1997.99	0.191301	0.109163	1.75244	0.0796975	0.411738
GB47301	5550.03	0.194033	0.110773	1.75162	0.0798387	0.411738
GB48825	2329.99	-0.223909	0.127756	-1.75263	0.0796649	0.411738
GB53183	174.241	0.240044	0.137039	1.75165	0.0798335	0.411738
GB55000	7526.84	0.186684	0.106576	1.75166	0.0798329	0.411738
GB55872	342.164	-0.229802	0.131215	-1.75134	0.0798882	0.411738
GB48837	1673.21	-0.208762	0.119297	-1.74994	0.0801282	0.41274
GB54348	1747.87	0.186803	0.106777	1.74947	0.0802093	0.412923
GB40980	6771.07	0.215677	0.123319	1.74893	0.080303	0.41317
GB55425	2728.14	0.201939	0.115557	1.74753	0.0805462	0.414185
GB47065	402.338	0.265442	0.152029	1.746	0.0808107	0.415073
GB49767	4817.03	0.243291	0.13933	1.74616	0.0807839	0.415073
GB41340	180.298	-0.284653	0.163165	-1.74457	0.0810591	0.415474
GB41484	321.263	-0.213805	0.122595	-1.74399	0.0811605	0.415474
GB41647	193.471	0.302192	0.173331	1.74344	0.0812564	0.415474
GB44821	407.92	0.233732	0.134002	1.74424	0.0811164	0.415474
GB44893	828.008	0.19072	0.109278	1.74528	0.080937	0.415474
GB47105	337.617	-0.252637	0.14488	-1.74377	0.0811998	0.415474
GB49397	32930.7	0.168383	0.0965513	1.74397	0.0811637	0.415474
GB50416	1159.95	0.215941	0.123853	1.74352	0.0812424	0.415474
GB43186	1204.05	0.199832	0.114744	1.74155	0.0815871	0.415776
GB44199	556.328	0.228908	0.131438	1.74157	0.0815834	0.415776
GB46086	287.537	0.256353	0.147122	1.74245	0.0814292	0.415776
GB51250	220.481	0.272218	0.156273	1.74194	0.0815196	0.415776
GB52888	190.065	-0.269376	0.154678	-1.74153	0.0815915	0.415776
GB55825	238.073	-0.246462	0.141455	-1.74234	0.0814483	0.415776
GB54988	2030.65	0.238436	0.136939	1.74118	0.0816516	0.415848
GB53856	362.079	0.272139	0.156345	1.74063	0.081748	0.416105
GB53820	1175.93	-0.179455	0.103128	-1.74012	0.081838	0.416329
GB41714	1409.65	-0.23374	0.134575	-1.73688	0.082409	0.416333
GB41922	3452.03	-0.212553	0.122411	-1.73638	0.0824964	0.416333
GB44528	937.673	0.191561	0.110299	1.73675	0.0824315	0.416333
GB45195	387.064	-0.27242	0.156906	-1.73619	0.0825297	0.416333
GB45907	1172.71	-0.254577	0.14662	-1.7363	0.0825106	0.416333
GB47095	169.345	-0.263014	0.151466	-1.73646	0.0824825	0.416333
GB47350	303.372	-0.257064	0.147906	-1.73802	0.0822075	0.416333
GB48192	1376.97	0.229686	0.132019	1.73979	0.0818951	0.416333
GB48199	13719.4	0.196792	0.113251	1.73766	0.0822706	0.416333
GB48633	638.505	-0.222557	0.128021	-1.73844	0.0821329	0.416333
GB50121	47821.8	0.27255	0.156711	1.73919	0.0820005	0.416333
GB50147	378.339	0.199499	0.114736	1.73878	0.0820742	0.416333
GB50866	6369.97	0.241523	0.139056	1.73687	0.0824097	0.416333
GB50899	1234.08	0.225252	0.129739	1.73619	0.0825297	0.416333
GB54592	2179.38	-0.222741	0.128189	-1.7376	0.0822805	0.416333
GB46178	894.659	-0.22496	0.12961	-1.73567	0.0826216	0.416564
GB51372	7551.66	0.251798	0.145094	1.73541	0.0826682	0.416566
GB48827	176.857	-0.253101	0.145868	-1.73514	0.0827165	0.416578
GB45050	2788.95	0.184842	0.106702	1.73232	0.0832166	0.417113
GB46027	779	-0.19041	0.109849	-1.73337	0.0830291	0.417113
GB48908	199.026	-0.236569	0.136538	-1.73262	0.0831632	0.417113
GB50102	3193.23	-0.175489	0.101272	-1.73285	0.0831232	0.417113
GB50367	222.908	-0.245591	0.141779	-1.7322	0.0832374	0.417113
GB51419	150.675	-0.297121	0.171365	-1.73384	0.0829457	0.417113
GB52458	785.494	-0.188099	0.108532	-1.73312	0.0830739	0.417113
GB53558	153.743	0.272481	0.157162	1.73375	0.0829616	0.417113
GB55736	7592.74	0.29803	0.172053	1.7322	0.0832381	0.417113
GB42543	576.475	0.24852	0.14355	1.73125	0.0834075	0.4175
GB51110	5268.96	0.181563	0.104859	1.73151	0.0833617	0.4175
GB55958	2611.07	0.191905	0.110979	1.7292	0.0837736	0.4191
GB52638	395.891	-0.217583	0.125859	-1.72879	0.0838471	0.419236
GB40169	4502.05	0.289178	0.16735	1.72798	0.0839913	0.41943
GB40647	704.116	0.24171	0.139887	1.7279	0.0840063	0.41943
GB46876	205.508	-0.240938	0.139448	-1.72779	0.0840251	0.41943
GB47513	4609.59	0.17542	0.101587	1.72679	0.0842052	0.420097
GB42332	533.566	0.225846	0.130854	1.72595	0.0843572	0.420559
GB45193	3140.35	0.263945	0.152944	1.72576	0.0843908	0.420559
GB44225	1489.65	0.232921	0.135061	1.72456	0.0846066	0.42072
GB45392	835.742	-0.204444	0.118553	-1.72449	0.0846198	0.42072
GB50392	346.304	-0.222617	0.129037	-1.72522	0.0844874	0.42072
GB53012	28409.8	0.230352	0.133592	1.72429	0.084656	0.42072
GB55032	1032.11	0.245059	0.142085	1.72473	0.0845756	0.42072
GB55421	206.633	-0.275708	0.159931	-1.72392	0.0847228	0.420821
GB47419	355.301	-0.232808	0.135073	-1.72357	0.0847855	0.420901
GB49612	2726.53	-0.184616	0.107262	-1.72117	0.08522	0.422826
GB43743	779.138	0.203594	0.11831	1.72086	0.0852762	0.422873
GB42652	945.488	-0.202669	0.117794	-1.72054	0.085335	0.422932
GB51597	626.206	-0.231966	0.134846	-1.72022	0.0853924	0.422985
GB45036	17466.3	0.194221	0.112953	1.71949	0.0855255	0.423412
GB44109	3984.04	0.163304	0.0950119	1.71878	0.0856552	0.423822
GB45634	1420.42	-0.16677	0.0970833	-1.71781	0.0858321	0.424465
GB47052	1306.78	0.249744	0.145464	1.71688	0.0860009	0.425067
GB44158	2643.74	0.272185	0.158656	1.71557	0.0862409	0.425582
GB45019	330.079	0.270163	0.15748	1.71554	0.0862464	0.425582
GB53083	368.537	-0.258607	0.150718	-1.71583	0.0861931	0.425582
GB45363	459.39	-0.23186	0.135192	-1.71504	0.0863374	0.42566
GB54385	718.024	-0.222852	0.129947	-1.71494	0.0863562	0.42566
GB43202	3457.84	0.264898	0.154505	1.71449	0.0864385	0.425833
GB46641	703.972	-0.219493	0.128083	-1.71367	0.0865893	0.426344
GB47679	30831.7	0.232013	0.135418	1.7133	0.0866568	0.426444
GB41825	3577.66	0.178134	0.104008	1.7127	0.0867677	0.426492
GB43889	923.103	-0.209677	0.122437	-1.71253	0.0867996	0.426492
GB51348	402.972	-0.273702	0.159828	-1.71248	0.0868082	0.426492
GB49421	230.583	-0.256457	0.149792	-1.71209	0.086881	0.426618
GB47339	450.025	-0.256442	0.149809	-1.71179	0.0869351	0.426652
GB54813	115.167	-0.275228	0.160808	-1.71153	0.0869826	0.426654
GB40893	3505.54	-0.229805	0.134291	-1.71124	0.0870362	0.426685
GB47822	362.82	-0.260196	0.152123	-1.71044	0.0871851	0.427183
GB53365	5360.88	0.176754	0.103395	1.70951	0.0873569	0.427793
GB40694	5744	0.213564	0.124981	1.70877	0.087493	0.427996
GB45975	283.757	0.243406	0.142431	1.70893	0.0874632	0.427996
GB46507	3513.75	0.161242	0.0943803	1.70842	0.0875576	0.42808
GB50804	479.267	-0.209809	0.122831	-1.70811	0.0876163	0.428136
GB48304	1649.69	-0.162526	0.0951784	-1.7076	0.0877114	0.428369
GB45644	363.412	0.260785	0.152795	1.70676	0.0878664	0.428894
GB41985	2338.08	-0.186129	0.109228	-1.70404	0.0883741	0.429258
GB43991	564.551	-0.284252	0.166816	-1.70398	0.0883842	0.429258
GB44315	2790.2	0.210858	0.123643	1.70537	0.0881252	0.429258
GB48129	200.755	0.274333	0.160897	1.70502	0.0881913	0.429258
GB49854	132.646	0.29572	0.173476	1.70467	0.0882554	0.429258
GB51693	1339.75	-0.210842	0.123606	-1.70576	0.0880528	0.429258
GB51718	245.283	-0.243638	0.142888	-1.70509	0.0881768	0.429258
GB53122	5750.69	0.231889	0.1361	1.70381	0.0884157	0.429258
GB54546	888.475	0.258915	0.151894	1.70457	0.0882741	0.429258
GB55229	27970.2	0.224746	0.131758	1.70575	0.0880551	0.429258
GB40101	282.876	-0.250559	0.14718	-1.7024	0.0886809	0.429881
GB44650	2838.63	-0.174726	0.102637	-1.70237	0.0886868	0.429881
GB53321	2620.59	0.179322	0.10533	1.70247	0.088667	0.429881
GB53603	175.543	-0.24716	0.14525	-1.70162	0.0888273	0.430332
GB40670	12182.3	0.249963	0.146953	1.70097	0.0889488	0.43069
GB42671	549.784	0.240164	0.141257	1.70019	0.0890953	0.430707
GB43276	312416	0.190412	0.111987	1.7003	0.0890736	0.430707
GB52473	354.167	-0.215517	0.126739	-1.70047	0.0890421	0.430707
GB41983	947.863	-0.22514	0.132514	-1.69899	0.0893207	0.431397
GB43137	437.877	0.24671	0.145231	1.69874	0.089369	0.431397
GB51709	326.84	-0.240928	0.141833	-1.69867	0.0893812	0.431397
GB55241	787.304	0.189736	0.111735	1.69809	0.0894916	0.431699
GB40625	5689.41	0.229959	0.135499	1.69713	0.089672	0.432108
GB46310	137.672	0.292085	0.172083	1.69735	0.0896301	0.432108
GB41967	244.944	0.250649	0.147865	1.69512	0.0900532	0.432501
GB42661	810.462	-0.183479	0.108223	-1.69538	0.0900037	0.432501
GB43149	259.772	-0.24213	0.142771	-1.69593	0.0898989	0.432501
GB44659	211.937	-0.233088	0.137519	-1.69495	0.0900842	0.432501
GB45682	221.78	-0.256968	0.151504	-1.69611	0.0898654	0.432501
GB47236	1303.75	-0.216491	0.127728	-1.69493	0.0900884	0.432501
GB55530	270.455	-0.209512	0.123525	-1.69611	0.0898656	0.432501
GB46902	109.812	0.277215	0.16359	1.69457	0.0901576	0.432583
GB55391	243.405	0.219483	0.129539	1.69434	0.0902012	0.432583
GB40368	211.153	0.290907	0.171952	1.69179	0.0906853	0.434042
GB44099	301.591	0.25668	0.151796	1.69095	0.0908455	0.434042
GB44166	372.514	-0.222219	0.131373	-1.69151	0.090739	0.434042
GB46123	353.126	-0.241963	0.14302	-1.69182	0.0906806	0.434042
GB48772	4537.74	0.178661	0.10565	1.69107	0.0908238	0.434042
GB52604	484.057	0.239588	0.141579	1.69226	0.0905968	0.434042
GB55439	845.359	-0.21116	0.124893	-1.69072	0.0908895	0.434042
GB55896	1571.05	-0.198987	0.117663	-1.69116	0.0908066	0.434042
GB50925	1325.01	-0.200217	0.118505	-1.68953	0.0911188	0.434907
GB54540	613.652	-0.206893	0.122492	-1.68903	0.0912143	0.435133
GB52710	2751.2	0.195875	0.116008	1.68847	0.091321	0.435412
GB52907	6028.48	0.162058	0.0960256	1.68765	0.0914779	0.435931
GB44299	2440.7	-0.178749	0.10594	-1.68726	0.0915535	0.436061
GB40513	5829.05	0.174401	0.103475	1.68545	0.0919023	0.436114
GB43459	6757.86	-0.237993	0.141165	-1.68591	0.0918124	0.436114
GB46877	2930.06	0.156864	0.0930067	1.68659	0.0916822	0.436114
GB48236	146.256	0.25271	0.149832	1.68663	0.0916752	0.436114
GB52937	363.539	0.285704	0.169451	1.68606	0.0917842	0.436114
GB52999	5104.44	0.222885	0.132218	1.68574	0.0918461	0.436114
GB55381	504.601	-0.245505	0.145656	-1.6855	0.0918912	0.436114
GB54995	1997.4	-0.220862	0.13106	-1.68519	0.091952	0.436121
GB41232	336.648	-0.222401	0.132057	-1.68413	0.0921565	0.436747
GB54598	4824.8	0.223837	0.132919	1.68401	0.0921806	0.436747
GB47388	836.04	-0.19678	0.117039	-1.68131	0.0927023	0.438759
GB52281	960.658	0.265424	0.157862	1.68137	0.0926912	0.438759
GB54718	212.002	-0.255275	0.15194	-1.6801	0.0929381	0.439645
GB44903	2313.82	-0.201282	0.119857	-1.67935	0.0930834	0.440102
GB47435	589.631	-0.240539	0.143265	-1.67898	0.0931553	0.440211
GB44973	671.397	0.286708	0.170825	1.67838	0.0932737	0.440498
GB49784	3808.62	-0.223111	0.132949	-1.67817	0.0933135	0.440498
GB42558	161.618	0.26191	0.156142	1.67738	0.0934677	0.440996
GB42840	8953.62	-0.186068	0.110979	-1.67661	0.0936194	0.441251
GB50159	1759.08	0.264751	0.157895	1.67676	0.09359	0.441251
GB43718	4623.1	0.208476	0.124388	1.67602	0.0937341	0.441292
GB45568	193.297	-0.254538	0.151872	-1.676	0.0937379	0.441292
GB49944	1458.65	0.228151	0.136144	1.67581	0.0937746	0.441292
GB40155	1623.89	0.249319	0.148914	1.67425	0.0940806	0.441784
GB40457	169994	0.219459	0.131059	1.6745	0.0940315	0.441784
GB44753	612.333	-0.226671	0.135404	-1.67404	0.0941235	0.441784
GB55603	459.921	0.250135	0.149358	1.67474	0.0939857	0.441784
GB55675	496.027	0.244276	0.145865	1.67467	0.0939982	0.441784
GB49430	750.029	0.219849	0.13137	1.67351	0.0942275	0.44202
GB50370	1854.76	-0.184925	0.110516	-1.67328	0.0942714	0.44202
GB46014	1780.05	0.200217	0.119682	1.6729	0.0943465	0.442131
GB53746	974.82	0.251101	0.15012	1.67267	0.094393	0.442131
GB42819	935.457	-0.209086	0.125059	-1.67191	0.0945428	0.442211
GB49869	6287.92	0.210915	0.126148	1.67197	0.0945303	0.442211
GB50262	727.22	0.248648	0.14874	1.6717	0.0945843	0.442211
GB54951	2495.54	0.157435	0.0941831	1.67159	0.0946058	0.442211
GB53518	439.216	-0.205992	0.123293	-1.67075	0.0947713	0.442527
GB54358	9613.99	0.260259	0.155773	1.67076	0.094769	0.442527
GB49768	155.802	0.265277	0.158869	1.66978	0.0949632	0.442611
GB51209	2193.92	0.231533	0.138646	1.66996	0.0949277	0.442611
GB54190	1442.79	-0.150979	0.0904074	-1.66999	0.094922	0.442611
GB55913	775.864	-0.201065	0.120422	-1.66967	0.0949852	0.442611
GB43520	995.456	-0.189967	0.113814	-1.6691	0.0950976	0.442762
GB53457	1224.81	0.238445	0.142887	1.66876	0.0951645	0.442762
GB54193	150.355	-0.254901	0.152745	-1.6688	0.0951562	0.442762
GB41560	363.252	0.249208	0.14941	1.66795	0.0953261	0.44283
GB42383	560.652	-0.261208	0.156604	-1.66795	0.0953258	0.44283
GB44330	11581.5	-0.160214	0.0960388	-1.66822	0.0952723	0.44283
GB55367	338.087	-0.259314	0.155525	-1.66735	0.0954453	0.443156
GB40448	2323.53	0.216774	0.130103	1.66617	0.0956787	0.443354
GB52691	791.921	-0.203902	0.122356	-1.66647	0.0956193	0.443354
GB53525	622.993	0.278808	0.167337	1.66615	0.095684	0.443354
GB54555	546.372	-0.229329	0.137612	-1.66649	0.0956168	0.443354
GB41213	587.049	-0.191158	0.114805	-1.66506	0.0958998	0.443576
GB41858	2508.47	0.181646	0.109068	1.66544	0.0958254	0.443576
GB41872	934.058	-0.167904	0.10082	-1.66538	0.095837	0.443576
GB44119	7615.67	0.227975	0.136982	1.66427	0.0960591	0.443576
GB50223	1671.05	0.159985	0.0961191	1.66445	0.0960226	0.443576
GB50493	374.807	-0.205066	0.123241	-1.66394	0.0961245	0.443576
GB51836	973.067	-0.19676	0.118214	-1.66444	0.0960238	0.443576
GB55496	8917.13	0.223329	0.134199	1.66416	0.0960806	0.443576
GB52342	112.708	0.261565	0.157222	1.66367	0.096179	0.443601
GB43239	7250.66	0.160795	0.0966976	1.66287	0.0963393	0.444114
GB54508	5767.14	0.19532	0.117492	1.66241	0.0964309	0.44431
GB40439	2361.78	0.173658	0.104478	1.66215	0.096482	0.444318
GB44639	116.481	0.272388	0.16396	1.66131	0.0966522	0.444423
GB50099	15331.3	0.215826	0.129887	1.66163	0.0965861	0.444423
GB52957	646.737	0.273458	0.164581	1.66154	0.0966049	0.444423
GB41629	1161.83	0.234321	0.141068	1.66105	0.0967041	0.444436
GB42225	270.786	0.238307	0.143503	1.66064	0.0967856	0.444584
GB40029	473.487	-0.233405	0.140699	-1.6589	0.0971368	0.444809
GB41263	243.636	-0.252806	0.152454	-1.65824	0.0972687	0.444809
GB42022	1444.25	-0.258222	0.155708	-1.65837	0.0972419	0.444809
GB44539	345.799	-0.203763	0.122781	-1.65956	0.0970031	0.444809
GB45582	408.464	-0.219883	0.132572	-1.65859	0.0971981	0.444809
GB46533	430.634	-0.204586	0.123324	-1.65893	0.0971293	0.444809
GB46545	237.92	-0.237563	0.143115	-1.65995	0.0969255	0.444809
GB54222	1721.85	-0.196264	0.118351	-1.65833	0.0972509	0.444809
GB54579	492.509	-0.219472	0.132394	-1.65771	0.0973758	0.444809
GB55198	301.194	0.248102	0.149655	1.65782	0.097353	0.444809
GB55522	6552.83	0.166145	0.100225	1.65772	0.0973748	0.444809
GB43552	533.535	-0.209512	0.126438	-1.65704	0.097512	0.44512
GB52094	230.968	0.287431	0.173476	1.65689	0.0975423	0.44512
GB44103	488.765	-0.187822	0.113417	-1.65603	0.0977153	0.445235
GB49937	4948.89	0.259586	0.156734	1.65622	0.0976777	0.445235
GB52146	290.618	0.248286	0.14992	1.65612	0.0976973	0.445235
GB40229	312.441	0.226869	0.137043	1.65545	0.0978323	0.445319
GB49426	1766.42	-0.172079	0.103946	-1.65547	0.0978287	0.445319
GB40767	7840.23	0.176181	0.106485	1.65451	0.0980231	0.445363
GB42921	1838.72	-0.191156	0.115527	-1.65465	0.0979962	0.445363
GB45167	5615.81	0.178373	0.107815	1.65444	0.0980389	0.445363
GB48940	7380.1	0.145913	0.0881679	1.65495	0.0979354	0.445363
GB51496	239.281	-0.236306	0.14291	-1.65353	0.0982235	0.445977
GB40704	429.594	-0.207478	0.125525	-1.65289	0.0983542	0.446198
GB47659	274.369	-0.242385	0.146661	-1.65268	0.0983955	0.446198
GB53748	347349	0.225881	0.136685	1.65256	0.0984203	0.446198
GB49020	193.865	-0.23794	0.144014	-1.6522	0.0984946	0.446275
GB55327	328.119	0.23022	0.139359	1.65199	0.0985359	0.446275
GB47424	1706.82	0.243741	0.147622	1.65112	0.0987146	0.44686
GB45389	2916.58	-0.162649	0.0985588	-1.65027	0.0988871	0.447371
GB49593	273.501	-0.240678	0.145858	-1.65008	0.0989263	0.447371
[truncated: 13,315 more rows]

## Sheet: Exp1_SFvsINS
BeeBaseID	baseMean	log2FoldChange	lfcSE	stat	pvalue	padj
GB49386	99.4194	0.860473	0.171341	5.022	5.11351e-07	0.00708169
GB45581	91.2615	-0.657421	0.164537	-3.99558	6.45357e-05	0.446878
GB46422	1173.64	0.448043	0.116189	3.85616	0.000115182	0.531717
GB44132	1481.18	0.578663	0.167019	3.46465	0.000530931	0.680993
GB44358	177.996	-0.515135	0.141476	-3.64114	0.000271434	0.680993
GB46228	522.83	0.612044	0.173457	3.52851	0.000417907	0.680993
GB47831	927.133	-0.395421	0.113061	-3.49742	0.000469778	0.680993
GB48075	745.712	-0.459437	0.126403	-3.63469	0.000278316	0.680993
GB48769	52.7709	0.595896	0.17342	3.43614	0.000590072	0.680993
GB51686	212.975	-0.54346	0.157297	-3.45499	0.000550304	0.680993
GB52010	407.703	-0.510394	0.144837	-3.52392	0.00042522	0.680993
GB52492	4119.63	-0.528189	0.150361	-3.51281	0.00044339	0.680993
GB40607	563.854	0.538694	0.159853	3.36992	0.000751887	0.682309
GB40654	2018.74	-0.348978	0.108261	-3.22349	0.00126639	0.682309
GB40728	179.761	-0.538485	0.173128	-3.11034	0.00186875	0.682309
GB41191	259.97	-0.452352	0.143199	-3.1589	0.00158366	0.682309
GB42621	14194.1	0.469433	0.143275	3.27644	0.00105124	0.682309
GB42744	322.472	-0.459253	0.147608	-3.1113	0.00186265	0.682309
GB42997	718.792	-0.395115	0.122083	-3.23644	0.00121029	0.682309
GB45074	218.512	0.447039	0.143371	3.11806	0.00182046	0.682309
GB45378	1172.86	0.362693	0.106447	3.40727	0.000656157	0.682309
GB45399	2083.26	0.311281	0.0998674	3.11694	0.0018274	0.682309
GB45499	170.583	0.498019	0.161803	3.07794	0.00208439	0.682309
GB45706	10635.2	-0.41531	0.134584	-3.08588	0.00202954	0.682309
GB46386	19.5747	-0.546182	0.169199	-3.22804	0.00124643	0.682309
GB47719	395.644	-0.375772	0.122314	-3.0722	0.00212485	0.682309
GB49890	729.062	0.430575	0.129553	3.32355	0.000888808	0.682309
GB50901	319.097	0.543247	0.173199	3.13655	0.00170949	0.682309
GB51238	2484.62	0.491034	0.158324	3.10145	0.00192576	0.682309
GB51649	424.263	-0.436627	0.136938	-3.1885	0.00143013	0.682309
GB51725	1105.59	-0.296154	0.0943746	-3.13807	0.00170065	0.682309
GB52332	8.14376	-0.401232	0.130806	-3.06739	0.0021594	0.682309
GB52417	733.711	-0.374904	0.121005	-3.09825	0.00194665	0.682309
GB53025	107.488	-0.495926	0.160793	-3.08426	0.00204061	0.682309
GB53372	3978.36	0.509323	0.165157	3.08387	0.0020433	0.682309
GB53516	998.936	0.367949	0.113339	3.24645	0.00116852	0.682309
GB53972	226.097	-0.452857	0.1386	-3.26737	0.00108553	0.682309
GB54234	248.889	-0.454449	0.146932	-3.09292	0.00198197	0.682309
GB54570	754.79	-0.429449	0.129198	-3.32396	0.000887486	0.682309
GB54975	270.555	-0.456685	0.134603	-3.39281	0.000691784	0.682309
GB55147	585.084	-0.434479	0.13207	-3.28977	0.00100269	0.682309
GB55417	1105.59	-0.434814	0.141807	-3.06623	0.00216778	0.682309
GB55511	3776.27	0.515559	0.158671	3.24924	0.00115714	0.682309
GB55917	689.598	-0.408129	0.127261	-3.20702	0.00134118	0.682309
GB40253	73.4005	0.235798	0.0790516	2.98284	0.0028559	0.715153
GB40367	32.4671	0.476712	0.170851	2.79022	0.00526721	0.715153
GB40546	114.451	-0.443919	0.155934	-2.84684	0.0044156	0.715153
GB40734	403.237	-0.396233	0.140287	-2.82444	0.00473627	0.715153
GB40766	613.253	-0.459582	0.161844	-2.83967	0.00451607	0.715153
GB40816	1476.03	-0.36047	0.128855	-2.7975	0.00515002	0.715153
GB41290	2099.66	-0.373234	0.133495	-2.79587	0.00517601	0.715153
GB42013	180.583	-0.403338	0.140954	-2.86149	0.00421657	0.715153
GB42925	1315.88	-0.376548	0.124957	-3.01343	0.00258309	0.715153
GB42958	579.311	-0.389941	0.128343	-3.03828	0.00237937	0.715153
GB43299	156.69	-0.433365	0.143579	-3.01831	0.00254191	0.715153
GB43485	614.972	-0.323273	0.113225	-2.85514	0.00430176	0.715153
GB43504	18019.5	0.413924	0.148191	2.79317	0.00521936	0.715153
GB43657	747.446	0.331812	0.115058	2.88387	0.00392818	0.715153
GB43930	12.4722	-0.427695	0.152536	-2.8039	0.00504888	0.715153
GB44114	205.704	-0.425886	0.143773	-2.96221	0.00305435	0.715153
GB44492	1348.76	0.374103	0.125638	2.97763	0.00290484	0.715153
GB44799	308.838	-0.409755	0.146018	-2.8062	0.00501293	0.715153
GB44860	674.491	-0.388486	0.132078	-2.94133	0.00326803	0.715153
GB45139	7985.56	0.303884	0.102334	2.96954	0.00298248	0.715153
GB45395	88.5728	-0.457955	0.160824	-2.84756	0.00440564	0.715153
GB45437	1779.15	0.373838	0.13235	2.82462	0.00473363	0.715153
GB45609	3245.14	0.424836	0.150272	2.82711	0.00469702	0.715153
GB45793	53.2999	-0.479958	0.169682	-2.82857	0.00467566	0.715153
GB45806	269.39	0.406817	0.14395	2.82609	0.00471197	0.715153
GB45935	5634.81	0.324487	0.110822	2.928	0.00341147	0.715153
GB46305	85.9959	-0.466453	0.164952	-2.82782	0.00468662	0.715153
GB46640	886.474	-0.481387	0.168599	-2.85522	0.00430077	0.715153
GB46883	85.9142	-0.49555	0.17224	-2.87709	0.00401366	0.715153
GB46921	1838.86	0.277771	0.0966632	2.8736	0.00405822	0.715153
GB47108	540.715	-0.427444	0.146101	-2.92568	0.00343705	0.715153
GB47185	622.991	-0.340564	0.120044	-2.83699	0.00455414	0.715153
GB47344	470.137	-0.334617	0.110571	-3.02627	0.00247593	0.715153
GB47571	672.881	-0.383787	0.134907	-2.84482	0.00444364	0.715153
GB47596	531.755	-0.418824	0.138396	-3.02627	0.00247593	0.715153
GB47598	92.133	-0.50847	0.173018	-2.93882	0.00329464	0.715153
GB48929	878.894	-0.322149	0.110597	-2.91282	0.00358177	0.715153
GB48946	2114.56	-0.399185	0.139451	-2.86254	0.00420259	0.715153
GB49701	215.689	-0.457664	0.161024	-2.8422	0.00448034	0.715153
GB49811	81.9423	-0.488299	0.164292	-2.97215	0.00295721	0.715153
GB49826	3979.53	0.317925	0.112518	2.82555	0.00471994	0.715153
GB50579	99.9631	0.503296	0.172997	2.90928	0.0036226	0.715153
GB50955	1946.46	-0.376641	0.132416	-2.84437	0.00444992	0.715153
GB51407	136.174	-0.426541	0.151861	-2.80875	0.0049734	0.715153
GB51411	528.812	-0.37537	0.134044	-2.80035	0.00510478	0.715153
GB51541	451.214	-0.392917	0.139877	-2.80902	0.00496922	0.715153
GB51583	1076.45	0.465425	0.166525	2.79493	0.00519116	0.715153
GB52184	146.666	-0.420563	0.142613	-2.94897	0.00318835	0.715153
GB52331	36.2451	-0.478721	0.164856	-2.90387	0.00368584	0.715153
GB52569	69.8709	-0.480885	0.166563	-2.88711	0.00388796	0.715153
GB53179	132.313	0.495315	0.173477	2.85522	0.00430069	0.715153
GB53316	1080.7	-0.319347	0.109712	-2.91078	0.00360531	0.715153
GB53395	268.067	-0.339362	0.119747	-2.83399	0.00459712	0.715153
GB53407	248.714	0.427742	0.144598	2.95815	0.0030949	0.715153
GB53504	36.133	0.485993	0.173292	2.80447	0.00503998	0.715153
GB54625	1314.01	-0.327681	0.115762	-2.83066	0.00464524	0.715153
GB54761	12391.7	0.243598	0.0872479	2.79202	0.005238	0.715153
GB55042	49.6609	-0.499074	0.172756	-2.8889	0.00386589	0.715153
GB43293	58097.7	0.279008	0.101549	2.74751	0.00600497	0.72936
GB46516	169.527	0.451714	0.163831	2.75719	0.00582997	0.72936
GB48006	368.082	-0.39573	0.14293	-2.76869	0.00562815	0.72936
GB48579	543.1	-0.357667	0.129793	-2.75568	0.005857	0.72936
GB51339	164.164	-0.459325	0.167396	-2.74394	0.00607059	0.72936
GB51720	28.7567	0.475778	0.173154	2.74771	0.00600128	0.72936
GB52880	78.9741	-0.472998	0.17251	-2.74186	0.00610916	0.72936
GB52988	522.298	-0.400224	0.145064	-2.75895	0.00579877	0.72936
GB53320	857.697	0.374296	0.134648	2.77981	0.00543901	0.72936
GB53636	35.9777	-0.480254	0.173075	-2.77484	0.00552295	0.72936
GB53910	442.143	-0.342423	0.124358	-2.75353	0.00589569	0.72936
GB54959	944.703	-0.378725	0.137897	-2.74644	0.0060245	0.72936
GB55171	43.3545	0.479044	0.173481	2.76137	0.00575596	0.72936
GB55261	355.208	-0.421545	0.152461	-2.76494	0.00569329	0.72936
GB46227	5540.03	0.469773	0.172749	2.7194	0.00654008	0.730432
GB51815	12544.3	0.449473	0.164963	2.72469	0.00643618	0.730432
GB51966	328.117	-0.329431	0.120843	-2.7261	0.00640883	0.730432
GB52245	583.807	-0.326759	0.119547	-2.73331	0.0062702	0.730432
GB53230	405.496	0.461532	0.169582	2.72159	0.00649686	0.730432
GB53317	349.903	-0.416495	0.152579	-2.7297	0.00633923	0.730432
GB55008	235.995	-0.447002	0.163679	-2.73097	0.00631477	0.730432
GB55169	581.495	0.442092	0.162342	2.72321	0.00646515	0.730432
GB40674	792.823	-0.31555	0.116604	-2.70617	0.00680633	0.733888
GB41195	88.7696	-0.433125	0.160399	-2.7003	0.00692777	0.733888
GB42300	777.441	0.34502	0.128977	2.67505	0.00747189	0.733888
GB43100	826.349	-0.337394	0.125977	-2.67822	0.00740147	0.733888
GB43195	3451.03	-0.352866	0.131885	-2.67555	0.00746057	0.733888
GB43876	612.368	0.439661	0.163447	2.68993	0.00714666	0.733888
GB43901	492.757	-0.34629	0.129423	-2.67564	0.00745868	0.733888
GB44341	644.301	-0.400461	0.148741	-2.69234	0.00709521	0.733888
GB44513	1407.08	0.358202	0.133569	2.68176	0.00732355	0.733888
GB45442	11.5592	-0.420293	0.155715	-2.69911	0.00695246	0.733888
GB45530	1152.18	0.310141	0.114257	2.71442	0.00663917	0.733888
GB46028	782.098	-0.31699	0.118405	-2.67718	0.00742445	0.733888
GB47457	1490.81	-0.321214	0.119825	-2.68069	0.00734709	0.733888
GB50508	18237.8	0.394773	0.147349	2.67916	0.00738068	0.733888
GB50923	1502.87	-0.327386	0.122131	-2.68061	0.00734887	0.733888
GB51850	70.2555	-0.437337	0.163425	-2.67608	0.00744895	0.733888
GB53463	154.555	0.379167	0.141555	2.67859	0.0073934	0.733888
GB41266	307.2	0.322896	0.121048	2.66751	0.00764167	0.745278
GB50216	276.759	-0.35062	0.131751	-2.66123	0.00778567	0.754012
GB44767	17.4186	0.441642	0.166504	2.65245	0.00799111	0.768534
GB47570	108.178	-0.424318	0.160184	-2.64894	0.00807437	0.771186
GB41745	1052.93	-0.350147	0.132934	-2.634	0.00843865	0.772698
GB43439	542.276	-0.333623	0.126749	-2.63214	0.00848481	0.772698
GB46180	320.254	0.378096	0.143758	2.63008	0.00853656	0.772698
GB46460	166.693	-0.394067	0.14979	-2.63079	0.00851855	0.772698
GB52646	139.492	-0.388155	0.147564	-2.63041	0.00852816	0.772698
GB55105	522.893	-0.312075	0.118531	-2.63285	0.00846713	0.772698
GB55127	36.7588	0.457462	0.173416	2.63795	0.00834095	0.772698
GB55961	477.337	0.331457	0.125695	2.63699	0.00836453	0.772698
GB40893	3505.54	-0.351912	0.134159	-2.6231	0.00871348	0.773545
GB46173	577.995	-0.338988	0.129157	-2.62463	0.00867439	0.773545
GB54449	523.608	0.314367	0.119698	2.62633	0.00863112	0.773545
GB50951	281.547	-0.406646	0.155224	-2.61973	0.00879994	0.776244
GB51984	266.772	-0.351473	0.134429	-2.61456	0.00893415	0.77817
GB55731	62.1869	-0.443286	0.169472	-2.61568	0.0089049	0.77817
GB41259	415.198	-0.333409	0.128292	-2.59884	0.00935404	0.779089
GB41521	2526.69	0.254382	0.0979391	2.59734	0.00939475	0.779089
GB46457	1826.29	-0.307938	0.118494	-2.59875	0.00935635	0.779089
GB47179	257.306	-0.392348	0.15038	-2.60904	0.00907972	0.779089
GB48853	1926.26	-0.254001	0.0977755	-2.5978	0.00938243	0.779089
GB49066	1039.7	0.375941	0.144519	2.60133	0.00928628	0.779089
GB49689	54.2727	-0.447884	0.172182	-2.60122	0.00928929	0.779089
GB51689	4010.37	-0.334577	0.128808	-2.59748	0.00939095	0.779089
GB45982	418.067	-0.337284	0.13003	-2.5939	0.00948948	0.782261
GB51900	61.0507	-0.444227	0.171621	-2.58843	0.00964154	0.788525
GB52493	26260	-0.411613	0.159103	-2.58708	0.00967935	0.788525
GB42754	427.508	-0.395298	0.153632	-2.57301	0.0100818	0.790374
GB42924	225.369	0.378631	0.146937	2.57682	0.00997129	0.790374
GB46583	7598.49	-0.322924	0.125515	-2.57279	0.0100883	0.790374
GB49752	54.9645	0.43152	0.167754	2.57233	0.0101015	0.790374
GB53876	408.459	-0.352826	0.136575	-2.58338	0.00978389	0.790374
GB54603	420.943	-0.374892	0.145391	-2.57851	0.00992272	0.790374
GB55279	196.545	-0.386255	0.149989	-2.57522	0.0100175	0.790374
GB46609	131.993	-0.391382	0.15238	-2.56846	0.0102151	0.79477
GB45365	461.952	0.314331	0.123036	2.55479	0.0106251	0.799712
GB49491	1863.47	-0.329542	0.128984	-2.5549	0.0106219	0.799712
GB50777	1000.79	0.355626	0.13887	2.56086	0.0104415	0.799712
GB50997	1065.83	-0.340157	0.133028	-2.55704	0.0105566	0.799712
GB51697	1997.82	0.427415	0.166968	2.55986	0.0104716	0.799712
GB54316	210.48	0.389288	0.152214	2.55751	0.0105423	0.799712
GB52538	403.021	-0.29442	0.115339	-2.55265	0.0106907	0.800299
GB42919	1255.3	-0.272952	0.107459	-2.54007	0.0110831	0.810413
GB43946	360.082	-0.427217	0.168095	-2.54152	0.0110371	0.810413
GB50743	892.975	-0.342809	0.134957	-2.54013	0.0110812	0.810413
GB51305	389.351	-0.438391	0.172666	-2.53896	0.0111184	0.810413
GB54163	1787.41	0.378883	0.149154	2.54021	0.0110785	0.810413
GB44539	345.799	-0.30694	0.121003	-2.53663	0.0111924	0.81154
GB40853	30.8791	0.435555	0.17283	2.52014	0.0117309	0.813407
GB41803	3488.67	-0.301998	0.119802	-2.52082	0.0117083	0.813407
GB42262	50.4127	-0.435072	0.172948	-2.51562	0.0118823	0.813407
GB42271	768.446	-0.307347	0.122486	-2.50924	0.0120992	0.813407
GB42959	331.514	-0.374012	0.148669	-2.51574	0.0118781	0.813407
GB43882	5100.29	0.281349	0.111402	2.52554	0.0115521	0.813407
GB44333	927.783	0.422439	0.167666	2.51953	0.0117512	0.813407
GB45094	159.665	-0.407423	0.160786	-2.53394	0.0112788	0.813407
GB45284	1764.32	-0.312504	0.124496	-2.51014	0.0120682	0.813407
GB46054	306.259	0.37468	0.149135	2.51235	0.0119928	0.813407
GB46515	302.743	0.368353	0.146407	2.51595	0.0118712	0.813407
GB50354	1714.09	-0.263551	0.104113	-2.53139	0.0113613	0.813407
GB52917	321.611	-0.31262	0.124481	-2.51138	0.0120259	0.813407
GB52989	560.945	-0.36558	0.145353	-2.51512	0.0118993	0.813407
GB54081	2.29909	0.164519	0.0655417	2.51014	0.0120685	0.813407
GB46396	105.758	-0.415701	0.165894	-2.50583	0.0122166	0.817332
GB42460	81.1048	0.429048	0.17187	2.49635	0.0125478	0.827499
GB46267	559.351	-0.343409	0.137526	-2.49705	0.0125233	0.827499
GB51983	450.005	-0.335095	0.134214	-2.49672	0.0125346	0.827499
GB42901	5.19085	-0.295263	0.118506	-2.49155	0.0127186	0.834786
GB49291	38.0252	0.428818	0.17228	2.48908	0.0128074	0.836649
GB46706	77.3884	-0.4205	0.169343	-2.48312	0.0130237	0.846784
GB49445	160.564	-0.413888	0.166848	-2.48064	0.0131148	0.848725
GB40848	46.1467	-0.429549	0.173357	-2.47782	0.0132188	0.851475
GB43562	2490.87	-0.317953	0.128954	-2.46564	0.013677	0.857932
GB44575	1119.82	-0.280173	0.113541	-2.46758	0.0136028	0.857932
GB45665	337.504	-0.323311	0.131146	-2.46528	0.0136907	0.857932
GB46091	2807.88	0.256236	0.103905	2.46605	0.0136613	0.857932
GB52056	631.068	-0.339842	0.137641	-2.46905	0.0135473	0.857932
GB55937	226.015	-0.381604	0.154404	-2.47147	0.0134559	0.857932
GB42317	988.359	-0.368307	0.149757	-2.45936	0.0139183	0.868266
GB45719	632.939	-0.348306	0.142625	-2.44211	0.0146017	0.880061
GB47265	14.0893	0.391065	0.159982	2.44443	0.0145081	0.880061
GB48580	209.083	-0.383319	0.156856	-2.44376	0.0145349	0.880061
GB51861	30.5731	0.414814	0.169196	2.45168	0.014219	0.880061
GB52188	87.1232	0.415879	0.170294	2.44212	0.0146013	0.880061
GB53603	175.543	-0.350436	0.143349	-2.44464	0.0144997	0.880061
GB53713	1192.72	-0.301879	0.123632	-2.44176	0.0146158	0.880061
GB54798	1833.21	-0.276328	0.112736	-2.45111	0.0142418	0.880061
GB44734	109.27	0.391345	0.160437	2.43924	0.0147181	0.882383
GB44595	768.492	-0.335883	0.138136	-2.43154	0.0150347	0.893207
GB48130	25.3328	-0.399216	0.164077	-2.4331	0.0149702	0.893207
GB52186	6.98147	-0.246021	0.101412	-2.42594	0.0152686	0.893207
GB53243	1241.56	-0.236148	0.0972925	-2.4272	0.0152159	0.893207
GB53634	471.976	-0.322128	0.132807	-2.42554	0.0152856	0.893207
GB55382	530.467	0.299754	0.123422	2.4287	0.0151529	0.893207
GB45479	207.047	-0.363174	0.150085	-2.41978	0.0155298	0.897433
GB47101	111.552	-0.396572	0.163914	-2.4194	0.0155462	0.897433
GB53034	1810.54	-0.331626	0.137078	-2.41926	0.0155523	0.897433
GB50619	2650.79	-0.353548	0.146371	-2.41542	0.0157171	0.899444
GB52011	61.7829	-0.41878	0.173305	-2.41643	0.0156736	0.899444
GB41451	370.931	-0.305301	0.127037	-2.40325	0.0162499	0.907437
GB43463	149.499	-0.384192	0.159411	-2.41008	0.0159491	0.907437
GB48416	886.667	-0.330011	0.137176	-2.40575	0.0161392	0.907437
GB50959	1262.09	-0.285097	0.118585	-2.40415	0.0162101	0.907437
GB51632	246.619	-0.337826	0.140484	-2.40473	0.0161845	0.907437
GB54488	5.87881	0.266025	0.110477	2.40797	0.0160415	0.907437
GB52600	3916.17	0.232372	0.0968345	2.39969	0.0164092	0.912653
GB55381	504.601	-0.347786	0.14502	-2.39818	0.0164766	0.912736
GB40819	59.5316	-0.407263	0.170546	-2.388	0.0169404	0.91287
GB45063	3883.68	0.260513	0.108903	2.39215	0.0167499	0.91287
GB49459	428.285	-0.328468	0.137509	-2.38871	0.0169079	0.91287
GB53439	1032.59	-0.287177	0.120116	-2.39083	0.0168105	0.91287
GB54037	669.868	0.266381	0.111222	2.39505	0.016618	0.91287
GB54341	2409.44	-0.306643	0.128002	-2.39562	0.0165924	0.91287
GB55853	1549.35	0.251677	0.105187	2.39266	0.016727	0.91287
GB40058	132.502	-0.340643	0.151637	-2.24644	0.0246758	0.933622
GB40168	8946.32	0.280463	0.128184	2.18798	0.0286714	0.933622
GB40206	760.796	-0.270729	0.122277	-2.21407	0.0268242	0.933622
GB40365	336.368	-0.291306	0.13621	-2.13865	0.032464	0.933622
GB40425	292.554	-0.296333	0.139917	-2.11792	0.0341814	0.933622
GB40434	1600.94	0.206187	0.094287	2.1868	0.0287568	0.933622
GB40543	1648.57	-0.251957	0.110539	-2.27934	0.0226467	0.933622
GB40562	218.119	-0.304739	0.134115	-2.27223	0.0230729	0.933622
GB40577	1098.72	0.220834	0.0971798	2.27242	0.0230609	0.933622
GB40704	429.594	-0.289968	0.124232	-2.33409	0.0195908	0.933622
GB40756	111.059	-0.4051	0.171716	-2.35912	0.0183181	0.933622
GB40774	437.133	-0.277826	0.130161	-2.13447	0.032804	0.933622
GB40806	1047	0.218661	0.103069	2.1215	0.0338795	0.933622
GB40845	930.521	-0.359198	0.163572	-2.19597	0.0280944	0.933622
GB40885	1585	-0.274115	0.123586	-2.218	0.0265546	0.933622
GB40904	569.794	-0.282951	0.123545	-2.29026	0.022006	0.933622
GB40953	30.5742	0.411835	0.173432	2.37461	0.0175673	0.933622
GB41058	32.9186	0.386481	0.170791	2.26289	0.0236426	0.933622
GB41117	1286.14	-0.311732	0.141318	-2.20589	0.0273917	0.933622
GB41119	3155.98	-0.314316	0.144292	-2.17833	0.0293815	0.933622
GB41136	443.04	-0.272907	0.124059	-2.19983	0.0278193	0.933622
GB41175	2120.41	0.202639	0.0902061	2.24641	0.0246781	0.933622
GB41284	5870.09	0.274959	0.12311	2.23344	0.0255198	0.933622
GB41305	452.546	-0.295562	0.133417	-2.21532	0.0267381	0.933622
GB41639	934.666	-0.333773	0.144035	-2.31731	0.0204871	0.933622
GB41671	1350.49	-0.28088	0.127104	-2.20985	0.0271156	0.933622
GB41804	1126.43	-0.225261	0.103564	-2.17509	0.0296231	0.933622
GB41888	773.244	-0.39203	0.168475	-2.32693	0.0199691	0.933622
GB42004	622.157	0.366256	0.165001	2.21973	0.0264372	0.933622
GB42112	524.213	-0.266598	0.120167	-2.21857	0.0265158	0.933622
GB42208	621.299	-0.318041	0.139817	-2.27469	0.0229244	0.933622
GB42276	93.223	-0.385044	0.164544	-2.34007	0.01928	0.933622
GB42292	298.697	-0.352062	0.163756	-2.14991	0.0315622	0.933622
GB42294	168.921	-0.375505	0.161598	-2.3237	0.0201418	0.933622
GB42365	365.574	-0.306057	0.141388	-2.16466	0.0304139	0.933622
GB42384	741.25	-0.251884	0.109787	-2.2943	0.021773	0.933622
GB42419	285.069	-0.298461	0.134332	-2.22181	0.0262959	0.933622
GB42496	1064.51	-0.337195	0.145758	-2.31339	0.0207013	0.933622
GB42514	59.7006	-0.365631	0.172923	-2.11442	0.0344793	0.933622
GB42567	1007.53	0.269928	0.124199	2.17335	0.0297543	0.933622
GB42598	31.8693	0.318464	0.135606	2.34845	0.0188518	0.933622
GB42739	4514.14	-0.215018	0.0960646	-2.23826	0.0252038	0.933622
GB42819	935.457	-0.267564	0.124486	-2.14935	0.0316068	0.933622
GB42875	2398.28	-0.28253	0.132821	-2.12714	0.0334085	0.933622
GB42979	644.452	0.241706	0.111512	2.16753	0.0301943	0.933622
GB42984	21338.7	-0.255017	0.11167	-2.28368	0.0223906	0.933622
GB43023	6.62036	-0.301291	0.13286	-2.26773	0.0233458	0.933622
GB43118	487.758	-0.285175	0.132377	-2.15427	0.0312192	0.933622
GB43164	34.7974	-0.350086	0.165517	-2.1151	0.0344216	0.933622
GB43179	2130.06	-0.293997	0.130078	-2.26017	0.0238108	0.933622
GB43392	1048.91	0.313345	0.148045	2.11655	0.034298	0.933622
GB43402	104.546	-0.347306	0.159756	-2.17398	0.0297064	0.933622
GB43483	655.395	-0.252175	0.106981	-2.3572	0.0184133	0.933622
GB43515	425.185	-0.28968	0.136938	-2.11541	0.0343952	0.933622
GB43622	1086.15	-0.263212	0.113794	-2.31305	0.0207196	0.933622
GB43771	492.432	-0.368369	0.162924	-2.26099	0.02376	0.933622
GB43830	103.238	-0.353658	0.162899	-2.17103	0.0299291	0.933622
GB43835	22.5709	-0.397572	0.172214	-2.3086	0.0209658	0.933622
GB43872	75.4935	-0.370325	0.162743	-2.27553	0.0228744	0.933622
GB43874	1595.63	-0.26713	0.117314	-2.27705	0.0227832	0.933622
GB43904	843.836	-0.268887	0.119957	-2.24153	0.0249917	0.933622
GB43941	380.748	0.366789	0.164988	2.22312	0.0262077	0.933622
GB43983	929.985	0.231023	0.105562	2.18851	0.0286325	0.933622
GB44065	114.112	0.349421	0.161409	2.16481	0.0304021	0.933622
GB44291	4169.04	0.193121	0.0894007	2.16017	0.0307592	0.933622
GB44298	1330.03	-0.263945	0.118207	-2.23291	0.0255549	0.933622
GB44305	1292.58	-0.29319	0.126301	-2.32136	0.0202674	0.933622
GB44308	67.6309	-0.383627	0.167436	-2.29118	0.0219531	0.933622
GB44416	926.157	-0.298592	0.130009	-2.29669	0.0216364	0.933622
GB44498	986.461	0.251601	0.107126	2.34864	0.0188423	0.933622
GB44549	77.6779	0.201099	0.0916668	2.1938	0.0282498	0.933622
GB44558	1561.45	-0.258522	0.118006	-2.19074	0.0284704	0.933622
GB44625	25.2435	0.341396	0.160467	2.12752	0.033377	0.933622
GB44724	108.008	-0.335218	0.155711	-2.15283	0.0313324	0.933622
GB44818	37.8783	-0.381614	0.172604	-2.21092	0.0270413	0.933622
GB44901	1308.74	-0.238527	0.112664	-2.11716	0.0342466	0.933622
GB44939	7023.31	0.211973	0.0897496	2.36183	0.018185	0.933622
GB45096	110.661	-0.363263	0.154918	-2.34488	0.0190334	0.933622
GB45228	727.752	-0.235802	0.104419	-2.25823	0.0239311	0.933622
GB45260	6333.38	-0.255631	0.120167	-2.12731	0.0333947	0.933622
GB45299	60.687	-0.362995	0.171154	-2.12086	0.0339336	0.933622
GB45305	1577.28	0.328997	0.151492	2.17172	0.029877	0.933622
GB45314	665.03	-0.273443	0.127993	-2.1364	0.0326471	0.933622
GB45315	118.607	-0.358249	0.160804	-2.22786	0.0258898	0.933622
GB45351	418.569	-0.278847	0.129457	-2.15397	0.0312426	0.933622
GB45382	240.195	-0.328799	0.145758	-2.25579	0.0240835	0.933622
GB45458	1970.93	0.280769	0.128801	2.17987	0.029267	0.933622
GB45497	1815.35	-0.260304	0.122789	-2.11993	0.034012	0.933622
GB45553	11.3421	0.326308	0.139497	2.33918	0.0193262	0.933622
GB45627	265.36	-0.276023	0.127001	-2.17339	0.0297506	0.933622
GB45636	360.838	-0.272288	0.120123	-2.26674	0.0234059	0.933622
GB45638	1010.43	-0.247614	0.112643	-2.19822	0.0279332	0.933622
GB45663	136.021	-0.345143	0.161989	-2.13065	0.0331177	0.933622
GB45746	167.568	0.382581	0.169909	2.25168	0.0243426	0.933622
GB45755	123.615	-0.366295	0.166211	-2.2038	0.0275386	0.933622
GB45948	433.593	-0.270254	0.126867	-2.13021	0.0331541	0.933622
GB46024	400.104	-0.350594	0.150933	-2.32284	0.0201876	0.933622
GB46146	14159.3	0.179704	0.0847225	2.12109	0.0339141	0.933622
GB46198	71.2981	0.361924	0.169337	2.1373	0.0325734	0.933622
GB46253	1941.08	-0.354711	0.158111	-2.24343	0.0248692	0.933622
GB46282	1007.33	-0.343987	0.154905	-2.22064	0.0263756	0.933622
GB46363	5255.4	-0.220061	0.0954229	-2.30616	0.0211017	0.933622
GB46377	63.2136	0.384222	0.17251	2.22724	0.0259311	0.933622
GB46400	13.2424	-0.328234	0.145416	-2.25721	0.023995	0.933622
GB46587	65.0537	0.333738	0.157454	2.11958	0.0340412	0.933622
GB46606	731.198	-0.266333	0.117537	-2.26595	0.0234542	0.933622
GB46814	56.7187	0.383987	0.172877	2.22115	0.0263408	0.933622
GB46926	73.5632	0.361805	0.169164	2.13879	0.032453	0.933622
GB46974	438.345	-0.276468	0.118253	-2.33793	0.0193908	0.933622
GB47076	1272.48	-0.250088	0.113072	-2.21177	0.0269828	0.933622
GB47093	588.797	-0.268806	0.114296	-2.35183	0.0186811	0.933622
GB47096	730.735	-0.331117	0.148099	-2.23579	0.0253655	0.933622
GB47165	230.274	0.380706	0.173477	2.19456	0.0281951	0.933622
GB47177	725.423	-0.32201	0.137932	-2.33455	0.0195669	0.933622
GB47187	436.351	-0.269872	0.124459	-2.16837	0.0301307	0.933622
GB47285	250.82	-0.288073	0.132887	-2.1678	0.0301736	0.933622
GB47306	622.237	-0.290221	0.134349	-2.1602	0.0307574	0.933622
GB47456	249.358	-0.340519	0.157053	-2.16818	0.0301454	0.933622
GB47503	7695.3	0.330913	0.150992	2.19159	0.0284091	0.933622
GB47520	2843.28	0.355229	0.159213	2.23115	0.0256709	0.933622
GB47632	688.536	-0.282259	0.130014	-2.17099	0.0299318	0.933622
GB47678	2697.46	0.24896	0.111546	2.2319	0.0256214	0.933622
GB47685	6.57696	0.299934	0.131227	2.28562	0.0222768	0.933622
GB47735	1034.87	-0.265998	0.117551	-2.26284	0.0236458	0.933622
GB47783	205.728	-0.32233	0.15008	-2.14772	0.0317359	0.933622
GB47849	6406.52	0.322625	0.140908	2.28962	0.0220434	0.933622
GB47906	22.4265	-0.367425	0.171277	-2.14521	0.0319357	0.933622
GB47950	1381.81	-0.233729	0.105648	-2.21235	0.0269425	0.933622
GB48074	423.478	-0.3327	0.153738	-2.16407	0.030459	0.933622
GB48228	9.54964	0.34514	0.147587	2.33855	0.0193588	0.933622
GB48347	1017.91	-0.226079	0.098824	-2.28769	0.0221556	0.933622
GB48371	289.223	-0.319345	0.149495	-2.13616	0.0326665	0.933622
GB48530	1025.18	-0.363096	0.156008	-2.32742	0.0199427	0.933622
GB48556	158.301	-0.363464	0.166923	-2.17744	0.0294481	0.933622
GB48662	68.3549	-0.370723	0.171315	-2.16398	0.0304655	0.933622
GB48683	599.549	-0.280037	0.132089	-2.12006	0.0340013	0.933622
GB48697	647.034	-0.371825	0.163779	-2.27029	0.0231901	0.933622
GB48708	408.982	0.256029	0.112665	2.27248	0.0230576	0.933622
GB48736	15.3081	0.370575	0.161253	2.29809	0.0215564	0.933622
GB48996	412.344	-0.279524	0.119293	-2.34317	0.0191208	0.933622
GB49034	39.6017	-0.371196	0.173446	-2.14012	0.0323451	0.933622
GB49067	3479.89	0.354969	0.161514	2.19775	0.0279666	0.933622
GB49331	4.31098	-0.263802	0.111397	-2.36812	0.0178788	0.933622
GB49412	524.714	-0.298223	0.130793	-2.28012	0.0226007	0.933622
GB49444	49.2964	-0.379316	0.171146	-2.21632	0.0266694	0.933622
GB49447	466.483	-0.278025	0.117728	-2.36158	0.0181971	0.933622
GB49478	1347.4	-0.347351	0.158986	-2.18479	0.0289042	0.933622
GB49556	695.916	-0.291358	0.130252	-2.23689	0.0252938	0.933622
GB49562	9722.82	0.311073	0.130824	2.37781	0.017416	0.933622
GB49582	352.06	-0.261843	0.123172	-2.12583	0.0335177	0.933622
GB49642	1251.4	-0.304399	0.141121	-2.157	0.0310056	0.933622
GB49667	8.53844	-0.311289	0.143767	-2.16523	0.0303702	0.933622
GB49869	6287.92	0.267332	0.126073	2.12045	0.0339683	0.933622
GB49875	95.9876	0.349986	0.164747	2.12438	0.0336383	0.933622
GB49970	1139.94	0.266859	0.112678	2.36834	0.0178683	0.933622
GB50041	67.2724	0.388809	0.17256	2.25318	0.0242475	0.933622
GB50273	11.4467	-0.338208	0.153174	-2.20801	0.0272438	0.933622
GB50314	1.15161	0.13194	0.0624128	2.11399	0.0345162	0.933622
GB50353	1749.66	-0.266404	0.113014	-2.35726	0.0184101	0.933622
GB50475	194.128	-0.331567	0.144227	-2.29892	0.0215092	0.933622
GB50492	2227.85	0.397343	0.167626	2.37042	0.0177681	0.933622
GB50506	590.949	-0.294655	0.135541	-2.17391	0.0297117	0.933622
GB50562	9.29448	0.313017	0.143742	2.17762	0.0294342	0.933622
GB50612	8.1259	-0.310442	0.145685	-2.13091	0.0330963	0.933622
GB50627	1197.92	-0.362565	0.163334	-2.21978	0.0264337	0.933622
GB50779	870.883	-0.300722	0.133198	-2.2577	0.0239645	0.933622
GB50822	4325.18	0.260399	0.118501	2.19745	0.0279887	0.933622
GB50903	22.2278	0.39186	0.16834	2.32778	0.0199237	0.933622
GB50921	102.122	-0.402448	0.173034	-2.32583	0.0200274	0.933622
GB50941	3100.02	-0.303381	0.139904	-2.16849	0.0301214	0.933622
GB50969	2051.91	-0.279651	0.129621	-2.15745	0.0309705	0.933622
GB50986	2.24261	0.157716	0.0733913	2.14898	0.0316361	0.933622
GB50994	3527.69	0.234882	0.102316	2.29566	0.0216954	0.933622
GB51055	1413.65	-0.25128	0.11623	-2.16191	0.0306252	0.933622
GB51075	50.5391	-0.382473	0.171537	-2.22968	0.0257688	0.933622
GB51109	284.771	0.295665	0.134539	2.19761	0.0279769	0.933622
GB51124	1149.98	0.371793	0.161627	2.30031	0.0214308	0.933622
GB51133	1597.25	-0.264661	0.119896	-2.20742	0.0272849	0.933622
GB51576	20.4428	0.372523	0.170865	2.18022	0.0292409	0.933622
GB51596	620.951	-0.315468	0.136636	-2.30882	0.0209535	0.933622
GB51651	531.437	0.350536	0.157629	2.2238	0.0261621	0.933622
GB51704	2343.42	0.320639	0.1429	2.2438	0.0248455	0.933622
GB51743	669.539	0.258884	0.115552	2.24042	0.0250637	0.933622
GB51802	463.743	-0.338698	0.144025	-2.35166	0.0186899	0.933622
GB51820	389.079	0.277249	0.129651	2.13843	0.0324817	0.933622
GB51821	131.636	0.357471	0.164752	2.16975	0.0300258	0.933622
GB51863	493.075	0.291556	0.134648	2.16531	0.0303638	0.933622
GB51962	3187.68	-0.368714	0.168332	-2.1904	0.0284953	0.933622
GB51967	135.214	0.370526	0.171718	2.15776	0.0309466	0.933622
GB52012	664.904	-0.272457	0.124896	-2.18146	0.0291495	0.933622
GB52051	229.684	-0.375208	0.163274	-2.29802	0.0215604	0.933622
GB52172	10334.4	0.232191	0.104868	2.21412	0.0268205	0.933622
GB52208	148.84	-0.315877	0.143944	-2.19444	0.0282037	0.933622
GB52307	361.354	-0.284275	0.132356	-2.1478	0.0317294	0.933622
GB52308	254.116	-0.328789	0.141386	-2.32547	0.0200471	0.933622
GB52314	931.253	-0.250148	0.113829	-2.19758	0.027979	0.933622
GB52359	789.884	-0.402888	0.170984	-2.35629	0.0184583	0.933622
GB52378	52.5111	-0.389192	0.170438	-2.28348	0.0224021	0.933622
GB52531	2266.8	0.190258	0.0891932	2.1331	0.0329166	0.933622
GB52576	318.686	-0.328458	0.145418	-2.25871	0.0239013	0.933622
GB52592	367.721	-0.35506	0.153853	-2.30779	0.0210108	0.933622
GB52613	2020.49	-0.31154	0.146316	-2.12923	0.0332356	0.933622
GB52636	2312.15	0.214786	0.10129	2.12051	0.0339633	0.933622
GB52643	45781.7	0.226285	0.106902	2.11676	0.0342805	0.933622
GB52740	105.2	-0.356891	0.168202	-2.1218	0.0338547	0.933622
GB52798	87.7035	-0.36259	0.168759	-2.14856	0.031669	0.933622
GB52882	2169.15	-0.312204	0.14265	-2.18861	0.0286254	0.933622
GB52885	217.637	-0.335043	0.146837	-2.28174	0.0225046	0.933622
GB53192	736.232	-0.264064	0.119991	-2.2007	0.0277574	0.933622
GB53220	6417.33	0.183037	0.0836823	2.18728	0.028722	0.933622
GB53231	670.233	-0.324953	0.137138	-2.36954	0.0178102	0.933622
GB53238	720.087	-0.314195	0.141118	-2.22648	0.0259822	0.933622
GB53257	253.107	0.344748	0.154765	2.22755	0.0259103	0.933622
GB53269	2171.77	-0.298218	0.139602	-2.13619	0.0326635	0.933622
GB53306	751.274	0.411427	0.173269	2.3745	0.0175728	0.933622
GB53310	6846.28	0.328159	0.141959	2.31164	0.0207974	0.933622
GB53315	459.703	-0.361307	0.170274	-2.12191	0.0338451	0.933622
GB53664	679.122	-0.268384	0.11953	-2.24532	0.0247475	0.933622
GB53714	265.42	-0.336261	0.153189	-2.19508	0.0281582	0.933622
GB53715	531.237	-0.319489	0.141288	-2.26126	0.0237432	0.933622
GB53769	168.422	0.377125	0.161544	2.33451	0.0195693	0.933622
GB53797	39.7954	0.373685	0.173358	2.15556	0.0311179	0.933622
GB53844	52.7256	0.377901	0.171942	2.19784	0.0279603	0.933622
GB54230	1479.26	-0.276546	0.126222	-2.19094	0.0284561	0.933622
GB54235	998.752	-0.305543	0.142856	-2.13881	0.0324512	0.933622
GB54260	178.219	0.29081	0.137424	2.11615	0.0343316	0.933622
GB54317	2.37103	0.151647	0.0647158	2.34328	0.019115	0.933622
GB54454	83.4372	0.402888	0.173072	2.32787	0.0199192	0.933622
GB54485	13465.6	0.295771	0.137127	2.15692	0.031012	0.933622
GB54589	3049.56	0.208302	0.0905753	2.29977	0.0214613	0.933622
GB54610	431.464	-0.259678	0.117548	-2.20913	0.0271659	0.933622
GB54675	1261.54	0.298477	0.133493	2.23589	0.0253587	0.933622
GB54697	114.157	-0.354025	0.164949	-2.14627	0.0318513	0.933622
GB54702	566.279	-0.268786	0.122495	-2.19427	0.0282164	0.933622
GB55009	518.296	-0.317956	0.140002	-2.27107	0.0231425	0.933622
GB55017	747.821	-0.277367	0.121752	-2.27812	0.0227194	0.933622
GB55034	432.72	-0.356704	0.166496	-2.14241	0.0321604	0.933622
GB55094	649.013	0.278006	0.127899	2.17363	0.0297327	0.933622
GB55400	11572.1	0.290958	0.136865	2.12588	0.0335131	0.933622
GB55454	174.129	-0.349447	0.148726	-2.34961	0.0187933	0.933622
GB55456	1711.12	-0.252896	0.114199	-2.21451	0.0267934	0.933622
GB55457	384.744	-0.331034	0.139785	-2.36816	0.0178766	0.933622
GB55505	75.277	-0.351409	0.159775	-2.1994	0.0278494	0.933622
GB55515	78760.1	0.329162	0.149757	2.19798	0.0279508	0.933622
GB55586	249.385	0.302857	0.138216	2.19118	0.0284388	0.933622
GB55605	418.119	0.258598	0.120617	2.14396	0.0320358	0.933622
GB55618	1294.27	0.234408	0.109	2.15054	0.0315124	0.933622
GB55630	45.5082	0.397414	0.170077	2.33667	0.0194564	0.933622
GB55638	1322.51	0.344138	0.15547	2.21354	0.0268607	0.933622
GB55707	431.887	-0.326242	0.15109	-2.15926	0.0308299	0.933622
GB55822	1780.25	0.218927	0.10142	2.15863	0.0308792	0.933622
GB55823	1221.6	0.220429	0.0994156	2.21724	0.0266064	0.933622
GB55889	194.445	0.335376	0.153627	2.18305	0.0290321	0.933622
GB55998	2986.08	0.250198	0.116234	2.15255	0.0313543	0.933622
GB56021	15.6615	-0.335122	0.153867	-2.178	0.0294062	0.933622
GB42021	1676.26	-0.292004	0.138251	-2.11213	0.0346756	0.934285
GB54602	844.209	-0.310944	0.147178	-2.1127	0.0346263	0.934285
GB48128	419.274	0.264267	0.125207	2.11064	0.0348032	0.935902
GB49929	1669.99	0.314962	0.149322	2.10928	0.0349202	0.937229
GB40744	758.701	-0.249551	0.118464	-2.10656	0.0351558	0.938954
GB47497	232.151	0.268071	0.127231	2.10697	0.0351206	0.938954
GB48678	1425.2	0.217229	0.103139	2.10619	0.0351879	0.938954
GB40451	8400.52	0.232261	0.110449	2.10287	0.0354774	0.939088
GB41024	464.095	-0.261729	0.1245	-2.10224	0.0355319	0.939088
GB49605	327.531	-0.266045	0.126434	-2.10421	0.03536	0.939088
GB50309	36.4915	-0.364173	0.173219	-2.10238	0.0355196	0.939088
GB50960	464.345	-0.268249	0.127437	-2.10495	0.0352958	0.939088
GB45400	804.776	0.281847	0.134172	2.10064	0.035673	0.94102
GB51376	76.2869	0.357919	0.170462	2.0997	0.0357549	0.941388
GB41649	3172.85	0.211761	0.101751	2.08117	0.037418	0.942306
GB42466	1909.28	0.223969	0.107498	2.08346	0.0372089	0.942306
GB43000	491.433	-0.301285	0.144392	-2.08658	0.0369263	0.942306
GB44931	308.174	-0.284834	0.136473	-2.08712	0.0368777	0.942306
GB45536	152.653	-0.336656	0.160559	-2.09677	0.0360136	0.942306
GB45568	193.297	-0.315337	0.150624	-2.09354	0.0363014	0.942306
GB46065	741.712	-0.254175	0.121975	-2.08383	0.037176	0.942306
GB46746	199.34	-0.283974	0.136396	-2.08198	0.0373442	0.942306
GB46878	795.546	-0.25911	0.124224	-2.08583	0.0369943	0.942306
GB47652	779.449	-0.326716	0.15667	-2.08538	0.0370347	0.942306
GB48262	2461.92	0.218458	0.104948	2.08158	0.0373813	0.942306
GB48976	100.531	-0.333588	0.159539	-2.09096	0.036532	0.942306
GB49207	561.664	0.324944	0.154958	2.09698	0.0359956	0.942306
GB49868	123.54	-0.323402	0.155398	-2.08112	0.0374228	0.942306
GB50481	31890.5	0.338696	0.162636	2.08254	0.037293	0.942306
GB50650	184.245	0.326197	0.155613	2.0962	0.0360642	0.942306
GB50732	418.98	0.255648	0.122296	2.09041	0.0365813	0.942306
GB50748	769.731	-0.237354	0.113819	-2.08535	0.0370372	0.942306
GB51530	224.792	-0.307941	0.147726	-2.08454	0.037111	0.942306
GB51553	393.961	-0.261838	0.124967	-2.09525	0.0361484	0.942306
GB52462	57.7855	0.356371	0.169979	2.09656	0.0360328	0.942306
GB54439	4125.57	0.217613	0.104548	2.08147	0.0373908	0.942306
GB54650	771.405	-0.31529	0.15113	-2.08622	0.0369591	0.942306
GB55540	960.201	-0.269389	0.129155	-2.08578	0.0369989	0.942306
GB40009	1050.51	-0.342373	0.164675	-2.07908	0.0376097	0.944448
GB46697	5806.72	0.206313	0.0992504	2.07871	0.0376443	0.944448
GB42674	653.615	-0.257485	0.124259	-2.07217	0.03825	0.945262
GB42715	25.0637	0.34364	0.165504	2.07632	0.0378643	0.945262
GB42816	174.275	-0.299017	0.144248	-2.07293	0.0381787	0.945262
GB43276	312416	0.231836	0.111985	2.07025	0.0384294	0.945262
GB43418	296.156	0.336642	0.16269	2.06923	0.0385246	0.945262
GB44342	69.4324	-0.354456	0.171275	-2.06952	0.0384976	0.945262
GB46731	1053.77	0.233578	0.112909	2.06874	0.0385707	0.945262
GB48238	4155.8	0.248225	0.119527	2.07673	0.0378269	0.945262
GB49312	884.625	0.335679	0.162121	2.07055	0.0384007	0.945262
GB51263	531.55	-0.300933	0.145328	-2.07071	0.0383859	0.945262
GB52642	2415.16	0.255347	0.123117	2.07401	0.038078	0.945262
GB53347	24.9609	-0.34323	0.165892	-2.06899	0.0385466	0.945262
GB54627	196.991	0.312294	0.150528	2.07466	0.0380184	0.945262
GB55004	4307.71	0.296082	0.143167	2.06808	0.0386323	0.945262
GB51401	281.79	-0.277443	0.134249	-2.06662	0.0387699	0.946692
GB54995	1997.4	-0.270304	0.130834	-2.06601	0.0388274	0.946692
GB49897	103.249	0.337948	0.163936	2.06147	0.0392587	0.953848
GB55391	243.405	-0.259334	0.125791	-2.06163	0.0392434	0.953848
GB42051	758.235	0.256574	0.124808	2.05575	0.0398062	0.955419
GB42960	683.462	-0.26762	0.129921	-2.05986	0.0394116	0.955419
GB48608	2276.02	0.20545	0.0998286	2.05803	0.0395873	0.955419
GB50142	12367.1	0.185586	0.0902076	2.05732	0.0396553	0.955419
GB53692	1.12527	0.125392	0.0609656	2.05676	0.0397091	0.955419
GB55242	444.587	0.253415	0.123141	2.05793	0.0395968	0.955419
GB55936	253.184	-0.322212	0.156733	-2.0558	0.0398015	0.955419
GB42024	949.88	-0.266962	0.129953	-2.0543	0.0399467	0.955888
GB42983	310.421	-0.290389	0.141407	-2.05356	0.0400181	0.955888
GB47308	5072.58	-0.271668	0.132337	-2.05285	0.0400874	0.955888
GB53900	1.91113	-0.153346	0.0747047	-2.0527	0.0401019	0.955888
GB54812	474.536	-0.2972	0.14491	-2.05093	0.0402742	0.958345
GB48039	741.452	0.224291	0.109423	2.04976	0.0403882	0.959411
GB41366	1743.58	-0.299387	0.146161	-2.04834	0.0405265	0.961047
GB42279	653.605	-0.283255	0.138572	-2.0441	0.040944	0.967633
GB49894	3485.58	-0.190361	0.0931166	-2.04433	0.0409213	0.967633
GB40846	52.6733	-0.352466	0.173224	-2.03474	0.0418767	0.973702
GB45500	512.996	0.276437	0.135739	2.03653	0.0416972	0.973702
GB48821	375.177	-0.309702	0.152227	-2.03447	0.0419038	0.973702
GB49283	2279.16	0.216201	0.106163	2.0365	0.0417	0.973702
GB50420	492.408	-0.265353	0.13011	-2.03946	0.0414045	0.973702
GB53346	55.8741	-0.353171	0.173465	-2.03598	0.0417525	0.973702
GB55585	1088.01	0.251573	0.12332	2.04	0.0413504	0.973702
GB55644	743.63	-0.269561	0.13249	-2.03457	0.0418946	0.973702
GB55939	104.067	-0.310839	0.152563	-2.03745	0.0416048	0.973702
GB56004	996.744	0.195523	0.0960736	2.03514	0.0418371	0.973702
GB45242	2.06262	-0.169729	0.0834708	-2.03339	0.042013	0.973965
GB55490	6101	0.226165	0.111249	2.03297	0.0420558	0.973965
GB40003	2.82851	-0.183177	0.0903112	-2.02829	0.042531	0.974773
GB47572	1307.14	-0.21777	0.107426	-2.02717	0.0426451	0.974773
GB50643	1327.48	-0.23597	0.116211	-2.03052	0.0423032	0.974773
GB51048	703.602	0.2484	0.122435	2.02883	0.0424757	0.974773
GB52477	4.19098	0.201054	0.0990632	2.02955	0.0424019	0.974773
GB52825	191.903	-0.307354	0.151352	-2.03073	0.0422823	0.974773
GB54329	219.352	-0.298223	0.147119	-2.02708	0.0426538	0.974773
GB54727	57.6372	0.350857	0.172698	2.03163	0.0421916	0.974773
GB43015	2037.64	0.185327	0.0916897	2.02124	0.0432547	0.977219
GB47883	1.29082	-0.138923	0.0686438	-2.02382	0.0429887	0.977219
GB48407	37.5303	-0.344246	0.170207	-2.02251	0.0431238	0.977219
GB48923	1357.31	-0.252393	0.124712	-2.0238	0.042991	0.977219
GB49932	721.916	-0.274779	0.135688	-2.02508	0.0428591	0.977219
GB51496	239.281	-0.286105	0.141538	-2.02139	0.0432393	0.977219
GB54789	35.0914	0.350255	0.173121	2.02319	0.043054	0.977219
GB44469	1250.42	0.197495	0.0978409	2.01853	0.0435365	0.981864
GB45213	64.4433	-0.345095	0.171079	-2.01717	0.0436775	0.981864
GB49852	1618.35	0.226032	0.112083	2.01664	0.0437334	0.981864
GB52773	6256.59	0.214407	0.106324	2.01654	0.043744	0.981864
GB51688	285.009	-0.322069	0.159781	-2.01569	0.0438328	0.982266
GB40643	4.53885	0.223381	0.110958	2.01321	0.0440928	0.985043
GB46543	1149.01	-0.236075	0.11741	-2.01068	0.0443593	0.985043
GB47098	4625.16	-0.287806	0.143045	-2.012	0.0442197	0.985043
GB47113	1657.72	-0.306482	0.152395	-2.0111	0.0443146	0.985043
GB52246	3964.92	-0.231463	0.11513	-2.01045	0.0443835	0.985043
GB54992	366.084	-0.277751	0.138034	-2.01219	0.0442	0.985043
GB51606	356.435	-0.271502	0.135096	-2.0097	0.044463	0.985229
GB41796	2142.84	-0.242525	0.120761	-2.00831	0.0446105	0.986918
GB50279	65.961	-0.345021	0.171914	-2.00694	0.0447564	0.988568
GB55455	289.925	-0.315208	0.157326	-2.00354	0.0451196	0.995002
GB43468	548.949	-0.297131	0.148371	-2.00262	0.0452181	0.995589
GB43625	166.425	-0.293301	0.146601	-2.00068	0.045427	0.997019
GB50180	74.825	0.347125	0.173462	2.00116	0.0453755	0.997019
GB53880	890.791	-0.21729	0.108671	-1.99951	0.0455527	0.998195
GB40001	0.119736	0.0207089	0.0240017	0.862812	0.388241	1
GB40005	4.31847	-0.122148	0.102528	-1.19136	0.233513	1
GB40006	232.031	-0.00642175	0.162951	-0.0394091	0.968564	1
GB40007	1713.73	-0.202591	0.146199	-1.38572	0.165831	1
GB40008	2310.51	-0.185038	0.17097	-1.08229	0.279126	1
GB40010	22517	-0.225998	0.162963	-1.3868	0.165502	1
GB40011	1.88879	-0.0546683	0.0774038	-0.706275	0.480017	1
GB40012	34466	-0.000899887	0.127661	-0.00704903	0.994376	1
GB40013	346.007	0.0432447	0.152893	0.282844	0.777297	1
GB40014	1307.05	-0.0445202	0.123928	-0.359241	0.719415	1
GB40015	399.312	0.0299204	0.123387	0.242492	0.808399	1
GB40016	459.801	-0.00746774	0.14985	-0.0498349	0.960254	1
GB40017	889.104	-0.0839723	0.131753	-0.637344	0.523901	1
GB40018	462.297	0.0995358	0.152534	0.652547	0.514048	1
GB40019	1389.23	0.0554432	0.140332	0.395086	0.692779	1
GB40020	480.783	-0.0619219	0.114631	-0.540184	0.58907	1
GB40021	5368.73	-0.133047	0.16255	-0.818495	0.413074	1
GB40022	1261.5	-0.0386536	0.120381	-0.321094	0.748139	1
GB40023	0.552541	-0.00814612	0.0351022	-0.232069	0.816485	1
GB40024	0.121371	0	0.0239932	0	1	1
GB40025	50.1948	0.0385491	0.173462	0.222233	0.824133	1
GB40026	469.742	0.0906233	0.152201	0.595419	0.551563	1
GB40027	5675.84	0.106825	0.105491	1.01264	0.31123	1
GB40028	517.768	-0.075335	0.110138	-0.684006	0.493971	1
GB40029	473.487	-0.146597	0.140132	-1.04614	0.295497	1
GB40030	273.517	0.200204	0.137811	1.45274	0.146297	1
GB40031	4876.3	0.00757325	0.136613	0.0554356	0.955791	1
GB40032	439.16	-0.0290454	0.127723	-0.227409	0.820106	1
GB40033	1710.74	-0.17725	0.107663	-1.64634	0.0996932	1
GB40034	52.9663	-0.0865981	0.173361	-0.499524	0.61741	1
GB40035	0.0890631	-0.0173851	0.0234121	-0.742568	0.457743	1
GB40038	48.9421	0.0240139	0.0983027	0.244285	0.80701	1
GB40039	0.223083	-0.0114996	0.0269769	-0.426276	0.669907	1
GB40047	161.071	0.0756797	0.170159	0.444758	0.656495	1
GB40053	313.498	0.198237	0.169207	1.17156	0.241374	1
GB40054	3551.73	0.154313	0.124924	1.23525	0.216737	1
GB40056	2093.19	0.0460653	0.141336	0.325927	0.74448	1
GB40057	3496.22	0.109573	0.144661	0.757448	0.448781	1
GB40060	0.119736	0.0207089	0.0240017	0.862812	0.388241	1
GB40061	311.021	0.08237	0.143459	0.574172	0.565851	1
GB40063	1146.9	-0.0133786	0.116667	-0.114674	0.908704	1
GB40064	764.876	0.235517	0.171712	1.37158	0.170194	1
GB40065	0.804767	-0.0457745	0.0510498	-0.896665	0.369898	1
GB40066	2.88909	-0.0189399	0.0872838	-0.216992	0.828214	1
GB40067	759.891	-0.0743231	0.137377	-0.541017	0.588496	1
GB40069	2088.45	0.176617	0.139431	1.2667	0.205264	1
GB40070	808.296	-0.0392388	0.10261	-0.382408	0.702159	1
GB40071	2151.53	0.0798256	0.105123	0.759358	0.447639	1
GB40072	4007.16	-0.00360449	0.107905	-0.0334044	0.973352	1
GB40073	10167.6	0.0394688	0.131324	0.300544	0.763762	1
GB40074	3267.61	0.0617525	0.158712	0.389086	0.697212	1
GB40075	1180.43	-0.0675628	0.120607	-0.56019	0.57535	1
GB40076	1922.83	-0.0839282	0.158003	-0.53118	0.595294	1
GB40077	9340.48	0.200198	0.16901	1.18453	0.236203	1
GB40078	2.33924	0.108718	0.091175	1.19241	0.233101	1
GB40079	31.0382	0.118276	0.172637	0.685113	0.493273	1
GB40080	930.557	0.083866	0.137718	0.60897	0.542544	1
GB40081	0.404758	-0.019185	0.0362861	-0.528713	0.597004	1
GB40082	0.918989	0.020907	0.0540408	0.386875	0.698849	1
GB40083	1831.23	0.025515	0.133692	0.190849	0.848644	1
GB40084	400.119	-0.0877633	0.142748	-0.614812	0.538679	1
GB40085	475.923	-0.016891	0.168977	-0.0999601	0.920376	1
GB40086	37.3516	0.134181	0.163522	0.820567	0.411893	1
GB40087	859.763	-0.0287411	0.141243	-0.203487	0.838755	1
GB40088	0.987619	-0.0129686	0.0505726	-0.256436	0.797614	1
GB40089	6914.24	-0.0532627	0.121759	-0.437443	0.66179	1
GB40090	542.956	-0.0894891	0.125393	-0.713672	0.47543	1
GB40091	474.847	0.162493	0.135032	1.20337	0.228834	1
GB40092	24492.8	0.100406	0.154727	0.648924	0.516387	1
GB40093	3925.79	0.113936	0.17081	0.66703	0.504753	1
GB40094	167.661	-0.0369314	0.136094	-0.271368	0.786108	1
GB40095	6599.22	0.181132	0.130342	1.38967	0.16463	1
GB40096	0.0815974	-0.0167856	0.0232849	-0.72088	0.470983	1
GB40097	1.43892	-0.0534407	0.0645973	-0.827291	0.408072	1
GB40098	1162.03	0.146044	0.132015	1.10627	0.268609	1
GB40101	282.876	-0.223295	0.146314	-1.52613	0.126977	1
GB40102	488.954	-0.043121	0.129194	-0.333769	0.738554	1
GB40103	0.507657	-0.00265008	0.0336004	-0.0788707	0.937135	1
GB40104	49.644	0.0166976	0.172187	0.0969736	0.922747	1
GB40105	84.1562	-0.0209875	0.172434	-0.121713	0.903126	1
GB40106	539.786	0.1268	0.121464	1.04393	0.29652	1
GB40107	279.893	-0.0990373	0.130185	-0.760746	0.446809	1
GB40108	8412.49	-0.012565	0.102955	-0.122043	0.902865	1
GB40109	6096.86	0.128582	0.142188	0.904305	0.365834	1
GB40110	209.133	0.0897683	0.152706	0.587849	0.556633	1
GB40111	2.15809	0.0650959	0.079412	0.819724	0.412373	1
GB40112	426.293	0.0960787	0.151098	0.635871	0.524861	1
GB40113	3424.5	-0.00270112	0.0837982	-0.0322337	0.974286	1
GB40114	17.1085	0.105425	0.167342	0.629999	0.528695	1
GB40115	248.179	0.00891049	0.166654	0.0534671	0.95736	1
GB40116	0.245328	0	0.0271969	0	1	1
GB40117	0.543294	0	0.0388356	0	1	1
GB40118	7470.78	0.125161	0.118672	1.05468	0.29157	1
GB40119	5205.46	0.0613237	0.142517	0.430292	0.666983	1
GB40120	19.5311	-0.0473738	0.168033	-0.281932	0.777996	1
GB40121	0.393018	0	0.0334961	0	1	1
GB40122	2.1339	0.0125929	0.0720827	0.174701	0.861314	1
GB40123	7.09137	0.0770385	0.132675	0.580654	0.561474	1
GB40124	2268.7	-0.0198824	0.137061	-0.145063	0.884661	1
GB40125	35.3616	-0.0357543	0.17072	-0.209432	0.834111	1
GB40126	1402.86	-0.0326161	0.117806	-0.276863	0.781885	1
GB40127	0.443601	-0.024372	0.041326	-0.589749	0.555359	1
GB40128	383.401	0.112038	0.130622	0.857726	0.391044	1
GB40129	743.911	0.185638	0.119846	1.54897	0.121389	1
GB40130	47.4064	-0.00970726	0.170886	-0.0568055	0.9547	1
GB40131	0.791036	-0.0480827	0.0496356	-0.968715	0.332688	1
GB40132	511.983	0.147645	0.156979	0.940542	0.346939	1
GB40133	49.944	0.0977438	0.173479	0.563434	0.57314	1
GB40134	45056	0.084317	0.137847	0.61167	0.540756	1
GB40135	104.807	0.109098	0.16229	0.672237	0.501433	1
GB40136	11.395	-0.0402427	0.143228	-0.28097	0.778733	1
GB40137	9.6916	0.00970231	0.15262	0.0635716	0.949311	1
GB40138	2.69237	-0.110326	0.0871602	-1.26579	0.20559	1
GB40139	6647.36	-0.00375279	0.151639	-0.0247482	0.980256	1
GB40140	5742.44	0.140531	0.117572	1.19528	0.231978	1
GB40141	481.586	-0.118499	0.145746	-0.813046	0.416192	1
GB40142	136.524	0.167968	0.167219	1.00448	0.315147	1
GB40143	3.41294	-0.0298147	0.0877472	-0.33978	0.734023	1
GB40144	25.7195	0.0789086	0.169374	0.465883	0.6413	1
GB40145	60922.6	0.0958024	0.156092	0.613755	0.539377	1
GB40146	10.329	-0.0458125	0.145542	-0.314771	0.752936	1
GB40147	1098.41	0.0895204	0.115666	0.773955	0.438957	1
GB40148	7213.23	-0.0517024	0.168813	-0.30627	0.759399	1
GB40149	136.12	0.0285583	0.157197	0.181672	0.85584	1
GB40150	3733.64	0.0422772	0.150398	0.281102	0.778632	1
GB40151	5144.69	0.0792085	0.11574	0.684367	0.493744	1
GB40153	104.346	0.068497	0.169581	0.40392	0.686272	1
GB40154	80.8492	-0.109181	0.169189	-0.645323	0.518718	1
GB40155	1623.89	0.0318041	0.148686	0.213901	0.830625	1
GB40156	0.631996	0.00232402	0.0448861	0.0517758	0.958707	1
GB40157	107866	0.0732062	0.106353	0.688333	0.491243	1
GB40158	87.3049	-0.0804857	0.165666	-0.485831	0.627087	1
GB40159	3357.69	0.00280696	0.0936336	0.0299782	0.976084	1
GB40160	56.732	-0.0640664	0.165379	-0.387392	0.698466	1
GB40161	170.672	-0.00490256	0.149243	-0.0328495	0.973795	1
GB40162	4859.51	0.0828939	0.125718	0.659365	0.509661	1
GB40163	2127.43	-0.0068332	0.145408	-0.0469931	0.962519	1
GB40164	20188.5	0.1058	0.156621	0.675519	0.499346	1
GB40165	15.9058	0.0928621	0.155058	0.598886	0.549249	1
GB40166	847.246	0.271703	0.139101	1.95328	0.0507864	1
GB40167	28.6807	-0.00870855	0.173442	-0.0502101	0.959955	1
GB40169	4502.05	0.126936	0.167326	0.758616	0.448082	1
GB40170	4.28804	0.000133365	0.0936513	0.00142406	0.998864	1
GB40175	0.326925	-0.00747013	0.0289347	-0.258172	0.796274	1
GB40180	31.442	0.12384	0.17344	0.714023	0.475213	1
GB40183	2.97642	-0.0349723	0.0865549	-0.404047	0.686178	1
GB40184	0.675192	-0.00214001	0.0490318	-0.0436453	0.965187	1
GB40185	1.38669	-0.00572687	0.0583797	-0.0980969	0.921855	1
GB40186	1.59307	-0.110979	0.072995	-1.52036	0.128421	1
GB40187	30.634	0.131622	0.147262	0.893795	0.371432	1
GB40188	0.666676	0.0186007	0.0445519	0.417506	0.676308	1
GB40189	0.625883	0.0158175	0.0439201	0.360141	0.718742	1
GB40191	16.3195	0.0203644	0.162817	0.125075	0.900464	1
GB40192	1084.09	0.261336	0.167662	1.55871	0.119065	1
GB40193	36.2613	0.280466	0.171393	1.63639	0.101757	1
GB40194	0.228438	0.0130481	0.0270467	0.48243	0.6295	1
GB40195	1.67647	0.0690471	0.0670977	1.02905	0.303455	1
GB40196	3.1787	-0.103127	0.0992584	-1.03898	0.298815	1
GB40197	23.272	0.193603	0.141825	1.36508	0.172226	1
GB40198	1.35558	-0.0369336	0.0541551	-0.681996	0.495241	1
GB40199	1.41561	0.039121	0.0558218	0.700819	0.483416	1
GB40200	4.01222	-0.0467764	0.111796	-0.418407	0.67565	1
GB40201	2.55771	0.0475277	0.0872221	0.544904	0.585819	1
GB40202	3.06442	0.0270035	0.0697421	0.387191	0.698614	1
GB40203	30.7601	-0.190203	0.173078	-1.09895	0.271791	1
GB40204	218.163	-0.0662715	0.167251	-0.396239	0.691929	1
GB40205	1333.35	0.0154877	0.110707	0.139898	0.888741	1
GB40207	244.587	-0.126503	0.141516	-0.89391	0.37137	1
GB40208	1477.02	-0.0106748	0.107078	-0.0996923	0.920589	1
GB40209	7.28191	0.00022654	0.122667	0.00184679	0.998526	1
GB40210	4.14274	0.0302116	0.102864	0.293703	0.768985	1
GB40211	1725.46	-0.0474828	0.100248	-0.473654	0.635746	1
GB40212	333.383	0.246011	0.169361	1.45258	0.146341	1
GB40214	2.12541	0.077322	0.0791417	0.977007	0.328566	1
GB40216	1.09854	-0.0287507	0.0494874	-0.580969	0.561262	1
GB40217	343.373	-0.18189	0.147905	-1.22978	0.218781	1
GB40218	24.9805	0.172614	0.159771	1.08038	0.279972	1
GB40219	72.7017	-0.210382	0.173415	-1.21317	0.225064	1
GB40221	2127.84	0.191196	0.116023	1.64791	0.0993707	1
GB40222	1537.79	0.100217	0.100126	1.00091	0.316871	1
GB40223	1.38305	-0.0157489	0.0668502	-0.235585	0.813755	1
GB40224	2.39964	-0.0167636	0.0817016	-0.205181	0.837431	1
GB40225	2220.84	-0.0646175	0.157385	-0.41057	0.681388	1
GB40226	1865.32	-0.00690137	0.135705	-0.0508557	0.95944	1
GB40227	6.89493	-0.11095	0.132343	-0.838352	0.401833	1
GB40228	74.203	-0.0261959	0.163364	-0.160354	0.872603	1
GB40229	312.441	-0.0471304	0.135152	-0.348721	0.727298	1
GB40230	442.929	0.0380934	0.145169	0.262408	0.793007	1
GB40231	450.177	0.111081	0.149152	0.744748	0.456424	1
GB40232	23480.5	0.0198613	0.132146	0.150298	0.880529	1
GB40233	68.3869	0.15899	0.172722	0.920495	0.357314	1
GB40234	185.216	0.130014	0.17208	0.755543	0.449923	1
GB40237	5324.23	0.0461308	0.112702	0.409318	0.682307	1
GB40238	255.671	0.0392911	0.133687	0.293904	0.768831	1
GB40239	766.511	0.0272152	0.10851	0.250807	0.801963	1
GB40240	12314.5	0.111874	0.136567	0.819193	0.412676	1
GB40241	6.08265	0.0280994	0.104319	0.26936	0.787653	1
GB40242	0.691989	0.00388427	0.0411106	0.0944835	0.924725	1
GB40243	1461.03	0.198213	0.101761	1.94784	0.0514344	1
GB40246	0.101712	-0.018299	0.0236031	-0.77528	0.438174	1
GB40247	0.242741	0	0.0271689	0	1	1
GB40249	0.941548	0.00870742	0.0582311	0.149532	0.881134	1
GB40250	14.2072	-0.177733	0.142368	-1.24841	0.211883	1
GB40251	265.627	-0.095974	0.165729	-0.579103	0.56252	1
GB40252	3266.49	0.0445454	0.149417	0.298127	0.765606	1
GB40258	199.285	0.134471	0.139189	0.966107	0.33399	1
GB40259	628.985	-0.0377402	0.135884	-0.277738	0.781214	1
GB40261	16254.4	-0.197019	0.169524	-1.16219	0.245158	1
GB40262	11.1376	-0.00426988	0.148229	-0.028806	0.977019	1
GB40263	1818.34	-0.090721	0.149513	-0.606778	0.543998	1
GB40264	295.592	0.0695336	0.13892	0.500528	0.616703	1
GB40265	2862.97	0.0870432	0.104575	0.832351	0.405211	1
GB40266	3592.25	-0.0315149	0.108167	-0.291353	0.770781	1
GB40267	1069.75	0.0116562	0.0997718	0.116829	0.906996	1
GB40268	4.04349	0.0119844	0.110052	0.108898	0.913284	1
GB40269	410.975	-0.158825	0.159482	-0.99588	0.319309	1
GB40270	234.489	-0.0931976	0.1517	-0.614353	0.538982	1
GB40271	214.48	-0.0142237	0.156641	-0.0908044	0.927648	1
GB40273	413.76	0.0883149	0.135331	0.652586	0.514023	1
GB40274	195.731	0.202009	0.156433	1.29134	0.196584	1
GB40278	15781.4	0.0764362	0.155977	0.490048	0.6241	1
GB40279	486.577	-0.164591	0.151398	-1.08714	0.276973	1
GB40280	5530.39	0.0749457	0.149525	0.501226	0.616212	1
GB40281	170.257	-0.139003	0.164512	-0.844937	0.398146	1
GB40282	2410.35	0.138682	0.128286	1.08104	0.27968	1
GB40283	1644.99	0.0979658	0.170992	0.572925	0.566695	1
GB40284	0.701875	0.00431798	0.0492093	0.0877474	0.930077	1
GB40285	0.119736	0.0207089	0.0240017	0.862812	0.388241	1
GB40286	0.484265	-0.00123331	0.033109	-0.0372501	0.970286	1
GB40287	40451.1	0.172564	0.141081	1.22315	0.221272	1
GB40288	445.835	-0.143919	0.169098	-0.851102	0.394713	1
GB40289	2839.02	0.111875	0.123869	0.903166	0.366438	1
GB40292	0.121371	0	0.0239932	0	1	1
GB40293	1.27801	-0.0162332	0.0586938	-0.276574	0.782107	1
GB40294	0.107067	0.0201309	0.0237072	0.849147	0.395799	1
GB40296	393.985	-0.072687	0.131715	-0.551851	0.581051	1
GB40297	1950.33	0.0243482	0.121952	0.199655	0.841751	1
GB40298	1.48549	-0.0200779	0.0658745	-0.30479	0.760526	1
GB40299	3835.61	-0.0343355	0.149611	-0.229499	0.818481	1
GB40300	60.1615	-0.291053	0.173447	-1.67805	0.0933367	1
GB40301	5524.17	0.0864886	0.115826	0.746714	0.455236	1
GB40302	5828.66	-0.0103745	0.102877	-0.100844	0.919674	1
GB40303	955.372	0.0697362	0.130442	0.534614	0.592917	1
GB40304	704.036	0.0998527	0.167413	0.596447	0.550876	1
GB40305	12221.3	0.0811602	0.117669	0.689733	0.490362	1
GB40306	1142.88	-0.1924	0.161971	-1.18786	0.234887	1
GB40307	398.71	0.0921137	0.12091	0.761839	0.446156	1
GB40308	2767.97	-0.0423775	0.121649	-0.34836	0.72757	1
GB40309	1493.99	0.0855421	0.11904	0.718602	0.472386	1
GB40310	3531.09	0.0281693	0.123724	0.227678	0.819897	1
GB40311	1638.79	0.0140643	0.121059	0.116177	0.907512	1
GB40312	3243.66	-0.00152668	0.119276	-0.0127996	0.989788	1
GB40313	2022.7	0.00428551	0.12285	0.0348842	0.972172	1
GB40314	0.121371	0	0.0239932	0	1	1
GB40315	19.9701	0.111363	0.168613	0.660463	0.508957	1
GB40316	670.835	-0.00409999	0.132099	-0.0310371	0.97524	1
GB40318	321.563	-0.133877	0.15923	-0.840777	0.400473	1
GB40319	467.241	-0.329968	0.16617	-1.98572	0.0470641	1
GB40320	960.568	-0.0474129	0.120617	-0.393085	0.694257	1
GB40321	64.0394	0.235483	0.17255	1.36472	0.17234	1
GB40324	0.692708	-0.0595601	0.0451355	-1.31959	0.186973	1
GB40325	1.3196	-0.0470662	0.0515313	-0.913351	0.361058	1
GB40326	0.251989	-0.0108668	0.0272743	-0.398427	0.690316	1
GB40327	33.3337	0.00438148	0.165364	0.026496	0.978862	1
GB40330	9.60997	-0.207066	0.144357	-1.4344	0.151457	1
GB40331	5.55601	0.0300271	0.0952993	0.315082	0.752699	1
GB40333	3.91646	0.0165036	0.0904976	0.182365	0.855296	1
GB40334	2.16093	0.013585	0.0758002	0.179221	0.857764	1
GB40335	6977.67	0.169311	0.144541	1.17136	0.241452	1
GB40336	12973.7	0.159117	0.14744	1.0792	0.2805	1
GB40337	19.8847	-0.064584	0.171451	-0.37669	0.706404	1
GB40338	179.784	-0.0792907	0.148293	-0.534691	0.592864	1
GB40339	585.903	-0.0148028	0.112927	-0.131082	0.89571	1
GB40340	42.3782	0.026224	0.173335	0.151291	0.879746	1
GB40341	2974.34	0.0342968	0.0958914	0.357663	0.720595	1
GB40342	94.9234	0.0527704	0.171424	0.307835	0.758208	1
GB40343	7912.06	0.107193	0.117522	0.912105	0.361713	1
GB40344	0.685599	0.00143836	0.037109	0.0387603	0.969081	1
GB40345	1.08111	0.095944	0.050755	1.89034	0.058713	1
GB40346	30.3161	-0.197892	0.17285	-1.14488	0.25226	1
GB40347	50.9237	-0.199095	0.173375	-1.14835	0.250824	1
GB40348	7336.47	-0.187814	0.139907	-1.34242	0.17946	1
GB40349	295.419	-0.15922	0.140351	-1.13444	0.25661	1
GB40350	2154.28	0.000572562	0.11528	0.0049667	0.996037	1
GB40351	77.7347	-0.0102907	0.16814	-0.061203	0.951198	1
GB40352	1.64101	-0.0767958	0.071292	-1.0772	0.28139	1
GB40353	22.3487	-0.125089	0.171668	-0.728668	0.466205	1
GB40354	26.5514	-0.16702	0.171146	-0.975894	0.329117	1
GB40355	270.304	-0.156928	0.164242	-0.955466	0.339342	1
GB40356	1748.28	0.0506607	0.16338	0.310079	0.756501	1
GB40357	1121.81	-0.139875	0.114467	-1.22197	0.221719	1
GB40358	646.786	-0.219142	0.116176	-1.88629	0.0592557	1
GB40359	456.407	-0.0239479	0.12869	-0.18609	0.852374	1
GB40360	1031.4	0.000437628	0.117135	0.00373611	0.997019	1
GB40361	754.997	-0.0879917	0.130433	-0.674614	0.499921	1
GB40362	175.174	0.159262	0.158075	1.00751	0.313688	1
GB40363	192.981	-0.0589112	0.160531	-0.366976	0.713637	1
GB40364	502.635	-0.24476	0.138169	-1.77145	0.0764864	1
GB40366	19.6456	-0.105033	0.157446	-0.667109	0.504703	1
GB40368	211.153	0.168602	0.171751	0.981667	0.326264	1
GB40369	17.7239	-0.181493	0.145962	-1.24343	0.213711	1
GB40370	20.2886	-0.0101574	0.169529	-0.0599157	0.952223	1
GB40372	19.9022	0.166986	0.16649	1.00297	0.315873	1
GB40373	0.485142	0.0151975	0.0391932	0.38776	0.698194	1
GB40375	6.5683	-0.00897909	0.128861	-0.0696803	0.944448	1
GB40377	392.753	-0.0259837	0.126528	-0.205359	0.837291	1
GB40378	276.579	0.128736	0.125033	1.02962	0.30319	1
GB40379	27.8246	-0.14698	0.171392	-0.857566	0.391132	1
GB40381	135.863	0.0873705	0.163978	0.532818	0.59416	1
GB40382	1554.02	0.0128556	0.109242	0.11768	0.906321	1
GB40383	118.83	0.200953	0.154839	1.29782	0.19435	1
GB40384	198.322	0.139758	0.140276	0.99631	0.3191	1
GB40385	1645.84	0.053086	0.105185	0.504691	0.613776	1
GB40386	2783.5	-0.101158	0.104626	-0.96685	0.333619	1
GB40387	764.437	0.0914758	0.136061	0.672313	0.501384	1
GB40388	711.044	0.0849698	0.131532	0.646001	0.518279	1
GB40389	6147.91	0.120443	0.118386	1.01737	0.308976	1
GB40390	36.047	0.0347604	0.173201	0.200694	0.840938	1
GB40391	1199.67	0.0870079	0.106983	0.813285	0.416054	1
GB40392	285.878	0.124875	0.149563	0.83493	0.403757	1
GB40393	67.8069	0.0735529	0.171902	0.427878	0.66874	1
GB40394	8.70201	-0.169201	0.142909	-1.18398	0.236422	1
GB40395	3463.42	0.0706061	0.128592	0.549072	0.582956	1
GB40396	532.752	0.0490134	0.134341	0.364842	0.715229	1
GB40398	674.094	0.000774644	0.120977	0.00640326	0.994891	1
GB40399	366.195	0.024975	0.130147	0.191898	0.847822	1
GB40400	581.875	-0.0962028	0.153406	-0.627114	0.530584	1
GB40401	484.679	-0.194165	0.143019	-1.35761	0.174586	1
GB40403	7.18946	-0.136423	0.117184	-1.16418	0.244351	1
GB40405	2437.76	-0.197554	0.141132	-1.39978	0.16158	1
GB40406	0.466739	-0.0260275	0.0384924	-0.676172	0.498931	1
GB40407	2044.03	0.0363002	0.144723	0.250826	0.801949	1
GB40408	11.6764	-8.73519e-05	0.141189	-0.000618686	0.999506	1
GB40409	108.912	-0.029242	0.167974	-0.174086	0.861798	1
GB40410	1089.32	0.0710612	0.122029	0.582331	0.560343	1
GB40411	4482.99	0.168723	0.151868	1.11099	0.266573	1
GB40412	648.604	-0.0548809	0.108455	-0.506026	0.612838	1
GB40414	1186.72	0.105444	0.114419	0.921564	0.356756	1
GB40415	255.87	-0.145964	0.137094	-1.0647	0.287012	1
GB40416	11.78	-0.0350548	0.149667	-0.234218	0.814816	1
GB40417	2213.21	0.143717	0.120052	1.19713	0.231257	1
GB40418	40.1816	0.0333636	0.173291	0.19253	0.847327	1
GB40419	27.6829	0.142581	0.172255	0.827729	0.407824	1
GB40420	1113.75	0.127593	0.162564	0.784874	0.432527	1
GB40421	236.945	0.135707	0.171994	0.789023	0.430099	1
GB40422	1557.83	-0.211291	0.116213	-1.81813	0.0690447	1
GB40423	122.661	0.113378	0.172061	0.658939	0.509935	1
GB40424	1979.46	0.0444793	0.097626	0.455609	0.648671	1
GB40426	2170.72	-0.246003	0.128393	-1.91601	0.0553643	1
GB40427	678.147	-0.147829	0.116778	-1.2659	0.205551	1
GB40428	417.545	-0.0794416	0.150311	-0.528516	0.597141	1
GB40429	5645.67	0.0314938	0.108128	0.291264	0.770849	1
GB40430	1.55017	-0.0232144	0.0741935	-0.31289	0.754364	1
GB40431	100.717	0.0483015	0.171923	0.280949	0.77875	1
GB40432	45.0512	0.134782	0.173359	0.777475	0.436879	1
GB40433	151.297	-0.0745084	0.146619	-0.508178	0.611328	1
GB40435	162.465	-0.118813	0.135614	-0.876113	0.380968	1
GB40436	1843.86	-0.0213435	0.119774	-0.178198	0.858567	1
GB40437	436.968	-0.100191	0.152747	-0.655925	0.511872	1
GB40438	332.869	0.0317013	0.160205	0.197879	0.843139	1
GB40439	2361.78	0.148747	0.104116	1.42867	0.153098	1
GB40440	426.969	-0.128396	0.127157	-1.00974	0.312621	1
GB40441	480.875	0.0151574	0.107364	0.141178	0.88773	1
GB40442	487.776	-0.123303	0.123614	-0.997485	0.318529	1
GB40443	36.159	-0.180245	0.172188	-1.0468	0.295193	1
GB40444	1412.79	-0.0202257	0.104403	-0.193728	0.846389	1
GB40445	362.694	0.128709	0.142048	0.906096	0.364885	1
GB40446	264.784	-0.0599893	0.143002	-0.4195	0.674851	1
GB40447	93.8284	-0.124318	0.172829	-0.719314	0.471948	1
GB40448	2323.53	0.0814397	0.129852	0.627173	0.530546	1
GB40449	139.315	0.0954548	0.156202	0.611097	0.541136	1
GB40450	274.55	0.0910911	0.14273	0.638204	0.523341	1
GB40452	2280.33	-0.0937031	0.135464	-0.691719	0.489114	1
GB40453	773.082	0.0873512	0.106937	0.816851	0.414014	1
GB40454	2023.74	-0.0297236	0.0978215	-0.303855	0.761238	1
GB40456	2013.34	0.0892916	0.113281	0.788228	0.430563	1
GB40457	169994	0.0934547	0.131056	0.713091	0.475789	1
GB40459	992.549	-0.0514857	0.118896	-0.43303	0.664993	1
GB40460	6689.82	-0.0223157	0.16258	-0.13726	0.890826	1
GB40461	7717.45	0.226616	0.118151	1.91802	0.055109	1
GB40462	44318.7	0.0573562	0.137587	0.416872	0.676772	1
GB40463	2058.47	0.180594	0.0963962	1.87346	0.061005	1
GB40464	110.139	-0.151756	0.167435	-0.906356	0.364748	1
GB40466	1174.45	0.0623169	0.114373	0.544855	0.585853	1
GB40467	618.089	-0.134779	0.131111	-1.02798	0.303959	1
GB40468	51.9382	-0.0117035	0.173356	-0.067511	0.946175	1
GB40469	30.0917	-0.0992874	0.171921	-0.577517	0.56359	1
GB40470	0.849268	-0.0261386	0.0575339	-0.454317	0.6496	1
GB40471	4.64882	0.0906804	0.120328	0.753608	0.451085	1
GB40472	7.85231	-0.0183251	0.134449	-0.136298	0.891586	1
GB40473	1426.74	0.0317883	0.123503	0.25739	0.796878	1
GB40474	6.3441	0.122992	0.125744	0.978117	0.328016	1
GB40475	34.7556	0.124394	0.17252	0.72104	0.470885	1
GB40477	51.2722	-0.117609	0.173474	-0.677966	0.497793	1
GB40478	1279.29	0.0873071	0.124654	0.700396	0.48368	1
GB40479	466.932	-0.219116	0.144378	-1.51765	0.129102	1
GB40480	3326.16	0.0122133	0.125231	0.0975257	0.922309	1
GB40481	28.4121	-0.189112	0.171849	-1.10045	0.271135	1
GB40483	979.613	0.0994084	0.124728	0.797	0.425451	1
GB40485	14.7519	-0.111914	0.152106	-0.735762	0.461875	1
GB40486	3.68801	-0.0640817	0.109426	-0.585616	0.558134	1
GB40489	2961.17	0.0355974	0.0948966	0.375118	0.707573	1
GB40490	1065.9	0.00743384	0.113308	0.0656076	0.94769	1
GB40491	672.136	0.113487	0.123594	0.91822	0.358504	1
GB40492	12484.7	0.100779	0.141783	0.710797	0.47721	1
GB40493	67.5399	-0.0625249	0.17343	-0.360519	0.718459	1
GB40494	33.591	0.0403265	0.173263	0.232748	0.815957	1
GB40495	339.239	-0.177059	0.133308	-1.3282	0.184114	1
GB40496	379.408	-0.153827	0.139885	-1.09967	0.271477	1
GB40497	39.4814	-0.131464	0.173133	-0.759325	0.447658	1
GB40498	6799.4	-0.0775315	0.139134	-0.557242	0.577362	1
GB40499	93.9795	-0.0218042	0.165279	-0.131923	0.895045	1
GB40500	2039.74	0.0141967	0.0937502	0.151431	0.879636	1
GB40501	8.16968	0.045135	0.123724	0.364803	0.715259	1
GB40502	1.46154	0.0158117	0.0627951	0.251798	0.801197	1
GB40503	1378.58	-0.0364967	0.123848	-0.29469	0.768231	1
GB40504	3495.95	-0.0492298	0.124095	-0.39671	0.691582	1
GB40505	279.257	-0.186849	0.136454	-1.36932	0.170899	1
GB40506	351.824	-0.123206	0.13588	-0.906724	0.364553	1
GB40507	280.107	-0.170381	0.130038	-1.31024	0.190116	1
GB40508	277.445	0.125295	0.128343	0.976251	0.32894	1
GB40509	346.643	-0.0502021	0.128778	-0.389834	0.69666	1
GB40510	1453.77	0.120268	0.125201	0.960598	0.336754	1
GB40511	25.3279	0.0190109	0.157515	0.120693	0.903934	1
GB40513	5829.05	0.071662	0.103306	0.69369	0.487877	1
GB40514	4096.56	0.0585112	0.108311	0.540212	0.589051	1
GB40515	2916	0.0457191	0.101846	0.448904	0.653501	1
GB40517	10425.1	-0.00275139	0.101977	-0.0269804	0.978475	1
GB40519	3348.07	0.106867	0.109578	0.975259	0.329432	1
GB40520	7.24304	0.105472	0.113233	0.931458	0.351617	1
GB40521	3577.68	0.00418309	0.135459	0.0308809	0.975364	1
GB40522	227.257	0.196888	0.145131	1.35662	0.174901	1
GB40523	651.133	0.183295	0.121409	1.50973	0.131112	1
GB40524	17.023	-0.0787307	0.163351	-0.481971	0.629826	1
GB40525	228.67	0.0519105	0.163205	0.318069	0.750432	1
GB40526	32.23	0.00930927	0.173371	0.0536956	0.957178	1
GB40527	56.471	-0.146844	0.172312	-0.852196	0.394106	1
GB40529	6.47158	0.0185688	0.123001	0.150964	0.880004	1
GB40530	48.7386	-0.0321667	0.169979	-0.189239	0.849906	1
GB40531	1894.34	0.0269826	0.141551	0.19062	0.848823	1
GB40532	89.6146	-0.269444	0.17077	-1.57781	0.114608	1
GB40533	31.7676	-0.140669	0.173129	-0.812507	0.416501	1
GB40534	1046.22	-0.0618251	0.125538	-0.49248	0.62238	1
GB40535	3.95583	0.120606	0.115551	1.04375	0.296602	1
GB40536	337.612	0.21672	0.159629	1.35764	0.174577	1
GB40537	541.333	-0.120444	0.123882	-0.972245	0.330929	1
GB40538	252.219	-0.145582	0.136484	-1.06666	0.286127	1
GB40539	8394.2	0.0303207	0.133956	0.226349	0.82093	1
GB40540	1153.6	0.163361	0.0998495	1.63607	0.101825	1
GB40541	1828.4	0.0880889	0.119421	0.73763	0.460739	1
GB40542	3.2319	-0.0679998	0.0940769	-0.722811	0.469796	1
GB40544	6.84703	-0.0807725	0.121257	-0.666124	0.505332	1
GB40545	271.737	-0.221795	0.159625	-1.38948	0.164688	1
GB40547	10.9272	-0.179899	0.134305	-1.33948	0.180413	1
GB40548	796.092	-0.015782	0.0971925	-0.162379	0.871007	1
GB40549	195.98	-0.184164	0.152577	-1.20702	0.227423	1
GB40550	96.8188	-0.108494	0.167609	-0.647308	0.517433	1
GB40552	12.5392	-0.0962593	0.156692	-0.614324	0.539001	1
GB40553	10.6845	-0.0895482	0.138972	-0.644361	0.519342	1
GB40554	384.596	-0.0864239	0.129477	-0.667486	0.504462	1
GB40555	541.495	-0.219833	0.132018	-1.66518	0.0958778	1
GB40556	873.565	0.0956981	0.118252	0.809273	0.418358	1
GB40558	3337.38	0.029595	0.125275	0.23624	0.813246	1
GB40559	313.92	-0.197463	0.128057	-1.542	0.123074	1
GB40560	361.198	0.101391	0.141942	0.714317	0.475031	1
GB40561	164.236	-0.0425825	0.156014	-0.27294	0.784899	1
GB40563	2872.13	0.157248	0.110562	1.42227	0.154948	1
GB40564	896.012	0.0980236	0.123972	0.790691	0.429124	1
GB40565	776.851	-0.0970296	0.147115	-0.659547	0.509544	1
GB40566	1188.7	0.213079	0.159654	1.33463	0.181998	1
GB40567	606.025	-0.0522984	0.159254	-0.328396	0.742612	1
GB40572	283.748	0.043892	0.149919	0.292771	0.769697	1
GB40573	45.9393	-0.153279	0.173245	-0.88475	0.376291	1
GB40574	2586.08	-0.0982036	0.0978819	-1.00329	0.315723	1
GB40575	6.21276	0.199144	0.115762	1.72029	0.0853797	1
GB40576	39305.6	0.00279056	0.133183	0.0209528	0.983283	1
GB40578	2354.95	0.0683365	0.116275	0.587714	0.556725	1
GB40579	142.893	0.164641	0.148643	1.10763	0.268023	1
GB40580	1111.89	0.010509	0.121451	0.0865289	0.931046	1
GB40581	70.0345	0.137388	0.170001	0.80816	0.418998	1
GB40582	0.244035	0	0.0271829	0	1	1
GB40583	32.96	-0.238583	0.164962	-1.44629	0.148096	1
GB40584	3.3072	-0.071632	0.098509	-0.727162	0.467126	1
GB40585	1.77521	-0.0335084	0.0812905	-0.412206	0.680189	1
GB40586	1.79391	-0.00103821	0.0796979	-0.0130268	0.989606	1
GB40587	2.39964	0.12119	0.085488	1.41763	0.156299	1
GB40589	1282.83	-0.0128826	0.105852	-0.121704	0.903134	1
GB40590	1.38124	0.0120617	0.0647738	0.186212	0.852278	1
GB40591	83.4664	0.110866	0.156968	0.706299	0.480002	1
GB40592	1254.01	0.123217	0.110074	1.11939	0.262973	1
GB40593	184.587	0.0878192	0.159902	0.549208	0.582863	1
GB40594	1884.66	0.112945	0.13864	0.814663	0.415265	1
GB40595	833.595	0.119565	0.130068	0.919246	0.357967	1
GB40596	1653.17	0.108367	0.122987	0.881129	0.378248	1
GB40597	35.1963	0.136158	0.173039	0.786861	0.431363	1
GB40598	1455.2	0.131371	0.109751	1.19699	0.23131	1
GB40599	634.531	0.00338105	0.117184	0.0288526	0.976982	1
GB40600	2177.67	-0.0345194	0.11295	-0.305616	0.759897	1
GB40601	2.02512	-0.0794105	0.0873152	-0.90947	0.363102	1
GB40602	0.352395	0.010594	0.0298872	0.354466	0.72299	1
GB40603	1372.83	-0.0706715	0.118068	-0.598565	0.549463	1
GB40604	1.07839	-0.0373567	0.0551622	-0.677216	0.498269	1
GB40605	2.55732	-0.0614062	0.0830652	-0.739253	0.459753	1
GB40606	38.2345	0.129172	0.164485	0.785312	0.432271	1
GB40608	31460.3	0.121253	0.168047	0.721541	0.470576	1
GB40609	184.045	0.0497642	0.172849	0.287905	0.773419	1
GB40610	5.34112	0.0199914	0.0851489	0.234782	0.814378	1
GB40611	10.761	0.0232431	0.136556	0.17021	0.864845	1
GB40612	0.119736	0.0207089	0.0240017	0.862812	0.388241	1
GB40614	5221.41	-0.107388	0.138287	-0.77656	0.437418	1
GB40615	3060.65	0.0188223	0.131977	0.142618	0.886592	1
GB40616	58.2903	0.0617762	0.172632	0.357849	0.720456	1
GB40617	349.707	0.0913751	0.141993	0.64352	0.519887	1
GB40618	145.112	0.160688	0.169646	0.947193	0.34354	1
GB40619	12525.6	0.0690199	0.141192	0.488839	0.624956	1
GB40620	0.405936	-0.0141888	0.0312503	-0.454037	0.649803	1
GB40621	2.42831	-0.0503898	0.0910262	-0.553574	0.57987	1
GB40622	0.37733	0.00411272	0.0303286	0.135605	0.892133	1
GB40623	3.74123	0.00363674	0.100778	0.0360866	0.971213	1
GB40624	310.891	0.24828	0.131451	1.88876	0.0589241	1
GB40625	5689.41	0.0979561	0.13541	0.723402	0.469433	1
GB40626	69409.1	0.139444	0.125297	1.11291	0.265748	1
GB40627	7.99554	0.0658494	0.132439	0.497206	0.619044	1
GB40629	3095.29	0.140834	0.127939	1.10079	0.270989	1
GB40630	0.204261	-0.0102163	0.0267065	-0.382541	0.70206	1
GB40632	0.223083	-0.0114996	0.0269769	-0.426276	0.669907	1
GB40633	0.743687	-0.0153881	0.0470827	-0.326832	0.743795	1
GB40634	297.062	-0.0468275	0.131601	-0.355831	0.721967	1
GB40635	972.054	0.0732809	0.117611	0.623079	0.533232	1
GB40636	7.95005	0.0274079	0.0969444	0.282717	0.777394	1
GB40637	692.402	0.183522	0.108632	1.68939	0.0911451	1
GB40638	789.063	-0.153043	0.108086	-1.41594	0.156794	1
GB40639	0.611314	-0.0358747	0.0495907	-0.723415	0.469425	1
GB40640	47.6905	0.0240978	0.170951	0.140963	0.887899	1
GB40641	73.0646	0.0204007	0.168507	0.121067	0.903638	1
GB40642	29.973	-0.0390047	0.170791	-0.228377	0.819353	1
GB40644	82.8439	0.295411	0.167035	1.76856	0.0769672	1
GB40645	44.7636	0.179268	0.172663	1.03825	0.299153	1
GB40646	20.9379	0.17	0.16869	1.00777	0.313567	1
GB40647	704.116	0.120732	0.139261	0.866948	0.38597	1
GB40648	19206.3	0.147624	0.0815088	1.81114	0.0701196	1
GB40651	8.70814	-0.031172	0.138798	-0.224586	0.822301	1
GB40652	1921.35	0.0701071	0.105509	0.664465	0.506393	1
GB40653	7325.88	0.0663175	0.15177	0.436961	0.66214	1
GB40655	1118.81	0.0526065	0.136012	0.386778	0.69892	1
GB40656	2627.05	0.0161401	0.117601	0.137245	0.890837	1
GB40657	652.552	0.0126458	0.132473	0.0954591	0.92395	1
GB40658	1.8571	0.0162892	0.0808334	0.201515	0.840296	1
GB40659	82.622	-0.169066	0.171813	-0.984011	0.32511	1
GB40661	0.609203	-0.00291511	0.0385925	-0.0755357	0.939788	1
GB40662	16.445	-0.0420168	0.163985	-0.256224	0.797778	1
GB40663	17.7448	-0.0734587	0.163277	-0.449902	0.652781	1
GB40664	141.337	0.0832942	0.135648	0.614045	0.539185	1
GB40665	108.346	0.0947698	0.16872	0.561698	0.574322	1
GB40666	4.17029	-0.0842793	0.111209	-0.757846	0.448543	1
GB40668	0.360205	0.0379073	0.0322571	1.17516	0.23993	1
GB40669	0.836515	-0.0231351	0.0479526	-0.482457	0.629481	1
GB40670	12182.3	0.0589784	0.146922	0.401426	0.688106	1
GB40671	2734.94	0.188928	0.10577	1.78621	0.0740654	1
GB40672	1274.08	-0.133168	0.115037	-1.15761	0.247022	1
GB40673	5118.02	0.151318	0.14257	1.06136	0.288527	1
GB40676	2558.85	0.0942243	0.122745	0.76764	0.442701	1
GB40677	4.10719	-0.0287232	0.10756	-0.267042	0.789437	1
GB40678	487.287	0.116528	0.128602	0.906114	0.364875	1
GB40679	1.53729	-0.0263849	0.0733743	-0.359593	0.719151	1
GB40680	1.63444	-0.0263971	0.0722803	-0.365205	0.714958	1
GB40681	9.35031	-0.177582	0.117163	-1.51568	0.1296	1
GB40682	0.922611	-0.0292546	0.0556224	-0.525951	0.598922	1
GB40683	0.963648	0.0660254	0.0486605	1.35686	0.174826	1
GB40684	0.101712	-0.018299	0.0236031	-0.77528	0.438174	1
GB40686	450.384	-0.0774573	0.154656	-0.500837	0.616486	1
GB40687	24.1866	0.102423	0.168486	0.607904	0.543251	1
GB40688	8.15872	-0.0539572	0.130121	-0.414669	0.678385	1
GB40689	594.224	-0.00377835	0.159725	-0.0236553	0.981128	1
GB40690	1588.3	0.00982461	0.136945	0.0717412	0.942808	1
GB40691	958.193	-0.0589801	0.118016	-0.499766	0.61724	1
GB40692	0.119736	0.0207089	0.0240017	0.862812	0.388241	1
GB40693	150.775	0.131571	0.147914	0.889511	0.373729	1
GB40694	5744	0.143836	0.124877	1.15183	0.249392	1
GB40695	0.121371	0	0.0239932	0	1	1
GB40699	285.743	-0.0721182	0.173342	-0.416045	0.677377	1
GB40700	14171.4	0.00889412	0.120691	0.073693	0.941255	1
GB40701	2506.84	-0.122336	0.163652	-0.747537	0.454739	1
GB40702	0.257344	0.0123685	0.0273392	0.452407	0.650976	1
GB40703	13675.6	0.0211509	0.147683	0.143218	0.886118	1
GB40705	1183.7	0.0951939	0.107739	0.883562	0.376933	1
GB40706	958.08	0.0973215	0.111174	0.875401	0.381356	1
GB40707	60.9114	-0.11778	0.168334	-0.699683	0.484125	1
GB40708	25585.5	0.213709	0.137446	1.55485	0.119982	1
GB40710	55.1579	-0.183886	0.170426	-1.07898	0.280598	1
GB40711	6633.13	0.100831	0.110422	0.91314	0.361169	1
GB40712	1048.96	-0.0145384	0.126332	-0.115081	0.908381	1
GB40713	91777	0.0924003	0.12013	0.76917	0.441793	1
GB40714	27.6188	0.00132964	0.171327	0.00776085	0.993808	1
GB40715	10.4039	-0.115576	0.135858	-0.850717	0.394927	1
GB40716	895.523	0.040695	0.139592	0.291528	0.770648	1
GB40717	551.916	0.105278	0.120818	0.871378	0.383548	1
GB40718	8107	0.0935058	0.111135	0.841368	0.400142	1
GB40719	173.604	0.298209	0.171487	1.73895	0.0820428	1
GB40720	1361.04	0.140066	0.12291	1.13958	0.254462	1
GB40721	206.328	-0.0915048	0.147158	-0.621812	0.534066	1
GB40722	0.190775	-0.0242445	0.0265428	-0.913414	0.361025	1
GB40723	2118.65	0.0215618	0.108328	0.199043	0.842229	1
GB40724	2.38102	-0.0499265	0.0826138	-0.604336	0.54562	1
GB40726	9.37888	0.0439037	0.117781	0.372758	0.709328	1
GB40727	3086.37	0.023715	0.127962	0.185329	0.852971	1
GB40730	5.7135	0.0483525	0.124646	0.387918	0.698077	1
GB40731	595.817	-0.00254197	0.132687	-0.0191576	0.984715	1
GB40732	44.297	-0.0553322	0.170921	-0.32373	0.746143	1
GB40733	526.372	0.0597363	0.128253	0.465769	0.641381	1
GB40735	121507	0.142925	0.0971584	1.47105	0.141277	1
GB40736	8.87959	-0.113879	0.12934	-0.88046	0.37861	1
GB40737	5.72334	0.0179432	0.119867	0.149693	0.881007	1
GB40738	0.119736	0.0207089	0.0240017	0.862812	0.388241	1
GB40739	21.8064	-0.104674	0.165645	-0.631919	0.52744	1
GB40740	1125.85	-0.0413785	0.158258	-0.261463	0.793735	1
GB40741	1434.12	-0.0126286	0.128468	-0.0983013	0.921693	1
GB40743	2.15916	0.0467382	0.0746401	0.626181	0.531196	1
GB40745	237.329	-0.168643	0.14606	-1.15461	0.248248	1
GB40746	3701.53	0.0735391	0.160822	0.45727	0.647477	1
GB40747	1641.29	0.14318	0.126594	1.13102	0.258048	1
GB40748	402.54	0.0851323	0.126592	0.672492	0.501271	1
GB40749	16.5126	-0.125793	0.162832	-0.772529	0.439801	1
GB40750	376.637	-0.0498763	0.149932	-0.33266	0.739391	1
GB40751	140.015	0.0956296	0.167188	0.57199	0.567329	1
GB40752	8.11022	-0.073488	0.127417	-0.576753	0.564106	1
GB40754	192.128	-0.0343418	0.14823	-0.231678	0.816788	1
GB40755	2.82584	-0.0211283	0.0804953	-0.262479	0.792952	1
GB40757	1.90319	-0.0752941	0.0846486	-0.889491	0.373739	1
GB40758	109018	0.103806	0.122142	0.84988	0.395392	1
GB40759	147712	0.0958805	0.114241	0.839286	0.401309	1
GB40760	942.3	0.0428796	0.126116	0.340001	0.733856	1
GB40761	18.5315	0.134751	0.157178	0.857315	0.391271	1
GB40762	35.0483	-0.0893622	0.170701	-0.523501	0.600625	1
GB40763	5.26191	-0.118227	0.112076	-1.05488	0.291481	1
GB40764	2114.85	-0.204832	0.135489	-1.5118	0.130584	1
GB40765	2913.74	-0.00542037	0.113295	-0.047843	0.961841	1
GB40767	7840.23	0.189378	0.106387	1.78008	0.0750628	1
GB40768	8.43651	-0.0499906	0.134976	-0.370366	0.71111	1
GB40769	7293.5	0.0669296	0.154666	0.432737	0.665206	1
GB40770	14927.8	-0.170147	0.171507	-0.992073	0.321162	1
GB40771	948.552	0.0992763	0.159615	0.621972	0.53396	1
GB40772	296.642	0.165042	0.125948	1.31039	0.190063	1
GB40773	8504.92	0.100144	0.0929968	1.07686	0.281544	1
GB40775	1471.68	0.102854	0.116321	0.884228	0.376573	1
GB40776	1799.91	-0.0123521	0.123901	-0.099693	0.920588	1
GB40777	4313.21	-0.0477073	0.141241	-0.337771	0.735536	1
GB40778	440.231	-0.0874043	0.126837	-0.689105	0.490757	1
GB40779	10241	0.00230864	0.141495	0.016316	0.986982	1
GB40780	473.643	-0.090441	0.127636	-0.708585	0.478582	1
GB40781	172.376	0.055469	0.15858	0.349786	0.7265	1
GB40782	494.324	-0.216507	0.135819	-1.59408	0.110918	1
GB40783	6764.84	0.10018	0.105893	0.946047	0.344125	1
GB40784	1498.9	0.0976872	0.113924	0.85748	0.391179	1
GB40785	1086.92	0.145163	0.102423	1.41729	0.156399	1
GB40787	1.43721	0.0531728	0.0594288	0.894731	0.370931	1
GB40788	27.1453	0.174681	0.159178	1.09739	0.272469	1
GB40789	24.8371	0.128956	0.160089	0.805524	0.420517	1
GB40791	139.088	-0.303894	0.164969	-1.84213	0.0654567	1
GB40792	0.310492	-0.0083806	0.0282286	-0.296884	0.766555	1
GB40793	3.86339	-0.0569912	0.103043	-0.55308	0.580209	1
GB40794	12885.8	0.0383685	0.100207	0.382891	0.7018	1
GB40795	3879.57	0.0563516	0.129286	0.435869	0.662932	1
GB40796	585.319	-0.117969	0.130666	-0.90283	0.366616	1
GB40797	1596.39	-0.13935	0.107899	-1.29149	0.196533	1
GB40798	365.389	-0.0190884	0.117377	-0.162625	0.870813	1
GB40799	606.121	-0.0463631	0.119004	-0.389592	0.696838	1
GB40800	2769.77	0.0346872	0.143823	0.24118	0.809416	1
GB40801	2553.56	0.0894552	0.127766	0.700146	0.483836	1
GB40802	1187.77	-0.169096	0.113822	-1.48562	0.137379	1
GB40803	45.1571	-0.17474	0.171996	-1.01596	0.309651	1
GB40804	603.391	-0.0685752	0.114008	-0.601494	0.547511	1
GB40805	928.283	0.0288483	0.145961	0.197643	0.843324	1
GB40807	730.08	-0.0476833	0.105704	-0.4511	0.651917	1
GB40808	3224.78	-0.182841	0.148806	-1.22873	0.219175	1
GB40809	959.667	0.0424523	0.135309	0.313742	0.753717	1
GB40810	259.919	-0.103111	0.152007	-0.678327	0.497564	1
GB40811	16.7366	-0.0513553	0.154907	-0.331524	0.740249	1
GB40812	0.0890631	-0.0173851	0.0234121	-0.742568	0.457743	1
GB40814	1.77113	-0.0531967	0.0713181	-0.745907	0.455724	1
GB40815	32.7141	-0.0127132	0.171148	-0.0742816	0.940786	1
GB40817	5.19652	-0.00944715	0.11116	-0.0849867	0.932272	1
GB40818	200.375	-0.161163	0.165438	-0.974163	0.329976	1
GB40820	37.865	-0.00925794	0.173466	-0.0533702	0.957437	1
GB40821	56.7579	-0.111449	0.172738	-0.64519	0.518804	1
GB40822	6.20656	0.0561491	0.102099	0.549949	0.582354	1
GB40823	243.902	0.178941	0.160594	1.11424	0.265174	1
GB40824	1308.82	0.00265575	0.125642	0.0211373	0.983136	1
GB40828	617.195	-0.157165	0.152325	-1.03178	0.302177	1
GB40829	1.86754	0.0547615	0.0778696	0.703246	0.481902	1
GB40830	140.614	-0.0611854	0.172608	-0.354477	0.722981	1
GB40831	245.059	-0.112223	0.15879	-0.706739	0.479729	1
GB40833	0.122664	0	0.024021	0	1	1
GB40834	71.5926	-0.051652	0.166535	-0.310157	0.756442	1
GB40836	8.72022	-0.183106	0.120855	-1.51508	0.129751	1
GB40837	20.6987	-0.0753099	0.168942	-0.445775	0.65576	1
GB40838	110.148	0.0740049	0.171891	0.430535	0.666807	1
GB40839	19.7376	-0.028122	0.167117	-0.168278	0.866365	1
GB40841	0.101712	-0.018299	0.0236031	-0.77528	0.438174	1
GB40842	158.779	-0.315082	0.161747	-1.948	0.0514153	1
GB40843	552.308	-0.0636602	0.112452	-0.566109	0.57132	1
GB40847	111.599	-0.308242	0.163076	-1.89018	0.0587341	1
GB40849	3.78545	-0.032815	0.0980025	-0.334838	0.737747	1
GB40850	29.7306	-0.115134	0.173425	-0.663885	0.506764	1
GB40851	21.1761	-0.035775	0.155975	-0.229364	0.818586	1
GB40854	0.30468	-0.0222926	0.0324273	-0.687465	0.49179	1
GB40855	59.9909	0.124076	0.170927	0.725899	0.4679	1
GB40856	721.654	0.0595157	0.131943	0.451072	0.651938	1
GB40857	2797.03	0.0845987	0.127426	0.663905	0.506751	1
GB40858	817.168	0.0258519	0.117155	0.220664	0.825354	1
GB40859	331.634	-0.1353	0.156415	-0.865008	0.387035	1
GB40860	15.5005	0.0740574	0.154785	0.478452	0.632329	1
GB40861	463.595	0.0743055	0.108665	0.683804	0.494099	1
GB40862	526.143	0.0275138	0.122957	0.223767	0.822939	1
GB40863	979.811	0.134699	0.114108	1.18045	0.237822	1
GB40864	158.397	-0.00155597	0.165935	-0.00937699	0.992518	1
GB40865	5976.75	-0.147477	0.122381	-1.20506	0.228179	1
GB40866	581939	0.0446657	0.152223	0.293423	0.769198	1
GB40867	128.594	0.149029	0.169564	0.878894	0.379459	1
GB40868	9546.15	-0.0660868	0.136293	-0.484887	0.627757	1
GB40869	1.76366	-0.030579	0.0633034	-0.483055	0.629057	1
GB40870	135.543	0.0781013	0.165909	0.470748	0.63782	1
GB40871	228.746	0.0859998	0.162142	0.530397	0.595837	1
GB40872	259.353	0.037625	0.136562	0.275516	0.78292	1
GB40873	604.135	-0.00114245	0.123793	-0.00922872	0.992637	1
GB40874	853.465	-0.154833	0.131053	-1.18145	0.237424	1
GB40875	27965.2	0.0649173	0.136083	0.477044	0.633331	1
GB40876	343.204	-0.00656654	0.123663	-0.0531004	0.957652	1
GB40877	1810.54	0.159927	0.144191	1.10913	0.267376	1
GB40878	925.634	0.00974843	0.101122	0.0964023	0.923201	1
GB40879	721.89	-0.106443	0.135064	-0.788094	0.430642	1
GB40880	813.383	-0.0544022	0.128595	-0.423051	0.672258	1
GB40881	1138.94	-0.0320246	0.12287	-0.260637	0.794372	1
GB40882	15607.4	0.0300409	0.150424	0.199708	0.841709	1
GB40883	2256.52	0.0321449	0.114259	0.281333	0.778455	1
GB40884	573.17	-0.250453	0.130114	-1.92488	0.0542446	1
GB40886	393.199	-0.081453	0.132792	-0.613385	0.539622	1
GB40887	10739.9	0.0983557	0.092858	1.05921	0.289506	1
GB40888	1126.24	-0.0198705	0.117518	-0.169085	0.86573	1
GB40889	0.178126	-0.0238543	0.0263521	-0.905213	0.365352	1
GB40890	366.418	0.249353	0.133325	1.87027	0.0614468	1
GB40891	2377.38	-0.0388691	0.0867831	-0.447887	0.654234	1
GB40892	975.626	0.125376	0.106764	1.17433	0.240262	1
GB40894	1364.37	-0.221628	0.111066	-1.99547	0.0459921	1
GB40895	887.757	0.0815828	0.126466	0.645095	0.518866	1
GB40896	163.839	-0.290995	0.150614	-1.93205	0.0533528	1
GB40897	0.570566	0.0110339	0.0356962	0.309105	0.757242	1
GB40899	0.0890631	-0.0173851	0.0234121	-0.742568	0.457743	1
GB40900	21.8668	-0.103362	0.14694	-0.703432	0.481786	1
GB40901	1334.64	-0.169834	0.117564	-1.4446	0.14857	1
GB40903	8.50549	-0.0941454	0.127332	-0.739368	0.459684	1
GB40905	1035.28	-0.0517728	0.136147	-0.380272	0.703743	1
GB40906	4229.34	0.127082	0.0852195	1.49123	0.135901	1
GB40907	515.622	-0.0521532	0.125639	-0.415105	0.678065	1
GB40908	2613.26	0.120268	0.134485	0.894288	0.371168	1
GB40909	1124.69	0.0454192	0.122468	0.370867	0.710736	1
GB40911	579.338	-0.00676942	0.138199	-0.0489833	0.960933	1
GB40912	42.8769	0.172346	0.172642	0.998284	0.318142	1
GB40913	10.9977	0.167508	0.132523	1.26399	0.206232	1
GB40914	44.8705	-0.158878	0.173394	-0.916285	0.359518	1
GB40915	32.8872	-0.00824295	0.164868	-0.0499974	0.960124	1
GB40916	866.475	-0.00725355	0.127554	-0.0568666	0.954651	1
GB40917	179.983	-0.00282428	0.154937	-0.0182286	0.985456	1
GB40918	0.922034	-0.033819	0.0534484	-0.632742	0.526902	1
GB40919	3.01034	0.021768	0.0979609	0.222211	0.82415	1
GB40920	3.4012	-0.0830214	0.102949	-0.806436	0.419991	1
GB40921	2.18013	0.0420173	0.0740963	0.567063	0.570671	1
GB40922	0.0890631	-0.0173851	0.0234121	-0.742568	0.457743	1
GB40923	2237.69	0.00676255	0.108949	0.0620708	0.950506	1
GB40925	197.196	-0.0567163	0.137208	-0.41336	0.679343	1
GB40926	103.377	-0.126807	0.165372	-0.766798	0.443201	1
GB40928	1416.27	-0.0772371	0.106097	-0.727988	0.466621	1
GB40929	1201.08	0.0825715	0.10264	0.804478	0.421121	1
GB40930	0.245328	0	0.0271969	0	1	1
GB40931	16.9917	0.244151	0.164695	1.48245	0.138221	1
GB40933	146.998	-0.231492	0.167539	-1.38172	0.167057	1
GB40934	2262.06	-0.01523	0.107975	-0.141052	0.887829	1
GB40935	524.135	-0.0750632	0.127007	-0.591017	0.554509	1
GB40936	2.48409	-0.122829	0.0948422	-1.29508	0.195291	1
GB40937	15.8707	-0.0984405	0.157667	-0.624358	0.532392	1
GB40938	181.833	-0.00335549	0.162271	-0.0206783	0.983502	1
GB40939	9151.97	0.0369862	0.144435	0.256075	0.797893	1
GB40940	1202.67	0.0903269	0.120533	0.749394	0.45362	1
GB40941	11238	0.167061	0.116221	1.43744	0.150592	1
GB40942	16.1521	-0.0533194	0.167178	-0.318938	0.749774	1
GB40944	21434.6	0.092061	0.133746	0.688327	0.491247	1
GB40945	1683.86	-0.187402	0.124213	-1.50871	0.131373	1
GB40946	15359.1	0.0210815	0.106344	0.198239	0.842858	1
GB40947	24.1604	-0.13477	0.152055	-0.886325	0.375442	1
GB40948	2148.57	0.0159143	0.0972992	0.16356	0.870077	1
GB40949	127.241	0.0951505	0.164752	0.577538	0.563576	1
GB40950	0.538311	0.0201701	0.0444553	0.453716	0.650033	1
GB40951	11.8531	-0.098024	0.144702	-0.677419	0.49814	1
GB40952	3.75433	0.0751052	0.104028	0.721968	0.470314	1
GB40954	36.7512	0.162948	0.173454	0.939426	0.347512	1
GB40955	952.125	0.0885965	0.136345	0.649798	0.515823	1
GB40956	4.48631	-0.0207925	0.114699	-0.181278	0.856149	1
GB40957	19.5186	-0.304985	0.168249	-1.8127	0.0698788	1
GB40958	16.4078	-0.0310896	0.165495	-0.187858	0.850988	1
GB40959	39.6588	0.025738	0.173305	0.148513	0.881938	1
GB40960	34.1693	0.0932026	0.172411	0.540584	0.588794	1
GB40961	3.0453	-0.149582	0.0993652	-1.50538	0.132227	1
GB40962	1.61538	-0.0945386	0.0782458	-1.20823	0.22696	1
GB40963	90.1053	-0.098125	0.170263	-0.576313	0.564403	1
GB40964	9.12477	-0.202574	0.14774	-1.37116	0.170327	1
GB40966	0.360844	0.022056	0.0300784	0.733286	0.463384	1
GB40967	10299.7	0.072684	0.165547	0.439055	0.660622	1
GB40968	24.9227	0.12996	0.172133	0.754995	0.450252	1
GB40969	1024.21	0.027982	0.17249	0.162224	0.871129	1
GB40970	114.705	0.11101	0.167791	0.661594	0.508232	1
GB40971	223.904	0.0103195	0.14696	0.0702199	0.944019	1
GB40972	1867.27	-0.046108	0.165254	-0.279013	0.780235	1
GB40973	4954.58	0.0783073	0.0897058	0.872935	0.382699	1
GB40974	42.1373	-0.178171	0.173465	-1.02713	0.304359	1
GB40975	2481.7	-0.110449	0.148533	-0.743603	0.457116	1
GB40976	130670	0.0946474	0.169506	0.558373	0.57659	1
GB40977	1876.16	0.0107828	0.129724	0.083121	0.933755	1
GB40978	13704.4	0.0626372	0.105494	0.593752	0.552678	1
GB40979	961.505	0.198391	0.147618	1.34395	0.178964	1
GB40980	6771.07	0.0922253	0.12322	0.748463	0.454181	1
GB40981	221.308	0.194315	0.137777	1.41035	0.158435	1
GB40982	1.3369	-0.0279945	0.0529122	-0.529074	0.596754	1
GB40983	1286.35	0.0483022	0.110832	0.435814	0.662972	1
GB40984	340.838	0.0283253	0.141323	0.200429	0.841145	1
GB40985	0.744028	0.00586443	0.0464565	0.126235	0.899546	1
GB40986	112.073	0.234474	0.165279	1.41865	0.156	1
GB40992	56.3819	-0.0253349	0.172345	-0.147001	0.883131	1
GB40993	134.62	0.12321	0.149989	0.821462	0.411383	1
GB40994	62.1206	-0.294065	0.171099	-1.71868	0.0856725	1
GB40996	3561.71	0.0387964	0.109574	0.354064	0.723291	1
GB40997	146.239	0.214836	0.172371	1.24635	0.212635	1
GB40998	36.0686	-0.137125	0.17046	-0.804443	0.421141	1
GB40999	827.901	-0.0665494	0.154922	-0.429568	0.66751	1
GB41000	1008.19	-0.131489	0.11015	-1.19373	0.232583	1
GB41001	0.386734	-0.0385399	0.033184	-1.1614	0.245479	1
GB41002	53.0692	-0.100105	0.169459	-0.590735	0.554698	1
GB41003	135.187	0.0829488	0.143316	0.578784	0.562735	1
GB41004	0.321202	0.029074	0.0282918	1.02765	0.304117	1
GB41010	148.897	-0.0208349	0.149677	-0.139199	0.889293	1
GB41011	6966.6	-0.00930996	0.117591	-0.0791722	0.936896	1
GB41012	0.122664	0	0.024021	0	1	1
GB41015	4217.64	0.273388	0.166004	1.64688	0.0995832	1
GB41016	722.461	-0.0312478	0.126837	-0.246362	0.805402	1
GB41018	194.916	0.183473	0.149934	1.22369	0.22107	1
GB41022	0.122664	0	0.024021	0	1	1
GB41023	0.282931	-0.00490473	0.0279833	-0.175274	0.860865	1
GB41025	1200.85	-0.182879	0.111846	-1.6351	0.102029	1
GB41026	71.9701	-0.208027	0.161261	-1.29	0.19705	1
GB41027	819.834	0.0987964	0.123077	0.802718	0.422138	1
GB41028	89093.8	0.0154208	0.109809	0.140433	0.888318	1
GB41029	2287.01	0.124149	0.0991473	1.25217	0.210508	1
GB41030	2551.82	0.0912601	0.0936961	0.974001	0.330056	1
GB41031	419.735	-0.137791	0.127872	-1.07757	0.281228	1
GB41032	328.742	-0.095803	0.140389	-0.682413	0.494978	1
GB41033	5.89034	0.010225	0.112149	0.0911738	0.927354	1
GB41034	898.787	0.0391831	0.135665	0.288823	0.772717	1
GB41035	534.809	0.00640784	0.14607	0.0438683	0.965009	1
GB41036	812.565	0.246917	0.148466	1.66313	0.0962871	1
GB41037	342.681	-0.240048	0.149785	-1.60262	0.109019	1
GB41038	143.05	-0.188258	0.166811	-1.12857	0.259078	1
GB41039	12582	0.0753957	0.135984	0.554446	0.579274	1
GB41041	19.1741	-0.103543	0.154661	-0.669482	0.503188	1
GB41042	1350	0.113748	0.0943998	1.20496	0.228218	1
GB41043	1831.49	0.00344071	0.0941255	0.0365545	0.97084	1
GB41044	82.7069	0.0638243	0.167891	0.380153	0.703832	1
GB41045	713.502	0.089766	0.126192	0.711344	0.476871	1
GB41046	3721.57	0.0728733	0.0919428	0.792593	0.428015	1
GB41047	191.014	0.242298	0.167178	1.44935	0.147241	1
GB41048	22.0694	-0.100463	0.166812	-0.602253	0.547006	1
GB41049	32.3644	0.0968544	0.171032	0.566295	0.571193	1
GB41050	30.4154	-0.15587	0.171565	-0.908516	0.363606	1
GB41051	0.913884	-0.0244492	0.0535296	-0.456741	0.647857	1
GB41052	1.28327	-0.0867573	0.0722756	-1.20037	0.229996	1
GB41055	0.660509	0.023972	0.0495447	0.483846	0.628495	1
GB41056	0.119736	0.0207089	0.0240017	0.862812	0.388241	1
GB41059	2.73174	-0.154604	0.0927172	-1.66748	0.0954197	1
GB41060	125.975	0.0811248	0.109646	0.739877	0.459375	1
GB41061	99.9891	0.172423	0.160208	1.07625	0.281815	1
GB41063	1197.42	-0.222214	0.147004	-1.51162	0.13063	1
GB41064	1145.69	0.117673	0.139762	0.841951	0.399816	1
GB41065	14619.8	0.193391	0.103649	1.86582	0.0620659	1
GB41066	176.412	0.127445	0.166126	0.767158	0.442988	1
GB41067	330.403	-0.0920292	0.141647	-0.649709	0.51588	1
GB41068	1971.58	0.0411765	0.108434	0.379739	0.704139	1
GB41069	2788.41	0.0406448	0.0927827	0.438064	0.66134	1
GB41070	33.4787	-0.191259	0.173181	-1.10439	0.269424	1
GB41071	46.8672	-0.02081	0.171693	-0.121204	0.903529	1
GB41072	2.21809	0.0106757	0.0795823	0.134147	0.893287	1
GB41073	4939.08	0.16463	0.115059	1.43083	0.152479	1
GB41074	878.763	-0.0507558	0.120366	-0.421681	0.673258	1
GB41075	657.798	-0.108894	0.140365	-0.775791	0.437873	1
GB41076	118.034	-0.159694	0.149623	-1.06731	0.285833	1
GB41077	21.2867	-0.30081	0.16873	-1.78279	0.0746197	1
GB41078	168.592	-0.113237	0.168428	-0.672313	0.501384	1
GB41079	2045.62	0.0388119	0.0988322	0.392705	0.694538	1
GB41080	830.273	-0.00679988	0.106842	-0.0636443	0.949253	1
GB41081	80.4142	-0.153699	0.172426	-0.891391	0.37272	1
GB41082	1818.48	-0.0815044	0.109826	-0.742121	0.458014	1
GB41083	405.335	0.133347	0.140379	0.94991	0.342158	1
GB41084	31052.8	-0.00607154	0.139256	-0.0435998	0.965223	1
GB41085	131.82	-0.15931	0.167304	-0.952221	0.340985	1
GB41088	7.04692	-0.00519768	0.124535	-0.0417367	0.966709	1
GB41093	136.762	0.00951342	0.171439	0.0554915	0.955747	1
GB41094	769.735	0.0788868	0.126766	0.622301	0.533744	1
GB41096	12.9875	-0.108077	0.144537	-0.747744	0.454615	1
GB41098	0.0815974	-0.0167856	0.0232849	-0.72088	0.470983	1
GB41099	9.48793	0.103178	0.141561	0.728855	0.46609	1
GB41104	602.092	0.0788193	0.117857	0.668769	0.503643	1
GB41106	0.119736	0.0207089	0.0240017	0.862812	0.388241	1
GB41108	4.68909	0.0804478	0.107855	0.745885	0.455737	1
GB41110	272.498	-0.261484	0.172625	-1.51475	0.129835	1
GB41112	7.56983	-0.145605	0.134975	-1.07876	0.280697	1
GB41113	22.1388	0.269813	0.167101	1.61467	0.106383	1
GB41115	469.927	-0.036187	0.159036	-0.22754	0.820004	1
GB41116	5.31748	0.0191266	0.125679	0.152186	0.87904	1
GB41118	286.576	-0.0455494	0.131824	-0.345532	0.729694	1
GB41120	31.4388	-0.232467	0.1727	-1.34607	0.178279	1
GB41121	24.7279	-0.0456531	0.168173	-0.271466	0.786033	1
GB41122	609.681	-0.188609	0.137768	-1.36904	0.170988	1
GB41123	121.461	-0.0302994	0.160872	-0.188345	0.850606	1
GB41126	1580.63	0.129098	0.111132	1.16167	0.245372	1
GB41127	782.254	-7.28896e-05	0.135877	-0.000536436	0.999572	1
GB41128	1358.95	0.13791	0.112535	1.22548	0.220393	1
GB41129	1376.37	0.0610653	0.127635	0.478436	0.63234	1
GB41130	0.321202	0.029074	0.0282918	1.02765	0.304117	1
GB41131	1072.17	0.00657425	0.104739	0.0627681	0.949951	1
GB41132	117.203	0.0072068	0.16512	0.043646	0.965187	1
GB41133	144.873	-0.0813471	0.145776	-0.558028	0.576826	1
GB41134	2196.23	0.0590291	0.0975862	0.604892	0.545251	1
GB41135	424.978	0.0412459	0.139196	0.296315	0.766989	1
GB41137	438.611	0.0898763	0.11124	0.807951	0.419119	1
GB41138	472.709	-0.0584667	0.152197	-0.384152	0.700865	1
GB41139	5903.54	-0.0719784	0.126006	-0.571228	0.567845	1
GB41140	421.579	-0.135293	0.129557	-1.04427	0.296358	1
GB41141	893.363	-0.0401493	0.110031	-0.364892	0.715192	1
GB41142	861.515	0.00427657	0.123062	0.0347514	0.972278	1
GB41143	10368	0.029433	0.107629	0.273467	0.784494	1
GB41145	31.171	-0.185789	0.165592	-1.12197	0.261877	1
GB41146	1529.75	-0.070059	0.101685	-0.68898	0.490836	1
GB41147	4254.7	-0.039783	0.112163	-0.354689	0.722823	1
GB41148	1917.54	0.0289343	0.116207	0.24899	0.803369	1
GB41149	205.872	0.0219659	0.144684	0.15182	0.879329	1
GB41150	134262	0.00823001	0.145333	0.0566288	0.954841	1
GB41151	4.19457	-0.0579715	0.105456	-0.54972	0.582511	1
GB41152	5453.41	0.096923	0.0975478	0.993595	0.32042	1
GB41153	421.172	0.118534	0.14442	0.820759	0.411784	1
GB41154	1600.92	0.053129	0.130859	0.406001	0.684742	1
GB41155	252.199	-0.0134581	0.12596	-0.106844	0.914913	1
GB41156	3607.64	-0.03538	0.116439	-0.303851	0.761241	1
GB41157	1143.76	-0.147015	0.0996512	-1.47529	0.140135	1
GB41158	3097.41	0.0656842	0.118965	0.552129	0.58086	1
GB41159	4096.63	0.0530581	0.099412	0.53372	0.593535	1
GB41160	6.20142	-0.120697	0.129717	-0.930461	0.352133	1
GB41161	633.793	0.0319446	0.141043	0.226488	0.820822	1
GB41162	105.498	0.0996771	0.173411	0.574803	0.565424	1
GB41163	742.976	0.00577391	0.123186	0.0468715	0.962616	1
GB41164	1445.95	-0.0197374	0.102707	-0.192172	0.847607	1
GB41165	393.712	-0.0299138	0.150323	-0.198996	0.842266	1
GB41166	82.183	0.0663657	0.173262	0.383037	0.701692	1
GB41167	80.1179	-0.148171	0.173066	-0.856148	0.391916	1
GB41168	1372.17	0.101748	0.116119	0.876241	0.380899	1
GB41169	855.375	-0.00645585	0.108497	-0.0595028	0.952552	1
GB41170	1.15439	0.107452	0.0672805	1.59707	0.110249	1
GB41171	210.418	-0.00985575	0.1461	-0.0674589	0.946216	1
GB41172	46.8124	0.0343623	0.172216	0.19953	0.841848	1
GB41173	336.05	-0.167421	0.120799	-1.38595	0.165762	1
GB41174	3038.36	0.0867358	0.131551	0.659331	0.509683	1
GB41176	1564.97	0.0730609	0.117522	0.621678	0.534154	1
GB41177	364.474	-0.12601	0.138126	-0.912285	0.361619	1
GB41178	325.457	0.0596304	0.134473	0.443437	0.65745	1
GB41179	1154.92	0.0101376	0.112161	0.0903851	0.927981	1
GB41180	145.982	-0.06026	0.142087	-0.424107	0.671487	1
GB41181	2025.01	0.0160446	0.128777	0.124592	0.900846	1
GB41182	2823.59	-0.0208986	0.128074	-0.163176	0.87038	1
GB41183	953.327	-0.018727	0.119171	-0.157143	0.875132	1
GB41184	17.7952	-0.224204	0.169562	-1.32225	0.186085	1
GB41186	0.285859	-0.016029	0.0279916	-0.572634	0.566892	1
GB41187	2.32915	0.0123351	0.0770918	0.160005	0.872877	1
GB41188	734.736	-0.103509	0.120068	-0.862089	0.388639	1
GB41189	580.709	-0.228715	0.129748	-1.76276	0.0779409	1
GB41192	184.3	0.0906581	0.142709	0.635267	0.525254	1
GB41193	1955.86	0.0498832	0.105036	0.474916	0.634847	1
GB41196	5035.53	-0.295073	0.157583	-1.87249	0.0611382	1
GB41197	7.46322	-0.0825493	0.125588	-0.657304	0.510985	1
GB41198	6689.66	0.118663	0.129118	0.919031	0.35808	1
GB41199	509.956	0.045832	0.112575	0.407124	0.683917	1
GB41201	28.5022	0.108933	0.173073	0.629409	0.529081	1
GB41202	390.355	-0.155212	0.155213	-0.999991	0.317315	1
GB41203	4055.97	0.168979	0.165223	1.02273	0.306433	1
GB41204	191.175	-0.0409698	0.158601	-0.258319	0.79616	1
GB41205	449.97	-0.219035	0.116995	-1.87218	0.0611822	1
GB41206	327.298	0.0309973	0.122731	0.252563	0.800606	1
GB41207	3017.19	0.0487631	0.133803	0.364439	0.71553	1
GB41208	650.427	-0.0214691	0.120705	-0.177864	0.85883	1
GB41209	18.8252	0.0852418	0.163293	0.522018	0.601658	1
GB41210	109.667	0.128927	0.160532	0.803122	0.421904	1
GB41211	1667.34	0.00207184	0.117373	0.0176518	0.985917	1
GB41212	259.648	0.12904	0.139528	0.924831	0.355054	1
GB41213	587.049	-0.0623883	0.114004	-0.547248	0.584209	1
GB41214	328.558	0.196935	0.173313	1.1363	0.255831	1
GB41215	646.593	-0.242924	0.143235	-1.69599	0.0898884	1
GB41217	91.1317	0.0422373	0.170779	0.247321	0.80466	1
GB41218	70.4875	0.287875	0.166598	1.72797	0.083994	1
GB41219	10.8761	0.0148269	0.139663	0.106162	0.915454	1
GB41220	393.214	0.0721393	0.147633	0.488638	0.625098	1
GB41221	17.623	-0.0622208	0.145792	-0.426777	0.669542	1
GB41222	157.606	-0.27901	0.164855	-1.69246	0.0905582	1
GB41223	609.006	0.130134	0.169552	0.767515	0.442776	1
GB41224	227.654	-0.0338832	0.170668	-0.198533	0.842628	1
GB41225	3101.15	-0.0803412	0.116851	-0.687554	0.491733	1
GB41226	55.7231	0.0976613	0.168179	0.580699	0.561443	1
GB41227	5181.06	0.0364629	0.163315	0.223268	0.823327	1
GB41228	0.271647	0	0.0281633	0	1	1
GB41230	383.407	0.0900998	0.152892	0.589304	0.555657	1
GB41231	5644.56	0.0609243	0.107986	0.564186	0.572627	1
GB41232	336.648	-0.000899952	0.131334	-0.0068524	0.994533	1
GB41233	660.928	-0.190429	0.127611	-1.49226	0.135631	1
GB41234	733.233	-0.185788	0.108932	-1.70554	0.0880944	1
GB41235	12.0552	-0.110649	0.137055	-0.807332	0.419475	1
GB41236	19.0229	-0.00111757	0.157085	-0.00711446	0.994324	1
GB41237	1.71205	0.0487985	0.0707501	0.689731	0.490363	1
GB41238	1.97845	-0.0238236	0.0719262	-0.331222	0.740477	1
GB41239	100.321	0.0341837	0.173417	0.197118	0.843735	1
GB41240	5517.15	-0.223346	0.158424	-1.4098	0.158598	1
GB41241	398.212	0.209947	0.15437	1.36002	0.173823	1
GB41242	2356.76	0.098286	0.101958	0.963985	0.335053	1
GB41243	6285.33	0.130172	0.164131	0.793095	0.427722	1
GB41244	1059.57	0.0192501	0.0944982	0.203709	0.838581	1
GB41246	814.952	0.15924	0.123399	1.29044	0.196896	1
GB41247	1283.89	0.0498784	0.120119	0.415241	0.677965	1
GB41248	18.7741	0.00758599	0.169574	0.0447356	0.964318	1
GB41249	79.0585	0.0529283	0.16602	0.318806	0.749873	1
GB41250	2495.01	0.0598136	0.099886	0.598819	0.549294	1
GB41251	819.476	-0.0124875	0.151816	-0.0822546	0.934444	1
GB41252	611.905	0.110514	0.131416	0.840944	0.400379	1
GB41254	2.2261	0.0405317	0.0856818	0.47305	0.636178	1
GB41255	1.35365	0.000751795	0.0596302	0.0126076	0.989941	1
GB41257	629.767	-0.111669	0.114396	-0.976168	0.328981	1
GB41258	393.008	0.0554687	0.131767	0.420961	0.673783	1
GB41260	509.783	-0.0205983	0.123264	-0.167107	0.867285	1
GB41261	248.318	0.108598	0.167668	0.647693	0.517184	1
GB41262	2765.2	-0.0033816	0.122551	-0.0275934	0.977986	1
GB41263	243.636	-0.220074	0.151644	-1.45125	0.14671	1
GB41264	567.051	-0.0890695	0.137929	-0.645765	0.518431	1
GB41265	2478.65	-0.0897908	0.12977	-0.691924	0.488985	1
GB41267	0.119736	0.0207089	0.0240017	0.862812	0.388241	1
GB41269	53.9439	0.0467193	0.173126	0.269856	0.787271	1
GB41270	1815.22	-0.0221179	0.150741	-0.146728	0.883347	1
GB41274	0.203425	-0.0246224	0.0267254	-0.921313	0.356887	1
GB41275	490.547	-0.0740551	0.141115	-0.524785	0.599733	1
GB41276	13.4759	-0.236873	0.153434	-1.54381	0.122634	1
GB41278	25.438	-0.0538191	0.0664072	-0.810439	0.417688	1
GB41279	401.999	0.0425515	0.155799	0.273118	0.784763	1
GB41280	4566.29	0.112014	0.10871	1.03039	0.302827	1
GB41281	99.4605	0.0579058	0.172848	0.33501	0.737618	1
GB41282	2155.72	0.185373	0.113601	1.63179	0.102723	1
GB41283	60801.4	0.0273331	0.165327	0.165327	0.868686	1
GB41285	446.916	0.0234058	0.124569	0.187894	0.85096	1
GB41286	9.73355	-0.200425	0.147642	-1.35751	0.17462	1
GB41287	1701.27	-0.166634	0.136735	-1.21866	0.222974	1
GB41288	409.012	-0.199156	0.139319	-1.42949	0.152862	1
GB41289	6287.89	0.236228	0.119967	1.9691	0.0489414	1
GB41291	95.3317	-0.110133	0.156192	-0.705111	0.480741	1
GB41292	800.196	0.0500196	0.129259	0.386973	0.698776	1
GB41293	379.711	0.150125	0.111173	1.35037	0.176897	1
GB41294	306.968	-0.131924	0.15539	-0.848987	0.395888	1
GB41295	184.84	0.146025	0.145565	1.00316	0.315784	1
GB41296	980.768	0.197134	0.148793	1.32489	0.185209	1
GB41297	773.912	-0.203205	0.146053	-1.39131	0.164131	1
GB41300	249.536	-0.121262	0.136035	-0.891403	0.372713	1
GB41301	1661.35	0.000778904	0.130152	0.00598456	0.995225	1
GB41302	183.949	0.0613957	0.173418	0.354033	0.723314	1
GB41303	1477.79	0.0712933	0.131964	0.540249	0.589026	1
GB41304	521.639	-0.17433	0.133989	-1.30108	0.19323	1
GB41306	817.925	0.136564	0.129626	1.05353	0.2921	1
GB41307	0.565264	0.00348161	0.0376924	0.0923691	0.926405	1
GB41308	6269.61	0.107333	0.138799	0.773298	0.439346	1
GB41310	3543.55	0.2147	0.1722	1.24681	0.212469	1
GB41311	1418.98	0.151513	0.168106	0.901296	0.367431	1
GB41312	1174.47	-0.155189	0.100528	-1.54373	0.122654	1
GB41313	8541.71	0.121401	0.127389	0.952996	0.340592	1
GB41314	930.724	0.134557	0.118755	1.13307	0.257185	1
GB41315	524.605	0.125152	0.156596	0.799198	0.424176	1
GB41316	156.89	0.129222	0.170454	0.758106	0.448388	1
GB41317	5.3116	0.0781053	0.116598	0.669869	0.502941	1
GB41318	2.6143	-0.0309127	0.0887889	-0.34816	0.72772	1
GB41319	3.55436	0.0202383	0.0997774	0.202835	0.839264	1
GB41320	4.06037	-0.0709783	0.106816	-0.664489	0.506378	1
GB41321	0.214135	0.0261928	0.0268714	0.974748	0.329685	1
GB41322	24.8632	0.313936	0.171348	1.83215	0.0669289	1
GB41324	15.1618	0.0808094	0.142481	0.567158	0.570607	1
GB41325	1135.76	0.191896	0.138218	1.38836	0.165028	1
GB41326	7.88843	0.208054	0.14208	1.46435	0.143099	1
GB41328	9.33038	0.231139	0.139533	1.65652	0.0976156	1
GB41331	98.2238	0.130165	0.165128	0.788269	0.43054	1
GB41332	5133.72	0.203978	0.121329	1.68119	0.0927254	1
GB41333	612.975	-0.149262	0.137513	-1.08544	0.277729	1
GB41335	616.524	-0.11033	0.135855	-0.812111	0.416728	1
GB41336	65.5324	-0.0873817	0.169485	-0.515571	0.606154	1
GB41337	36.5424	0.00716432	0.172297	0.0415812	0.966833	1
GB41338	21.6655	0.160683	0.168679	0.952599	0.340793	1
GB41339	62.6714	0.0595219	0.171503	0.34706	0.728546	1
GB41340	180.298	-0.21358	0.162609	-1.31346	0.189028	1
GB41341	501.67	-0.0865026	0.117061	-0.738954	0.459935	1
GB41342	67.172	0.206316	0.1693	1.21864	0.22298	1
GB41343	3575.04	0.127249	0.126297	1.00754	0.313674	1
GB41344	1625.63	0.0709809	0.132871	0.534208	0.593198	1
GB41345	2630.04	0.0898227	0.11261	0.797646	0.425076	1
GB41346	1178.21	-0.0592897	0.135661	-0.437042	0.662081	1
GB41347	1085.22	-0.12809	0.132554	-0.966325	0.333882	1
GB41348	108.966	-0.200985	0.157152	-1.27892	0.200926	1
GB41352	567.308	0.0709923	0.14273	0.497389	0.618915	1
GB41353	18.2778	-0.00954676	0.165121	-0.0578168	0.953895	1
GB41354	70.1555	0.270575	0.16271	1.66293	0.0963259	1
GB41355	38.0072	-0.0492379	0.173268	-0.284171	0.776279	1
GB41356	896.46	-0.212038	0.147303	-1.43947	0.150019	1
GB41358	78198.9	0.0529658	0.127987	0.413837	0.678994	1
GB41359	6874.84	0.0314472	0.141877	0.221652	0.824585	1
GB41360	521.176	-0.138043	0.110877	-1.24501	0.21313	1
GB41361	74.2153	-0.0310902	0.173416	-0.179282	0.857717	1
GB41362	21.3914	-0.0984382	0.169297	-0.581453	0.560935	1
GB41363	4213.07	0.0362186	0.120439	0.300721	0.763627	1
GB41364	467.455	-0.0639828	0.132964	-0.481205	0.630371	1
GB41365	100.154	0.00333316	0.165906	0.0200907	0.983971	1
GB41367	191.566	0.0991442	0.151305	0.655263	0.512299	1
GB41368	366.955	-0.00486975	0.130152	-0.0374159	0.970153	1
GB41369	6.22159	-0.0769662	0.113763	-0.676547	0.498694	1
GB41371	1033.51	-0.0796084	0.151766	-0.524548	0.599897	1
GB41372	38737.4	-0.00572223	0.162652	-0.0351809	0.971936	1
GB41373	1058.01	-0.0452589	0.11622	-0.389424	0.696962	1
GB41374	395.165	0.0381269	0.164451	0.231844	0.816659	1
GB41376	11255.2	0.01918	0.127995	0.149849	0.880884	1
GB41377	51.7206	-0.0996082	0.173412	-0.574403	0.565695	1
GB41378	12938	0.0910509	0.131117	0.694424	0.487416	1
GB41383	3.88839	0.0796302	0.117687	0.676627	0.498643	1
GB41384	48.1058	-0.0368298	0.171659	-0.214552	0.830117	1
GB41385	1488.32	0.146172	0.0945601	1.54581	0.122152	1
GB41386	11506.1	0.0830881	0.0982346	0.845813	0.397657	1
GB41387	392.35	0.200232	0.127043	1.5761	0.115003	1
GB41388	2945.62	0.0893539	0.123741	0.722106	0.470229	1
GB41389	802.118	-0.04655	0.12692	-0.366765	0.713794	1
GB41390	1409.83	0.108574	0.123974	0.87578	0.38115	1
GB41391	174.963	-0.141171	0.144463	-0.977211	0.328464	1
GB41392	6461.11	0.0354485	0.104428	0.339455	0.734267	1
GB41393	1735.2	-0.00955545	0.118701	-0.0804999	0.93584	1
GB41394	11.0998	-0.151688	0.150621	-1.00709	0.313894	1
GB41395	1.63085	-0.127872	0.0788938	-1.62082	0.105057	1
GB41397	122.263	-0.111254	0.168857	-0.658864	0.509983	1
GB41398	788.189	-0.144855	0.10926	-1.32578	0.184911	1
GB41399	391.142	0.15589	0.150795	1.03379	0.301234	1
GB41400	61.103	-0.0187744	0.167273	-0.112238	0.910634	1
GB41401	3635.34	0.131725	0.120526	1.09292	0.274429	1
GB41403	58.7088	-0.0506196	0.171959	-0.29437	0.768475	1
GB41406	344.407	0.0892257	0.151387	0.589389	0.5556	1
GB41407	45.8373	0.109499	0.173449	0.631303	0.527843	1
GB41408	132.661	0.0931156	0.149982	0.620846	0.534701	1
GB41409	259.502	0.130401	0.167453	0.778733	0.436137	1
GB41410	56.1917	-0.082049	0.168074	-0.488173	0.625427	1
GB41411	12.1146	-0.122239	0.154115	-0.793167	0.42768	1
GB41412	634.111	-0.0808819	0.129841	-0.622929	0.533331	1
GB41413	76075.4	-0.0160566	0.121842	-0.131782	0.895157	1
GB41414	2026.86	0.0367575	0.123515	0.297595	0.766012	1
GB41415	64.5379	-0.0463493	0.170454	-0.271917	0.785686	1
GB41416	24.319	-0.152795	0.171375	-0.891585	0.372616	1
GB41417	3987.12	0.135971	0.116605	1.16609	0.243579	1
GB41418	458.66	-0.0741333	0.108514	-0.683168	0.4945	1
GB41419	146.364	-0.131018	0.148128	-0.884486	0.376434	1
GB41420	4.88301	0.0631608	0.101951	0.619523	0.535572	1
GB41421	0.897501	-0.0766372	0.0595761	-1.28637	0.198313	1
GB41422	148.764	-0.210932	0.169007	-1.24807	0.212007	1
GB41423	2708.78	-0.11365	0.118524	-0.958877	0.337621	1
GB41424	830.582	-0.00513542	0.126454	-0.0406109	0.967606	1
GB41425	2636.15	0.0235638	0.0994727	0.236887	0.812745	1
GB41426	90.5737	-0.11069	0.171309	-0.646142	0.518187	1
GB41427	3901.45	-0.0889091	0.125053	-0.710973	0.477101	1
GB41428	8717.18	-0.165991	0.109599	-1.51454	0.12989	1
GB41429	1.30785	-0.0527556	0.0672428	-0.784554	0.432715	1
GB41430	4762.78	0.137127	0.0876916	1.56374	0.117878	1
GB41431	1.70125	-0.0781475	0.0851496	-0.917767	0.358741	1
GB41432	0.864957	-0.0646219	0.0579242	-1.11563	0.264581	1
GB41433	18.3313	-0.00309113	0.166851	-0.0185263	0.985219	1
GB41434	26.2084	-0.00577276	0.156211	-0.036955	0.970521	1
GB41435	124.931	0.241743	0.164697	1.46781	0.142156	1
GB41436	22.5773	-0.189093	0.159682	-1.18418	0.236342	1
GB41437	8.55996	-0.0288988	0.13361	-0.216291	0.828761	1
GB41438	11.8934	0.0847929	0.134646	0.629746	0.52886	1
GB41439	1502.09	0.0324721	0.145584	0.223046	0.823499	1
GB41440	115.372	0.0201571	0.164458	0.122567	0.90245	1
GB41441	8331.44	-0.144384	0.0947915	-1.52318	0.127714	1
GB41442	640.636	0.0392677	0.123502	0.317951	0.750522	1
GB41443	1250.86	0.150424	0.111214	1.35257	0.176194	1
GB41444	204.823	-0.0306871	0.144639	-0.212163	0.83198	1
GB41445	140.636	0.166958	0.143357	1.16464	0.244166	1
GB41446	1664.54	0.0186337	0.122798	0.151743	0.87939	1
GB41447	668.303	-0.0792187	0.136263	-0.581365	0.560995	1
GB41448	2767.5	-0.133703	0.118561	-1.12771	0.259443	1
GB41449	1317.43	-0.0988906	0.102526	-0.964539	0.334776	1
GB41450	741.081	-0.0332904	0.138957	-0.239573	0.810661	1
GB41452	1126.46	0.0306684	0.125692	0.243996	0.807234	1
GB41453	694.442	0.0881107	0.131432	0.670389	0.50261	1
GB41454	4111.89	-0.0687772	0.106457	-0.646054	0.518245	1
GB41455	482.901	-0.0653354	0.113067	-0.577849	0.563366	1
GB41456	0.150276	0	0.0243886	0	1	1
GB41457	0.359076	0.00333476	0.0327281	0.101893	0.918842	1
GB41458	1.3088	0.0393085	0.0659641	0.595908	0.551237	1
GB41459	1.06294	0.0419283	0.0455667	0.920152	0.357493	1
GB41460	105.891	0.146164	0.166281	0.879022	0.379389	1
GB41461	8.72095	-0.0691165	0.139236	-0.496399	0.619613	1
GB41463	59.0515	-0.269526	0.173392	-1.55443	0.120082	1
GB41464	127.688	0.0949229	0.163012	0.582307	0.56036	1
GB41465	250.359	0.0698358	0.131732	0.530134	0.596019	1
GB41466	367.405	0.203897	0.143737	1.41854	0.156034	1
GB41467	1639.31	0.121996	0.126953	0.960951	0.336577	1
GB41468	53.747	0.0247135	0.17291	0.142927	0.886348	1
GB41469	1572.55	-0.0319562	0.0935201	-0.341704	0.732573	1
GB41470	106.493	0.000899457	0.147571	0.00609507	0.995137	1
GB41471	29676.1	0.178274	0.146474	1.2171	0.223566	1
GB41472	439.219	-0.0737799	0.127849	-0.577087	0.563881	1
GB41474	11.5236	0.131735	0.136785	0.963075	0.33551	1
GB41476	3.80228	0.148156	0.0951393	1.55725	0.11941	1
GB41478	0.241107	0.013685	0.0271944	0.503228	0.614804	1
GB41479	0.122664	0	0.024021	0	1	1
GB41480	0.643641	-0.0190181	0.0490896	-0.387416	0.698448	1
GB41481	0.362137	0.0220529	0.030114	0.732311	0.463979	1
GB41483	20.7294	-0.0414784	0.171977	-0.241185	0.809412	1
GB41484	321.263	-0.193844	0.121038	-1.60151	0.109264	1
GB41485	492.519	-0.0614522	0.119835	-0.512807	0.608086	1
GB41486	610.053	-0.0239095	0.12366	-0.193348	0.846686	1
GB41487	1943.6	-0.109407	0.103974	-1.05226	0.292679	1
GB41488	592.569	-0.0793297	0.115711	-0.685584	0.492975	1
GB41489	1077.25	0.0714183	0.122271	0.584098	0.559155	1
GB41490	486.781	-0.13436	0.122937	-1.09292	0.274431	1
GB41491	721.655	0.00225681	0.105936	0.0213035	0.983004	1
GB41492	485.173	-0.105915	0.133735	-0.791976	0.428374	1
GB41493	0.65172	-0.0354981	0.0476229	-0.745401	0.456029	1
GB41494	772.077	0.137087	0.124628	1.09997	0.271345	1
GB41495	317.664	0.0788287	0.172695	0.456462	0.648058	1
GB41497	26.3499	-0.317327	0.167356	-1.89613	0.0579433	1
GB41498	13.7168	-0.117317	0.154409	-0.759779	0.447387	1
GB41499	491.792	-0.0134036	0.120542	-0.111194	0.911462	1
GB41500	12.001	-0.119776	0.144399	-0.829484	0.406831	1
GB41502	8.96173	0.00223336	0.141935	0.0157351	0.987446	1
GB41503	100.725	0.0132118	0.17183	0.076889	0.938712	1
GB41504	247.834	-0.108327	0.161522	-0.670664	0.502435	1
GB41505	840.669	0.143869	0.149807	0.96036	0.336874	1
GB41506	12.6809	0.186078	0.145845	1.27587	0.202002	1
GB41507	1407.19	0.18133	0.138894	1.30554	0.191711	1
GB41508	31.8299	0.180542	0.170592	1.05833	0.289907	1
GB41510	1154.75	-0.00372518	0.129325	-0.0288047	0.97702	1
GB41511	28.1608	0.101479	0.171786	0.590728	0.554703	1
GB41512	13.361	-0.0126427	0.161064	-0.0784948	0.937434	1
GB41513	32.933	-0.0232785	0.173425	-0.134228	0.893222	1
GB41514	5.21871	-0.0270762	0.103719	-0.261054	0.794051	1
GB41515	2.34698	-0.0248173	0.0904324	-0.274429	0.783755	1
GB41516	194.915	-0.106874	0.156195	-0.684231	0.493829	1
GB41517	167.671	-0.0236493	0.1374	-0.17212	0.863343	1
GB41518	16.5062	-0.278102	0.159855	-1.73971	0.0819098	1
GB41519	8342.31	0.101539	0.0957288	1.06069	0.288831	1
GB41520	5236.46	0.0405305	0.134925	0.300392	0.763878	1
GB41522	1693.4	0.0738562	0.133878	0.551669	0.581175	1
GB41523	237.846	0.125925	0.173211	0.727004	0.467224	1
GB41524	9.49928	-0.0933943	0.14982	-0.623376	0.533038	1
GB41525	1217.79	0.0460836	0.134676	0.342182	0.732214	1
GB41526	51.3114	0.100567	0.17179	0.585408	0.558273	1
GB41527	2.81189	-0.0054975	0.096246	-0.0571192	0.95445	1
GB41530	9.05073	0.178858	0.139126	1.28559	0.198587	1
GB41534	1.44029	0.044082	0.0542451	0.812644	0.416422	1
GB41540	98.725	-0.0387352	0.0868644	-0.445928	0.65565	1
GB41541	0.323161	-0.00743094	0.0284924	-0.260805	0.794243	1
GB41542	0.616802	0.0297114	0.0426476	0.696672	0.486008	1
GB41543	791.919	-0.099736	0.113196	-0.881087	0.378271	1
GB41544	43.4883	-0.0399705	0.173003	-0.231039	0.817284	1
GB41545	57853	0.129559	0.157614	0.822004	0.411074	1
GB41546	6.23349	-0.20716	0.133953	-1.54651	0.121981	1
GB41547	5665.87	0.028045	0.109715	0.255617	0.798246	1
GB41549	170.622	0.273289	0.149231	1.83131	0.0670536	1
GB41550	0.745844	0.0188669	0.0437983	0.430769	0.666636	1
GB41552	2.55969	0.0618885	0.0944159	0.655489	0.512153	1
GB41553	1014.19	0.026102	0.130308	0.200309	0.841239	1
GB41557	21.1876	0.16254	0.161961	1.00358	0.315581	1
GB41559	0.430384	-0.0441314	0.0354729	-1.24409	0.213467	1
GB41560	363.252	0.111649	0.148505	0.751817	0.452161	1
GB41562	980.534	0.156511	0.137861	1.13528	0.256257	1
GB41564	604.091	0.137998	0.119252	1.15719	0.247194	1
GB41565	29.6586	-0.0884243	0.161342	-0.548056	0.583654	1
GB41567	52.918	0.0963647	0.173474	0.5555	0.578553	1
GB41568	588.58	0.0955742	0.127721	0.748304	0.454277	1
GB41569	886.697	-0.0247672	0.11428	-0.216724	0.828424	1
GB41570	11.2764	0.0246252	0.136944	0.17982	0.857294	1
GB41573	12.8206	-0.023968	0.156913	-0.152747	0.878598	1
GB41575	0.203425	-0.0246224	0.0267254	-0.921313	0.356887	1
GB41577	2.02154	0.0636716	0.0712774	0.893292	0.371701	1
GB41578	0.0815974	-0.0167856	0.0232849	-0.72088	0.470983	1
GB41579	0.0815974	-0.0167856	0.0232849	-0.72088	0.470983	1
GB41580	104.792	0.155564	0.16018	0.971179	0.331459	1
GB41581	192.035	-0.0750406	0.147607	-0.508381	0.611186	1
GB41583	459.269	0.0762447	0.130052	0.586265	0.557697	1
GB41584	555.031	-0.193087	0.116851	-1.65242	0.098449	1
GB41588	149.272	0.0169726	0.155625	0.109061	0.913154	1
GB41589	1757.67	0.0151127	0.130602	0.115716	0.907878	1
GB41590	587.15	0.185348	0.121799	1.52175	0.128071	1
GB41591	307.612	0.0761311	0.12272	0.620366	0.535017	1
GB41592	555.469	-0.282335	0.14798	-1.90792	0.0564016	1
GB41593	24.0231	-0.212124	0.158942	-1.3346	0.182006	1
GB41595	63.2213	0.272133	0.171847	1.58357	0.113291	1
GB41596	1.48554	-5.41906e-05	0.0678838	-0.000798286	0.999363	1
GB41597	4.35231	-0.017182	0.106836	-0.160827	0.87223	1
GB41598	699.114	0.0538368	0.112013	0.480631	0.630779	1
GB41599	9.63573	-0.128022	0.135993	-0.941391	0.346505	1
GB41600	61.4717	-0.0491656	0.172463	-0.285078	0.775584	1
GB41601	578.566	-0.0687921	0.112626	-0.6108	0.541332	1
GB41602	13876.7	0.185138	0.147379	1.2562	0.209044	1
GB41603	11461	0.114582	0.126999	0.902226	0.366937	1
GB41604	13062.8	0.0459297	0.127777	0.359452	0.719257	1
GB41606	7700.09	0.0511523	0.15075	0.339318	0.73437	1
GB41607	208.376	-0.0759831	0.156855	-0.484415	0.628092	1
GB41608	244.432	-0.0930597	0.143573	-0.648171	0.516874	1
GB41609	7548.35	0.0628922	0.148699	0.42295	0.672332	1
GB41610	2299.02	0.138743	0.11964	1.15967	0.246183	1
GB41611	0.601105	0	0.0336059	0	1	1
GB41612	1.13958	0.0154124	0.0544461	0.283075	0.777119	1
GB41613	1.989	0.0392166	0.0822903	0.476564	0.633673	1
GB41615	26.9747	-0.018531	0.160021	-0.115803	0.907808	1
GB41616	906.192	0.224494	0.165034	1.36029	0.173739	1
GB41617	1104.04	0.161526	0.152377	1.06004	0.289127	1
GB41618	27.337	-0.0318344	0.15367	-0.20716	0.835885	1
GB41619	79.9168	0.0755168	0.171613	0.440041	0.659907	1
GB41620	15.541	-0.0368877	0.160044	-0.230485	0.817715	1
GB41621	22.7852	-0.0467715	0.160193	-0.29197	0.77031	1
GB41622	39.1475	0.073204	0.1727	0.42388	0.671653	1
GB41623	8.4885	0.0203266	0.135615	0.149885	0.880855	1
GB41624	159.481	0.0277092	0.169428	0.163546	0.870089	1
GB41625	431.13	0.1668	0.173392	0.961982	0.336058	1
GB41626	299.412	0.0260103	0.151646	0.17152	0.863815	1
GB41627	0.92441	-0.00196147	0.0585472	-0.0335024	0.973274	1
GB41628	601.382	0.0990666	0.144239	0.686822	0.492195	1
GB41629	1161.83	0.0534143	0.140673	0.379706	0.704163	1
GB41630	4831.5	0.0478712	0.113913	0.420241	0.674309	1
GB41631	16246.7	0.141588	0.137022	1.03332	0.301453	1
GB41632	537.642	-0.105435	0.121719	-0.866217	0.386371	1
GB41633	9005.04	0.0339401	0.132365	0.256413	0.797632	1
GB41634	2907.23	-0.20397	0.124147	-1.64297	0.100389	1
GB41635	3.20555	-0.0499916	0.0890797	-0.561201	0.574661	1
GB41637	6.51803	-0.0299261	0.132132	-0.226487	0.820823	1
GB41638	39.6131	0.12568	0.172148	0.730067	0.465349	1
GB41640	307.121	-0.0838364	0.147535	-0.568246	0.569868	1
GB41641	247.275	0.178383	0.135034	1.32103	0.186493	1
GB41642	1778.07	-0.187569	0.17225	-1.08893	0.276183	1
GB41643	6521.15	0.0458424	0.14354	0.319371	0.749445	1
GB41644	18.3777	-0.0568702	0.158878	-0.357948	0.720382	1
GB41645	10548.1	-0.120777	0.151613	-0.796618	0.425673	1
GB41646	11144.6	0.0524555	0.127821	0.410382	0.681525	1
GB41647	193.471	0.265567	0.173278	1.5326	0.125373	1
GB41648	637.25	-0.0245691	0.158205	-0.1553	0.876585	1
GB41650	3264.76	0.150978	0.101637	1.48547	0.137419	1
GB41651	5257.78	0.101947	0.10216	0.997913	0.318321	1
GB41652	37.1888	-0.10323	0.173462	-0.595116	0.551766	1
GB41653	1139.29	-0.0611417	0.111301	-0.549337	0.582774	1
GB41654	1494.36	0.0998136	0.10372	0.962341	0.335879	1
GB41655	377.091	-0.115383	0.131765	-0.875677	0.381206	1
GB41656	96.1863	-0.195536	0.169599	-1.15293	0.248939	1
GB41657	4816.38	0.0398048	0.14135	0.281606	0.778246	1
GB41658	4117.47	-0.0860993	0.117525	-0.732603	0.463801	1
GB41659	20256.6	0.163143	0.0974482	1.67415	0.0941003	1
GB41660	100.902	-0.0994184	0.16712	-0.594894	0.551914	1
GB41661	47.6465	0.0427034	0.173478	0.246161	0.805558	1
GB41662	231.948	0.164897	0.168424	0.979054	0.327553	1
[truncated: 13,315 more rows]

## Sheet: Exp2_INSvsHS
BeeBaseID	baseMean	log2FoldChange	lfcSE	stat	pvalue	padj
GB44248	401.067	2.23491	0.16904	13.2212	6.61866e-40	7.4043e-36
GB40426	4671.69	1.52369	0.117671	12.9487	2.38832e-38	1.33591e-34
GB46342	3029.92	0.95771	0.0886744	10.8003	3.43104e-27	1.27943e-23
GB41723	153.837	1.4865	0.15074	9.86135	6.12185e-23	1.71213e-19
GB53593	902.743	0.800313	0.0911638	8.77884	1.65169e-18	3.6955e-15
GB44988	22258.9	0.702677	0.0810748	8.66702	4.43592e-18	8.27077e-15
GB50651	25007.8	0.822744	0.0957987	8.58826	8.82964e-18	1.4111e-14
GB52377	563.786	1.17317	0.138099	8.49509	1.97775e-17	2.76564e-14
GB41311	569.058	1.45566	0.172084	8.45901	2.69658e-17	3.35185e-14
GB46371	2710.86	0.869752	0.104162	8.35001	6.82579e-17	6.94183e-14
GB49225	146.023	1.29605	0.155213	8.3501	6.82074e-17	6.94183e-14
GB48936	155.695	1.23124	0.159233	7.73233	1.05595e-14	9.84405e-12
GB41376	9894.95	0.567152	0.0767683	7.38784	1.49238e-13	1.28425e-10
GB40828	1152.21	0.802219	0.111526	7.1931	6.3336e-13	5.061e-10
GB55903	1415.84	0.889059	0.124577	7.13663	9.56443e-13	7.13315e-10
GB43847	258.576	1.15746	0.164317	7.04407	1.86703e-12	1.3054e-09
GB42579	13266.7	0.504678	0.0719026	7.01891	2.23605e-12	1.47145e-09
GB54522	2077.65	0.84721	0.12593	6.72765	1.72431e-11	1.07166e-08
GB42326	15158.7	0.580024	0.0897163	6.4651	1.01234e-10	5.96055e-08
GB53705	5889.25	0.642715	0.0998903	6.4342	1.24125e-10	6.94292e-08
GB53284	1694.8	0.552113	0.0876049	6.3023	2.93253e-10	1.5622e-07
GB44018	1114.11	0.569583	0.0938603	6.06841	1.29182e-09	6.29979e-07
GB52520	9174.25	0.536448	0.0884063	6.06799	1.29521e-09	6.29979e-07
GB52953	7549.69	0.305273	0.0519272	5.87887	4.13083e-09	1.92548e-06
GB47928	4762.84	0.609873	0.106927	5.70366	1.17262e-08	5.24722e-06
GB50733	6751.7	0.67518	0.119097	5.66914	1.43513e-08	6.17491e-06
GB53517	9570.58	0.604883	0.109201	5.53918	3.03884e-08	1.25909e-05
GB47938	928.938	0.694601	0.127409	5.45174	4.98784e-08	1.99282e-05
GB48241	10980.6	-0.464221	0.0860848	-5.3926	6.94446e-08	2.67888e-05
GB47026	6951.82	0.402902	0.0753906	5.3442	9.08197e-08	3.38667e-05
GB46373	1943.02	0.467217	0.087563	5.33578	9.5133e-08	3.43307e-05
GB49390	2640.73	0.563024	0.107098	5.25711	1.46338e-07	5.11588e-05
GB55830	580.857	0.623016	0.118686	5.24928	1.52696e-07	5.17638e-05
GB42539	757.654	0.790482	0.151428	5.22018	1.7875e-07	5.71336e-05
GB50829	139.688	0.870103	0.166609	5.22243	1.76591e-07	5.71336e-05
GB48701	186.056	0.795477	0.154119	5.16144	2.45052e-07	7.61498e-05
GB51090	1131.82	-0.587065	0.114418	-5.13087	2.88403e-07	8.71991e-05
GB48934	34.5898	0.93408	0.183538	5.08929	3.59406e-07	0.000105807
GB49327	207.625	-0.647588	0.128866	-5.02528	5.02711e-07	0.000144201
GB42529	1377.76	0.34656	0.0691394	5.01249	5.37309e-07	0.000148976
GB47185	1363.11	0.489319	0.09768	5.0094	5.45993e-07	0.000148976
GB40536	330.04	0.659912	0.134849	4.89371	9.89518e-07	0.000263565
GB46030	476.096	0.896513	0.184548	4.85788	1.18647e-06	0.000308674
GB44216	1311.38	0.629134	0.130101	4.83575	1.32647e-06	0.000332989
GB47918	2908.77	0.366711	0.0758637	4.83381	1.33946e-06	0.000332989
GB55651	1831.77	0.558925	0.115898	4.82257	1.41723e-06	0.000344664
GB48935	1919.22	0.586702	0.123114	4.76553	1.88358e-06	0.000448333
GB50693	1516.59	0.685736	0.144353	4.75041	2.03007e-06	0.000473133
GB42062	18048.4	0.421019	0.0889004	4.73585	2.18138e-06	0.000498021
GB41845	2051.59	0.528268	0.11189	4.72131	2.34334e-06	0.000505383
GB45413	5578.14	-0.496969	0.105272	-4.7208	2.34915e-06	0.000505383
GB47518	882.472	0.582575	0.123384	4.72163	2.33966e-06	0.000505383
GB55816	4614.78	0.324176	0.0687977	4.71201	2.45281e-06	0.000517729
GB44942	1800.1	0.607703	0.129514	4.69216	2.70334e-06	0.000560041
GB48005	15993	0.461113	0.0983597	4.68803	2.75854e-06	0.000561087
GB52447	76.5958	0.853089	0.182706	4.66918	3.02407e-06	0.000604113
GB50973	2184.53	0.561955	0.120704	4.65564	3.22983e-06	0.00063239
GB55403	23598.8	0.547661	0.117712	4.65254	3.27868e-06	0.00063239
GB53682	2499.5	0.638709	0.138971	4.59599	4.30708e-06	0.000816666
GB54724	13458.8	0.445366	0.0974835	4.56863	4.90926e-06	0.000900326
GB55469	5006.52	-0.516377	0.113016	-4.56905	4.89932e-06	0.000900326
GB48577	470.65	-0.745435	0.163393	-4.56222	5.06147e-06	0.000913269
GB40074	2993.78	0.714976	0.157194	4.54835	5.40675e-06	0.000960084
GB41625	197.998	0.57259	0.126124	4.5399	5.62818e-06	0.000983788
GB46184	392.563	0.754519	0.166544	4.53045	5.88569e-06	0.00101297
GB42659	4937.72	0.349152	0.0773849	4.51188	6.42548e-06	0.00108912
GB55603	251.485	0.760158	0.168754	4.50452	6.65229e-06	0.00111073
GB49385	220.023	0.773214	0.172155	4.49139	7.07594e-06	0.00114267
GB49857	18238.1	0.461184	0.102703	4.49046	7.1068e-06	0.00114267
GB51439	67.2879	-0.722434	0.160928	-4.48917	7.14999e-06	0.00114267
GB43133	5729.27	0.376702	0.0841157	4.47838	7.52112e-06	0.00118505
GB49830	3062.85	0.314448	0.0704024	4.46645	7.953e-06	0.0012357
GB49224	3243.2	0.389151	0.0872169	4.46187	8.12469e-06	0.00124508
GB53496	106.545	-0.706455	0.158713	-4.45115	8.54119e-06	0.00129122
GB48870	1271.61	0.395405	0.0893167	4.427	9.55509e-06	0.00142524
GB55435	328.349	0.563156	0.127449	4.41869	9.93016e-06	0.00146169
GB48576	392.35	-0.753259	0.170889	-4.40789	1.04382e-05	0.00149708
GB54454	94.1385	0.806375	0.182861	4.40976	1.03486e-05	0.00149708
GB54600	615.061	-0.430528	0.099119	-4.34355	1.40202e-05	0.00198536
GB43903	9218.51	0.288089	0.066677	4.32066	1.55561e-05	0.00212227
GB46275	891.555	0.405103	0.0937526	4.32098	1.55335e-05	0.00212227
GB47993	831.879	0.563131	0.130306	4.32162	1.54889e-05	0.00212227
GB55471	92.7827	0.729428	0.169328	4.30777	1.64906e-05	0.00222265
GB51582	1011.61	0.410359	0.0955374	4.29527	1.74482e-05	0.00232372
GB47506	179.844	0.530495	0.12422	4.27062	1.94928e-05	0.00256548
GB42578	363.577	0.48048	0.113433	4.23581	2.27725e-05	0.00296228
GB41191	361.455	0.552385	0.130587	4.23	2.33689e-05	0.00300491
GB40407	1506.72	0.504687	0.119475	4.2242	2.39792e-05	0.00304836
GB49858	4624.92	0.474333	0.11277	4.20619	2.59716e-05	0.00326455
GB44189	2721.45	-0.356177	0.0847767	-4.20136	2.65316e-05	0.00329787
GB43778	5208.84	0.350695	0.0846848	4.14118	3.45526e-05	0.00420152
GB54446	103254	0.280499	0.0677198	4.14205	3.44208e-05	0.00420152
GB40147	913.107	0.359636	0.0870886	4.12954	3.63487e-05	0.0043724
GB42583	38.1732	-0.759209	0.184708	-4.11032	3.95113e-05	0.00470226
GB49924	127.906	0.590119	0.143684	4.10706	4.00725e-05	0.00471886
GB45408	934.948	0.517002	0.126297	4.09356	4.24809e-05	0.00495035
GB51218	168.783	-0.75641	0.185046	-4.08768	4.35702e-05	0.00502494
GB45049	1312.21	0.460416	0.112838	4.08033	4.49712e-05	0.0051336
GB55392	2121.02	0.416442	0.102219	4.074	4.6212e-05	0.00522196
GB50377	5051.47	0.484156	0.118947	4.07034	4.69446e-05	0.00525169
GB43624	1213.52	0.480264	0.118308	4.05943	4.91934e-05	0.00544877
GB49479	291.196	0.601677	0.148332	4.05629	4.98583e-05	0.00546828
GB42886	440.971	0.592105	0.146237	4.04893	5.14514e-05	0.00558822
GB46638	4755.4	0.375334	0.0932728	4.02405	5.72069e-05	0.00615359
GB40967	5245.15	0.57407	0.143276	4.00675	6.15609e-05	0.00646796
GB42334	1264.81	0.365048	0.0911348	4.00559	6.18639e-05	0.00646796
GB55831	1050.39	-0.414454	0.103366	-4.00959	6.08231e-05	0.00646796
GB42154	115.056	0.669318	0.167318	4.00028	6.32683e-05	0.00655354
GB54441	1034.19	0.469096	0.117404	3.99558	6.4536e-05	0.00662353
GB45411	147.463	-0.648078	0.162626	-3.98509	6.74553e-05	0.0068602
GB55619	12578.8	0.462246	0.116538	3.96648	7.29407e-05	0.00735124
GB46145	135755	0.27157	0.0685049	3.96424	7.3629e-05	0.00735435
GB41736	4583.95	0.50214	0.127847	3.92765	8.57797e-05	0.00849219
GB42956	120.516	-0.683206	0.174246	-3.92092	8.82103e-05	0.00865622
GB49726	2765.37	-0.425106	0.108704	-3.91066	9.20428e-05	0.00895376
GB41406	509.619	0.577375	0.1481	3.89854	9.67747e-05	0.00933292
GB54502	7109.77	0.41373	0.106328	3.89107	9.9804e-05	0.0095428
GB45324	3386.78	0.265773	0.0683653	3.88753	0.000101268	0.00960068
GB48062	724.814	0.513731	0.132224	3.88532	0.000102194	0.00960706
GB50516	21713.9	0.311593	0.0802455	3.883	0.000103177	0.00961868
GB40139	5987.89	0.572601	0.147729	3.87601	0.000106182	0.00981699
GB44017	1240.65	0.482095	0.12496	3.85798	0.000114326	0.0104105
GB45222	2122.01	0.289162	0.07497	3.85703	0.000114772	0.0104105
GB45312	484.069	-0.485465	0.125908	-3.85571	0.000115393	0.0104105
GB41557	18.4686	-0.683704	0.177481	-3.85226	0.000117031	0.0104738
GB41694	3750.7	0.272085	0.0708364	3.84103	0.000122519	0.010878
GB41296	932.946	0.480533	0.125215	3.83768	0.000124204	0.0109407
GB49394	1474.74	0.643802	0.168556	3.81951	0.000133716	0.0116865
GB43434	4258.87	-0.272618	0.0715047	-3.81259	0.000137519	0.0119258
GB43618	69934.2	0.34702	0.091394	3.79696	0.00014648	0.0126052
GB49017	521.395	0.427741	0.112905	3.7885	0.000151561	0.0129429
GB55663	824.288	0.358579	0.0948679	3.77977	0.000156971	0.0133033
GB41917	4130.02	0.347713	0.09234	3.76557	0.000166166	0.0139767
GB46918	5832.37	0.245093	0.0652241	3.7577	0.000171483	0.0143163
GB47413	523.957	0.373086	0.099927	3.73359	0.000188773	0.015643
GB42885	324.651	0.592021	0.15885	3.72691	0.00019384	0.0157137
GB44552	21.0772	0.675262	0.181103	3.7286	0.000192547	0.0157137
GB53776	61.8507	-0.688595	0.184738	-3.72741	0.000193454	0.0157137
GB52928	1159.33	0.299232	0.0803668	3.72333	0.000196615	0.015824
GB42593	1362.37	0.52426	0.140989	3.71846	0.000200442	0.015979
GB45263	10007.5	0.275885	0.0742587	3.71519	0.000203053	0.015979
GB52744	1073.06	-0.297385	0.0800779	-3.7137	0.000204255	0.015979
GB53775	71.2039	0.673979	0.181312	3.71723	0.000201419	0.015979
GB52718	2450.02	0.433204	0.116916	3.70525	0.000211185	0.0164064
GB50572	2599.4	0.615779	0.166404	3.7005	0.000215177	0.0166013
GB54358	4960.6	0.334438	0.0905064	3.69519	0.000219721	0.0168357
GB43788	2536.76	0.409386	0.111223	3.68077	0.000232529	0.017696
GB43120	158.062	0.618017	0.16812	3.67604	0.000236882	0.0179054
GB52395	357.789	0.456103	0.124153	3.67372	0.000239047	0.0179478
GB46318	21875.2	0.65089	0.177407	3.6689	0.000243599	0.0181676
GB47623	2309.46	0.319261	0.0871243	3.66443	0.000247891	0.0183653
GB42571	1018.1	0.668235	0.182871	3.65412	0.000258062	0.0188689
GB53319	255.623	0.515858	0.141137	3.65502	0.000257163	0.0188689
GB40944	17027.6	0.358386	0.0984879	3.63888	0.000273828	0.0198724
GB50445	219.493	0.584683	0.160739	3.63746	0.000275339	0.0198724
GB42196	11911.3	0.426885	0.117489	3.6334	0.000279708	0.0200583
GB42239	313.926	-0.567503	0.156284	-3.63122	0.000282086	0.0201
GB47300	5599.41	0.398322	0.109747	3.62945	0.00028403	0.0201104
GB52172	10400.9	0.281123	0.0775736	3.62396	0.000290129	0.0202854
GB53209	221.362	-0.599772	0.165479	-3.62446	0.000289568	0.0202854
GB45536	492.005	-0.434512	0.120123	-3.61722	0.000297786	0.0206915
GB49727	135.881	0.522194	0.144516	3.6134	0.000302205	0.0208689
GB54069	43.5833	-0.557367	0.154986	-3.59625	0.000322841	0.0221572
GB47517	3486.94	0.276889	0.0770519	3.59354	0.000326214	0.0221913
GB54474	6324.07	0.253836	0.0706538	3.59267	0.000327305	0.0221913
GB42372	962.732	0.314224	0.0875296	3.58992	0.000330778	0.0222917
GB50890	35161.6	0.425722	0.118733	3.58554	0.000336386	0.0223997
GB52929	6854.54	0.376488	0.104994	3.5858	0.000336051	0.0223997
GB44870	2614.34	0.286919	0.0800989	3.58206	0.0003409	0.0225659
GB55677	2958.94	0.313106	0.0880196	3.55723	0.000374787	0.0246632
GB49897	56.2863	0.605242	0.170309	3.5538	0.000379712	0.0248411
GB42553	161.514	0.54315	0.15396	3.52787	0.000418911	0.0270888
GB44020	23460.8	0.313915	0.0889662	3.52847	0.000417965	0.0270888
GB48942	1478.81	0.343537	0.0974756	3.52434	0.000424541	0.0272951
GB47783	140.39	0.483327	0.137202	3.52274	0.000427105	0.027303
GB41942	2488.66	0.422129	0.120135	3.51378	0.000441783	0.0276009
GB42303	235.014	-0.472627	0.134504	-3.51385	0.000441659	0.0276009
GB42576	4271.3	0.488453	0.138899	3.51661	0.000437097	0.0276009
GB48077	88.6344	-0.583592	0.166153	-3.51239	0.000444102	0.0276009
GB53961	289.485	0.500557	0.142303	3.51754	0.000435561	0.0276009
GB53589	1784.65	-0.506028	0.144959	-3.49083	0.000481525	0.0296208
GB55408	21422	0.364753	0.104495	3.49062	0.000481898	0.0296208
GB50292	1399.75	0.524785	0.150482	3.48736	0.000487819	0.0298209
GB43418	256.027	-0.585138	0.168433	-3.47401	0.000512734	0.0310333
GB52895	3079.93	0.522076	0.150291	3.47377	0.0005132	0.0310333
GB48155	972.966	0.369819	0.106506	3.47229	0.00051604	0.0310373
GB50537	3541.24	0.368605	0.106328	3.46667	0.000526954	0.0315243
GB50362	84.0166	0.628342	0.181682	3.45848	0.000543238	0.0322557
GB50604	539.764	0.464073	0.134217	3.45763	0.000544948	0.0322557
GB50150	52397.1	0.256131	0.0741762	3.45301	0.000554372	0.0326409
GB51091	398.673	-0.511377	0.148268	-3.449	0.000562675	0.0328175
GB53621	172.275	0.521114	0.151103	3.44873	0.000563239	0.0328175
GB45157	6687.96	0.392419	0.114009	3.44199	0.000577457	0.033299
GB48555	465.644	-0.63656	0.184928	-3.4422	0.00057701	0.033299
GB44311	62955.3	0.283981	0.0826533	3.43581	0.000590791	0.0335212
GB49093	661.582	0.429602	0.125034	3.43589	0.000590607	0.0335212
GB50525	4261.37	0.395783	0.115191	3.43589	0.000590611	0.0335212
GB53021	1734.95	-0.249555	0.0726588	-3.43462	0.000593388	0.0335212
GB53925	1738.51	0.574079	0.167209	3.4333	0.000596292	0.0335212
GB41827	1178.61	0.381267	0.111303	3.42548	0.000613703	0.0341567
GB50585	394.614	0.551431	0.160971	3.42566	0.000613302	0.0341567
GB45681	475.168	0.363946	0.106428	3.41963	0.000627058	0.0347272
GB41310	1355.78	0.609484	0.178621	3.41217	0.000644483	0.0354793
GB53599	123.073	-0.566078	0.165987	-3.41037	0.000648737	0.0354793
GB56000	147.23	0.625225	0.183362	3.40978	0.000650153	0.0354793
GB53636	87.1991	-0.579087	0.170105	-3.4043	0.000663347	0.0360236
GB54750	342.912	-0.51475	0.151457	-3.39864	0.000677211	0.0365988
GB55285	15228.8	0.322319	0.095	3.39283	0.000691738	0.0372042
GB51434	340.366	0.405147	0.119572	3.38832	0.000703234	0.0376415
GB42170	530.048	-0.470251	0.139612	-3.36826	0.00075643	0.039916
GB45265	42167	0.306748	0.0910544	3.36885	0.000754835	0.039916
GB48665	1036.09	0.381993	0.113381	3.36912	0.000754096	0.039916
GB45464	250.013	-0.412778	0.122761	-3.36245	0.000772555	0.0405754
GB43292	94.3451	0.519574	0.155034	3.35136	0.000804147	0.0420374
GB52798	277.764	-0.378433	0.112984	-3.34946	0.000809707	0.0421311
GB49809	875.653	0.29701	0.0887486	3.34665	0.000817939	0.0423624
GB42994	2077.44	0.274699	0.0821327	3.34457	0.000824105	0.0424851
GB54598	5139.59	0.315623	0.0945444	3.33836	0.000842739	0.0432464
GB41646	7757.44	0.312004	0.0937317	3.32869	0.000872557	0.0443954
GB47767	7646.63	0.332757	0.0999714	3.32853	0.000873066	0.0443954
GB42560	48822.2	0.254295	0.0766188	3.31896	0.000903537	0.0453944
GB54231	667.803	0.312353	0.0941235	3.31854	0.000904885	0.0453944
GB55276	815.544	0.321792	0.096932	3.31976	0.000900935	0.0453944
GB45410	89.7554	-0.610678	0.184114	-3.31685	0.000910387	0.0454665
GB50692	194.957	0.565597	0.17076	3.31222	0.000925579	0.0459403
GB55394	2643.83	0.31026	0.0936927	3.31147	0.000928088	0.0459403
GB50885	3912.19	0.479682	0.145147	3.30481	0.000950407	0.0468379
GB47729	648.249	0.422581	0.128021	3.30088	0.000963825	0.0472908
GB41372	17680.7	0.398428	0.120815	3.29784	0.000974311	0.0475966
GB50539	41.365	-0.608847	0.184791	-3.29478	0.000984999	0.0478432
GB53553	86.8143	0.548163	0.166415	3.29395	0.000987912	0.0478432
GB52159	54.4944	-0.560248	0.170222	-3.29128	0.000997313	0.0480902
GB44760	339.125	0.408454	0.124239	3.28765	0.00101027	0.048438
GB55239	7268.35	0.369338	0.112369	3.28684	0.00101318	0.048438
GB52184	52.726	0.585821	0.178578	3.28048	0.00103632	0.0493333
GB40335	3771.3	0.33062	0.100882	3.2773	0.00104806	0.0496806
GB44339	261.416	0.43281	0.132251	3.27263	0.00106551	0.0502945
GB43064	782.057	0.43963	0.134665	3.26461	0.00109614	0.0515232
GB40517	12229.4	0.289214	0.0888252	3.25598	0.00113	0.0528926
GB52674	1864.99	0.270146	0.0830272	3.2537	0.00113911	0.0530968
GB48075	1827.19	-0.265913	0.0818526	-3.24869	0.00115939	0.0538179
GB51489	17822.7	0.340935	0.105106	3.24371	0.00117983	0.0545401
GB43228	13701.7	0.448325	0.138265	3.24251	0.00118481	0.054545
GB43227	2238.56	0.394156	0.121776	3.23672	0.00120912	0.0554363
GB44167	16453.1	0.459004	0.141975	3.23299	0.00122502	0.0559359
GB49794	1785.56	-0.313426	0.097188	-3.22495	0.00125995	0.057297
GB53455	179.097	0.431874	0.134368	3.2141	0.00130854	0.0592657
GB51504	10306.1	0.317235	0.0990635	3.20234	0.00136315	0.0614901
GB54970	11189.8	0.355966	0.11121	3.20085	0.00137021	0.0615605
GB40713	54292.6	0.317182	0.0995673	3.1856	0.00144454	0.0646404
GB42603	3194.87	0.33412	0.105042	3.18082	0.00146857	0.0654536
GB54519	119.654	0.460243	0.145152	3.17077	0.00152035	0.0674925
GB54016	269.777	0.369653	0.116653	3.16882	0.00153057	0.0676778
GB48253	42.1115	0.584262	0.184661	3.16397	0.00155631	0.068545
GB40514	2617.68	0.282736	0.0893986	3.16264	0.00156346	0.0685899
GB43468	652.572	-0.507071	0.160409	-3.16111	0.00157168	0.0686811
GB45152	2284.46	0.339869	0.107579	3.15924	0.00158179	0.0688542
GB45091	53.233	-0.580715	0.184083	-3.15463	0.00160702	0.069681
GB55098	2226.51	0.288833	0.0917107	3.14939	0.0016361	0.0706679
GB55170	103.765	0.505216	0.160607	3.14567	0.00165706	0.0712982
GB43138	18871.1	0.283903	0.0904135	3.14005	0.00168917	0.0721249
GB54625	2721.26	-0.427512	0.136146	-3.1401	0.00168888	0.0721249
GB43935	2555.14	0.264642	0.0843542	3.13728	0.00170526	0.0724443
GB47043	14720	0.211268	0.0673573	3.13653	0.0017096	0.0724443
GB45771	26.5666	0.554865	0.176988	3.13503	0.00171835	0.0725404
GB40905	1438.85	-0.282086	0.0901117	-3.13041	0.00174563	0.0733133
GB46721	974.5	0.3186	0.101799	3.12971	0.00174977	0.0733133
GB40069	1243.21	0.328575	0.105113	3.12593	0.00177241	0.0739849
GB49861	120.93	0.54597	0.174821	3.12303	0.00179001	0.0742996
GB55497	2099.11	0.440608	0.141108	3.1225	0.00179323	0.0742996
GB53780	215.078	0.38212	0.122455	3.1205	0.00180545	0.0745299
GB48356	4212.83	0.237178	0.076049	3.11875	0.00181618	0.0746969
GB40094	54.3518	0.576115	0.184931	3.1153	0.0018376	0.0748345
GB49468	1069.75	-0.246226	0.0791001	-3.11284	0.00185297	0.0748345
GB49900	1276.74	-0.493743	0.158584	-3.11345	0.00184914	0.0748345
GB54983	277.607	0.459435	0.147528	3.11423	0.00184427	0.0748345
GB55395	20231.6	0.402157	0.129024	3.11692	0.00182753	0.0748345
GB44973	241.516	0.529882	0.170992	3.09886	0.00194267	0.0779974
GB52705	449.854	0.572906	0.1849	3.09847	0.00194523	0.0779974
GB40368	134.971	0.466692	0.150767	3.09545	0.00196515	0.0785149
GB55997	998.209	0.381075	0.123497	3.0857	0.00203074	0.0808465
GB47380	276.769	0.394663	0.128083	3.0813	0.00206096	0.0817588
GB42264	1120.23	-0.405147	0.131649	-3.07747	0.00208767	0.0822553
GB52057	484.82	-0.276264	0.0897719	-3.0774	0.00208818	0.0822553
GB43761	5222.76	0.361453	0.117498	3.07626	0.00209618	0.0822804
GB45052	7821.04	0.209415	0.0681031	3.07497	0.00210523	0.082347
GB43922	222.017	0.390562	0.127265	3.06889	0.00214852	0.0828811
GB49397	47701.5	0.214219	0.0697634	3.07066	0.00213588	0.0828811
GB54980	239.387	-0.414641	0.135055	-3.07016	0.00213941	0.0828811
GB55464	522.039	-0.281878	0.0918296	-3.06958	0.00214361	0.0828811
GB40012	23166.5	0.241056	0.0786921	3.06327	0.0021893	0.0829456
GB40485	84.2453	-0.560455	0.183124	-3.06052	0.00220951	0.0829456
GB43091	2696.77	0.368515	0.120407	3.06057	0.00220916	0.0829456
GB43505	2490.23	0.349604	0.114057	3.06517	0.00217549	0.0829456
GB47412	378.301	0.389845	0.127337	3.06152	0.00220217	0.0829456
GB48454	81008.4	0.234508	0.0764937	3.06571	0.00217152	0.0829456
GB49555	406.195	-0.296065	0.0966551	-3.06311	0.00219051	0.0829456
GB50008	762.593	0.360914	0.117732	3.06556	0.00217263	0.0829456
GB45235	6490.05	0.204377	0.0668784	3.05595	0.00224348	0.0839391
GB43035	5408.95	0.397352	0.130215	3.05151	0.00227695	0.0848568
GB45447	19.9449	-0.551854	0.180895	-3.05069	0.00228318	0.0848568
GB41314	1019.24	0.242445	0.0795528	3.04759	0.00230683	0.0854521
GB54829	8508.55	0.20929	0.0687602	3.04377	0.0023363	0.086258
GB53722	1029.6	0.336935	0.110791	3.04118	0.00235655	0.0864353
GB54242	152.742	-0.41476	0.136359	-3.04169	0.00235256	0.0864353
GB54738	675.546	0.295372	0.0971585	3.0401	0.00236498	0.086461
GB49558	202.91	-0.404103	0.133014	-3.03806	0.00238108	0.0867659
GB55391	244.689	0.44103	0.14533	3.03468	0.00240792	0.087459
GB43968	267.383	-0.35991	0.118821	-3.02902	0.00245351	0.0888267
GB53073	179.434	0.429702	0.14192	3.02778	0.0024636	0.0889041
GB50583	635.45	0.507114	0.167677	3.02435	0.00249166	0.0896277
GB52026	2084.42	0.214661	0.0712468	3.01292	0.00258744	0.0921837
GB53510	51.9078	-0.557429	0.18498	-3.01345	0.00258294	0.0921837
GB53624	29.4324	0.544629	0.18073	3.01349	0.00258259	0.0921837
GB46755	216.836	0.410014	0.1362	3.01039	0.00260914	0.0923685
GB53805	2823.17	0.234773	0.0779746	3.01089	0.00260481	0.0923685
GB48960	5084.94	0.24656	0.081998	3.0069	0.00263924	0.0930054
GB50453	58.559	0.554826	0.184549	3.00638	0.00264376	0.0930054
GB44715	50.4524	-0.524059	0.174398	-3.00495	0.00265623	0.0931266
GB48832	498.664	0.346155	0.115228	3.00408	0.00266385	0.0931266
GB43316	146.653	0.422912	0.140906	3.00139	0.00268753	0.0935835
GB50037	264.377	0.422588	0.14083	3.00069	0.00269365	0.0935835
GB42584	1864.4	-0.292308	0.0976695	-2.99283	0.00276405	0.095732
GB44014	1406.19	0.239948	0.0803338	2.98689	0.00281834	0.0972325
GB45062	793.467	0.245827	0.0823308	2.98585	0.00282793	0.0972325
GB48451	4268.03	0.28346	0.0949535	2.98525	0.00283345	0.0972325
GB47563	52723.6	-0.530513	0.177851	-2.98291	0.00285525	0.0973832
GB54743	720.88	0.383244	0.128472	2.98309	0.00285352	0.0973832
GB44133	145279	0.34922	0.117111	2.98195	0.00286417	0.0973905
GB42801	41.2763	-0.550247	0.185006	-2.97421	0.00293749	0.0995172
GB44021	8913.73	0.29636	0.0996992	2.97255	0.0029534	0.0995172
GB53013	60117.5	0.344494	0.115882	2.9728	0.00295101	0.0995172
GB53967	23175.2	0.204253	0.0687564	2.97068	0.00297142	0.0998235
GB43146	36.1738	-0.536656	0.180802	-2.9682	0.00299548	0.100031
GB51802	997.758	-0.236999	0.0798263	-2.96893	0.00298837	0.100031
GB45696	366.484	-0.457362	0.154353	-2.9631	0.0030456	0.101402
GB48861	290.192	0.483446	0.163329	2.95996	0.00307678	0.102136
GB46994	43.3156	0.541945	0.183499	2.9534	0.00314299	0.103719
GB53427	455.327	0.433201	0.146636	2.95427	0.00313406	0.103719
GB54716	3165.83	-0.270373	0.0918522	-2.94357	0.00324451	0.106754
GB43633	1733.17	0.294921	0.100296	2.94052	0.00327667	0.107191
GB50686	4884.39	0.316016	0.107471	2.94049	0.00327697	0.107191
GB40169	2061.07	0.325435	0.11074	2.93873	0.00329558	0.107486
GB41378	7540.41	0.235279	0.0802041	2.93351	0.00335155	0.108994
GB42466	2175.1	0.246928	0.0842777	2.92993	0.00339039	0.109713
GB51258	5784.27	0.287378	0.0980926	2.92966	0.00339328	0.109713
GB42907	23.7767	0.53552	0.183009	2.92619	0.00343138	0.110625
GB53709	164.783	-0.537653	0.183915	-2.92338	0.00346251	0.111308
GB44295	11535.4	0.231337	0.0792067	2.92067	0.00349281	0.11196
GB52179	809.058	-0.536957	0.184234	-2.91454	0.00356214	0.113856
GB42891	103.777	0.53841	0.184798	2.91351	0.00357386	0.113905
GB45036	12662.7	0.235714	0.0809346	2.9124	0.00358665	0.113988
GB48321	850.679	-0.48884	0.168152	-2.90714	0.00364754	0.115595
GB54905	68.2487	0.516317	0.177672	2.90601	0.00366067	0.115683
GB44102	359.166	-0.327883	0.113032	-2.9008	0.00372209	0.116964
GB50527	94.4609	0.497671	0.171541	2.90118	0.00371763	0.116964
GB44153	19910.2	0.341813	0.117945	2.89808	0.00375451	0.117652
GB49290	2102.18	0.259007	0.0894482	2.89561	0.00378427	0.117924
GB50540	917.761	-0.35593	0.122918	-2.89567	0.00378351	0.117924
GB48242	31.2847	0.53514	0.184869	2.8947	0.00379522	0.117937
GB47610	17623.7	0.403894	0.139592	2.89339	0.00381112	0.118103
GB48243	571.178	0.410268	0.14186	2.89207	0.00382711	0.118214
GB52748	241.997	-0.394139	0.136316	-2.89135	0.00383585	0.118214
GB42516	11945.3	0.205692	0.071178	2.88982	0.00385465	0.118467
GB50408	3917.53	0.292312	0.101184	2.88892	0.00386564	0.118479
GB49221	455.38	-0.279323	0.0967361	-2.88747	0.00388348	0.118701
GB41227	2364.62	0.258066	0.0895568	2.88159	0.00395673	0.119783
GB45695	1404.71	-0.343502	0.119179	-2.88222	0.00394878	0.119783
GB48123	680.125	0.263397	0.0914195	2.88119	0.00396171	0.119783
GB52976	13165.8	0.321109	0.111385	2.88286	0.00394081	0.119783
GB48539	601.287	0.357258	0.124172	2.87711	0.0040133	0.121015
GB40192	560.017	0.456235	0.158693	2.87495	0.00404092	0.121323
GB47806	318.594	0.373086	0.129787	2.87462	0.00404519	0.121323
GB47081	6839.83	0.238642	0.0831406	2.87035	0.00410021	0.122645
GB52028	73566.6	0.283996	0.0990112	2.86832	0.00412653	0.123059
GB54888	3105.31	0.259061	0.0903408	2.86759	0.00413605	0.123059
GB50114	106.909	0.461999	0.161208	2.86586	0.00415873	0.123405
GB40073	7093.43	0.356342	0.124553	2.86096	0.00422355	0.124013
GB52442	2512.08	0.310296	0.108452	2.86115	0.00422111	0.124013
GB53506	13008.6	-0.215271	0.0752338	-2.86136	0.00421832	0.124013
GB53998	376.287	0.328404	0.114713	2.86283	0.00419874	0.124013
GB48199	13402.1	0.227532	0.0795966	2.85856	0.00425566	0.124303
GB48783	89.1562	-0.426852	0.149287	-2.85926	0.00424626	0.124303
GB50159	928.483	0.35169	0.123357	2.85099	0.00435838	0.126972
GB51506	1342.29	0.248557	0.087306	2.84696	0.00441391	0.128256
GB41280	4193.8	0.209245	0.0736294	2.84187	0.00448498	0.129212
GB49899	3657.21	-0.490545	0.172574	-2.84252	0.00447578	0.129212
GB50262	456.42	0.406096	0.142926	2.8413	0.00449302	0.129212
GB53753	6438.46	0.172564	0.0607041	2.84271	0.00447318	0.129212
GB44059	1869.17	0.315353	0.111037	2.84007	0.00451031	0.129376
GB41460	94.243	0.440402	0.155158	2.83841	0.00453391	0.129721
GB45690	953.892	-0.361026	0.127382	-2.83419	0.00459419	0.13111
GB48938	213.907	0.39888	0.141152	2.8259	0.00471484	0.134211
GB40085	233.786	0.442352	0.156624	2.8243	0.00473847	0.134541
GB50486	95.442	-0.431708	0.152923	-2.82303	0.00475716	0.13473
GB55489	20259.2	0.201744	0.0716316	2.81641	0.00485642	0.137194
GB49289	4427.61	0.250704	0.0890804	2.81435	0.00488757	0.137726
GB43367	586.78	0.301398	0.10719	2.8118	0.00492652	0.138475
GB53190	690.907	-0.3662	0.130348	-2.80941	0.00496331	0.139159
GB45279	286.377	-0.356796	0.127149	-2.80612	0.00501415	0.140014
GB55879	2774.89	-0.282568	0.100708	-2.80582	0.00501883	0.140014
GB44866	795.793	0.325075	0.115919	2.80433	0.00504211	0.140314
GB42917	8830.16	0.176204	0.0628707	2.80264	0.00506866	0.140702
GB44336	1796.96	0.290896	0.104058	2.79553	0.00518149	0.142981
GB49429	2224.85	0.231358	0.0827976	2.79426	0.00520188	0.142981
GB49717	55.1724	-0.504187	0.180333	-2.79587	0.005176	0.142981
GB53221	337.756	0.461609	0.165187	2.79446	0.00519864	0.142981
GB55805	3985.32	0.203089	0.0727063	2.79328	0.00521763	0.143063
GB49512	33.7924	-0.515016	0.184454	-2.79211	0.00523654	0.14323
GB43728	41782.4	0.456416	0.16355	2.79069	0.00525966	0.143512
GB40735	165489	0.179163	0.0642475	2.78864	0.00529303	0.144071
GB41686	2044.21	0.353719	0.126924	2.78686	0.00532215	0.144512
GB41223	573.058	0.335199	0.120553	2.78052	0.00542722	0.146379
GB44093	571.458	0.349691	0.125773	2.78034	0.00543015	0.146379
GB51109	199.679	0.343639	0.12355	2.78138	0.00541291	0.146379
GB49568	3413.28	0.254861	0.0917087	2.77903	0.00545223	0.146459
GB54687	58354.4	0.328481	0.118218	2.7786	0.00545931	0.146459
GB43660	583.745	-0.454919	0.163858	-2.7763	0.00549807	0.146956
GB48550	95.2101	0.428019	0.154188	2.77595	0.00550412	0.146956
GB53327	38.4602	0.507137	0.182884	2.773	0.00555416	0.147939
GB53477	147.063	0.3925	0.141677	2.77039	0.00559894	0.148425
GB54866	1768.45	0.223264	0.080584	2.77058	0.00559565	0.148425
GB42492	137.297	-0.421366	0.152248	-2.76762	0.00564677	0.149037
GB48330	371.656	-0.469024	0.169475	-2.76751	0.00564869	0.149037
GB52702	1083.19	-0.495998	0.179355	-2.76546	0.00568428	0.149273
GB53015	20618	0.305588	0.110473	2.76618	0.00567173	0.149273
GB50580	65.836	0.495013	0.17948	2.75803	0.00581506	0.152349
GB51984	595.248	-0.261015	0.094672	-2.75705	0.00583254	0.15245
GB45020	1144.22	0.287388	0.104365	2.75369	0.00589273	0.153664
GB53860	6201.94	0.429924	0.156268	2.7512	0.00593774	0.154478
GB44523	18805.5	0.230726	0.0839617	2.74799	0.00599616	0.155636
GB53385	3495.63	-0.450231	0.164233	-2.74141	0.00611764	0.158421
GB54239	404.226	-0.34444	0.125698	-2.74021	0.00613997	0.158632
GB41243	3098.23	0.336817	0.122983	2.73872	0.00616795	0.158988
GB45050	2978.66	0.180776	0.0660534	2.73682	0.00620367	0.159175
GB47588	1687.55	0.291802	0.106612	2.73706	0.0061991	0.159175
GB40115	142.096	0.444516	0.162514	2.73524	0.00623349	0.159308
GB41945	180.994	0.400621	0.146477	2.73504	0.00623732	0.159308
GB45496	2417.63	0.335556	0.122735	2.73399	0.00625711	0.159449
GB40092	15575.2	0.330692	0.121035	2.73221	0.00629103	0.159949
GB53350	354.378	0.408493	0.149559	2.73132	0.00630817	0.160021
GB40973	5526.76	-0.286979	0.10519	-2.72819	0.0063682	0.161179
GB44994	99536.1	0.366574	0.134456	2.72636	0.00640373	0.161712
GB40457	110082	0.332083	0.122034	2.72124	0.00650372	0.163867
GB49749	2205.39	0.183179	0.0673967	2.71792	0.00656942	0.165151
GB42738	1116.78	-0.412188	0.151797	-2.71539	0.00661982	0.166045
GB44683	12881.4	0.384693	0.141756	2.71377	0.00665216	0.166483
GB49439	91.968	0.469978	0.173306	2.71184	0.00669105	0.167082
GB42704	27.2318	0.487005	0.179679	2.71041	0.00672004	0.167432
GB50313	257.34	0.466364	0.172222	2.70793	0.00677048	0.168314
GB49342	3354.42	0.241338	0.0891491	2.70712	0.00678688	0.168348
GB43661	201.211	-0.443447	0.164139	-2.70166	0.00689952	0.169599
GB48497	4577.42	0.294589	0.108956	2.70373	0.00685659	0.169599
GB50593	3381.63	0.364899	0.135098	2.701	0.00691313	0.169599
GB51142	840.432	0.215447	0.079759	2.70122	0.00690846	0.169599
GB53738	2482.84	0.289219	0.107032	2.70218	0.00688866	0.169599
GB52133	162.832	-0.442211	0.163982	-2.69671	0.00700284	0.171424
GB44647	7238.13	0.299911	0.111456	2.69084	0.00712723	0.173761
GB53951	450.382	0.452226	0.168067	2.69074	0.00712936	0.173761
GB51206	15504.7	0.340463	0.126643	2.68837	0.00718019	0.174619
GB50780	3156	0.250538	0.0932704	2.68615	0.00722812	0.175403
GB44134	2587.55	0.358853	0.133842	2.68117	0.00733648	0.177264
GB55822	2638.15	0.272119	0.101491	2.68121	0.0073357	0.177264
GB40969	710.13	-0.371435	0.138651	-2.67892	0.00738609	0.178078
GB52917	619.946	-0.271335	0.101379	-2.67644	0.00744092	0.179014
GB50043	14554.4	-0.257667	0.0966527	-2.66591	0.00767806	0.184323
GB43377	91.6236	-0.413163	0.155115	-2.66359	0.0077311	0.184663
GB44726	27409.3	0.266597	0.100055	2.66449	0.00771042	0.184663
GB53660	141.809	0.357896	0.134389	2.66313	0.00774175	0.184663
GB41156	7601.58	0.219182	0.0824071	2.65975	0.00781983	0.186129
GB50864	4063.35	0.211348	0.0795269	2.65757	0.00787063	0.18694
GB49805	2147.41	0.239148	0.0900267	2.65641	0.00789769	0.187185
GB45565	511.99	0.42829	0.161523	2.65156	0.00801198	0.189488
GB48681	1010.67	-0.250025	0.094393	-2.64876	0.00807868	0.189488
GB50210	1181.56	0.237398	0.0896117	2.64918	0.00806862	0.189488
GB52107	160352	0.332493	0.125438	2.65065	0.00803377	0.189488
GB52957	310.464	0.307881	0.116265	2.6481	0.00809458	0.189488
GB55370	48793.7	0.230208	0.0869589	2.64731	0.00811342	0.189488
GB55574	15477.2	-0.296188	0.111868	-2.64766	0.00810499	0.189488
GB50691	1942.72	0.213788	0.0808286	2.64496	0.00817016	0.190416
GB51909	1259.58	0.367166	0.138906	2.64326	0.00821115	0.190973
GB47367	302.443	0.410419	0.155392	2.64119	0.00826157	0.191132
GB48462	360.572	0.384305	0.145497	2.64133	0.00825803	0.191132
GB53976	12228.6	0.219676	0.083183	2.64087	0.00826925	0.191132
GB55617	34246	0.378951	0.143534	2.64015	0.00828685	0.191144
GB52758	146.33	0.419873	0.159101	2.63903	0.00831436	0.191384
GB53721	11034.1	0.302474	0.114685	2.63744	0.00835343	0.1918
GB54497	601.548	0.276802	0.104972	2.6369	0.00836673	0.1918
GB50507	147.795	0.430897	0.16351	2.63529	0.00840665	0.192322
GB49227	8227.38	0.187229	0.0710929	2.63359	0.00844886	0.192893
GB49270	6757.22	0.363122	0.138014	2.63106	0.00851199	0.193938
GB48871	813.628	-0.249816	0.0951611	-2.62519	0.00866002	0.196113
GB54175	734.401	0.268137	0.102121	2.62567	0.00864778	0.196113
GB54904	5524.63	0.463712	0.176624	2.62542	0.00865431	0.196113
GB45153	195.517	0.399968	0.152462	2.62339	0.008706	0.196377
GB47372	4333.76	0.244993	0.0933892	2.62336	0.00870681	0.196377
GB41093	70.3468	0.483569	0.184482	2.62123	0.00876139	0.196532
GB51088	856.363	-0.430271	0.16409	-2.62217	0.00873708	0.196532
GB54005	1923.18	0.295662	0.112804	2.62103	0.00876639	0.196532
GB51372	5036.98	0.304358	0.116227	2.61866	0.00882763	0.196837
GB52639	527.641	0.283496	0.108246	2.61899	0.00881899	0.196837
GB55380	1476.97	0.213761	0.0816363	2.61846	0.00883276	0.196837
GB45372	639.878	-0.291832	0.111507	-2.61717	0.0088662	0.196946
GB53908	452.793	-0.323002	0.123429	-2.61691	0.00887287	0.196946
GB44774	316.456	-0.391988	0.150062	-2.61217	0.00899705	0.198913
GB49276	1675.16	0.369743	0.141519	2.61267	0.00898379	0.198913
GB43123	1881.21	0.373183	0.142937	2.61082	0.00903258	0.199277
GB54189	83.9335	-0.413764	0.158519	-2.61019	0.00904915	0.199277
GB41756	6017.63	0.38338	0.146931	2.60926	0.00907377	0.199427
GB48127	2700.58	0.240566	0.0923215	2.60575	0.00916743	0.200697
GB51044	15559.4	0.197117	0.0756311	2.6063	0.00915254	0.200697
GB46817	85.1643	0.46536	0.178833	2.6022	0.00926277	0.202388
GB47344	1152.52	-0.194725	0.0748898	-2.60015	0.0093183	0.203204
GB55218	105.392	-0.477521	0.183731	-2.59903	0.00934884	0.203474
GB46249	355.155	-0.461725	0.177716	-2.59811	0.00937396	0.203624
GB50877	994.136	0.302254	0.116441	2.59578	0.00943765	0.20461
GB45395	232.696	-0.329984	0.127436	-2.5894	0.00961434	0.208038
GB40336	7059.88	0.312757	0.120914	2.58661	0.00969265	0.208342
GB42959	797.86	-0.319224	0.123426	-2.58635	0.0096998	0.208342
GB47441	6425.45	0.208575	0.0806478	2.58624	0.00970287	0.208342
GB52584	59.0522	0.456204	0.176392	2.5863	0.00970123	0.208342
GB40447	18.4834	0.471653	0.182595	2.58305	0.00979303	0.208409
GB41294	600.627	-0.265282	0.102709	-2.58284	0.00979915	0.208409
GB43223	1998.19	0.290964	0.112557	2.58505	0.0097366	0.208409
GB47951	1439.14	0.239462	0.0926886	2.58351	0.0097801	0.208409
GB48816	1331	-0.261902	0.10135	-2.58413	0.00976255	0.208409
GB53568	34540.4	0.365817	0.141702	2.58159	0.00983459	0.208766
GB43302	70981.2	0.329744	0.127844	2.57926	0.00990109	0.209383
GB54430	780.47	0.217894	0.0844702	2.57953	0.00989337	0.209383
GB44129	8245.3	0.217267	0.0842987	2.57735	0.0099561	0.210073
GB44495	573.993	0.39788	0.154407	2.57682	0.00997131	0.210073
GB52513	3176.85	0.25567	0.099281	2.57521	0.0100178	0.210657
[truncated: 14,782 more rows]

## Sheet: Exp2_SFvsHS
BeeBaseID	baseMean	log2FoldChange	lfcSE	stat	pvalue	padj
[truncated: 15,314 more rows]

[truncated: 1 more sheets: Exp2_SFvsINS]
