# Supplementary material for: Seminal fluid compromises visual perception in honeybee queens reducing their survival during additional mating flights
Source: eLife. 2019 Sep 10;8:e45009. doi: 10.7554/eLife.45009 (PMC6739865; doi:10.7554/eLife.45009)
Supplement: Supplementary file 3. — Different pair-wise comparisons are reported in separate sheets. [file elife-45009-supp3.xlsx]

## Sheet: BP_Exp1_INSvsMI
Supplementary File 3 Summary of enriched Biological Process and Molecular Function GO terms at P < 0.05 in all pair-wise comparisons between
treatment groups in both RNA-seq experiments. Different pair-wise comparisons are reported in separate sheets.
GOBPID	Pvalue	OddsRatio	ExpCount	Count	Size	Term
GO:0050794	0.001	2.802	11	22	1567	regulation of cellular process
GO:0050789	0.001	2.683	12	22	1618	regulation of biological process
GO:0065007	0.001	2.58	12	22	1665	biological regulation
GO:0007165	0.003	2.696	6	14	889	signal transduction
GO:0044700	0.004	2.636	7	14	906	single organism signaling
GO:0007154	0.004	2.626	7	14	909	cell communication
GO:0023052	0.004	2.626	7	14	909	signaling
GO:0016042	0.011	14.198	0	2	22	lipid catabolic process
GO:0050896	0.011	2.236	8	15	1130	response to stimulus
GO:0051716	0.011	2.283	7	14	1022	cellular response to stimulus
GO:0090162	0.015	139.244	0	1	2	establishment of epithelial cell polarity
GO:0035058	0.015	139.244	0	1	2	nonmotile primary cilium assembly
GO:0070830	0.015	139.244	0	1	2	bicellular tight junction assembly
GO:0009405	0.022	69.611	0	1	3	pathogenesis
GO:0007043	0.022	69.611	0	1	3	cell-cell junction assembly
GO:0043297	0.022	69.611	0	1	3	apical junction assembly
GO:0034329	0.036	34.794	0	1	5	cell junction assembly
GO:0043547	0.038	4.347	1	3	102	positive regulation of GTPase activity
GO:0018108	0.039	6.902	0	2	43	peptidyl-tyrosine phosphorylation
GO:0018212	0.04	6.737	0	2	44	peptidyl-tyrosine modification
GO:0043087	0.041	4.217	1	3	105	regulation of GTPase activity
GO:0051345	0.041	4.175	1	3	106	positive regulation of hydrolase activity
GO:0045216	0.043	27.831	0	1	6	cell-cell junction organization
GO:0034330	0.043	27.831	0	1	6	cell junction organization
GO:0030010	0.043	27.831	0	1	6	establishment of cell polarity
GO:0007264	0.045	3.202	1	4	185	small GTPase mediated signal transduction

## Sheet: BP_Exp1_SFvsMI
GOBPID	Pvalue	OddsRatio	ExpCount	Count	Size	Term
GO:0050794	0	2.23	34	57	1567	regulation of cellular process
GO:0050789	0	2.134	35	57	1618	regulation of biological process
GO:0065007	0	2.05	36	57	1665	biological regulation
GO:0019222	0	2.155	16	30	747	regulation of metabolic process
GO:0031323	0	2.264	13	26	610	regulation of cellular metabolic process
GO:0080090	0	2.264	13	26	610	regulation of primary metabolic process
GO:0060255	0.001	2.234	13	26	617	regulation of macromolecule metabolic process
GO:2000112	0.001	2.326	11	23	520	regulation of cellular macromolecule biosynthetic process
GO:0031326	0.001	2.296	11	23	526	regulation of cellular biosynthetic process
GO:0010556	0.001	2.296	11	23	526	regulation of macromolecule biosynthetic process
GO:0009889	0.001	2.291	11	23	527	regulation of biosynthetic process
GO:0051171	0.001	2.271	11	23	531	regulation of nitrogen compound metabolic process
GO:0019219	0.001	2.265	11	22	507	regulation of nucleobase-containing compound metabolic process
GO:0006355	0.002	2.222	11	21	490	regulation of transcription, DNA-templated
GO:0010468	0.002	2.163	11	22	528	regulation of gene expression
GO:1903506	0.002	2.197	11	21	495	regulation of nucleic acid-templated transcription
GO:2001141	0.002	2.192	11	21	496	regulation of RNA biosynthetic process
GO:0051252	0.002	2.177	11	21	499	regulation of RNA metabolic process
GO:0051049	0.002	6.166	1	5	43	regulation of transport
GO:0006351	0.004	2.027	12	22	559	transcription, DNA-templated
GO:0032879	0.004	5.32	1	5	49	regulation of localization
GO:0043170	0.004	1.607	52	68	2437	macromolecule metabolic process
GO:0097659	0.004	2.002	12	22	565	nucleic acid-templated transcription
GO:0044712	0.004	3.712	2	7	96	single-organism catabolic process
GO:0034762	0.005	6.424	1	4	33	regulation of transmembrane transport
GO:0034765	0.005	6.424	1	4	33	regulation of ion transmembrane transport
GO:0043269	0.005	6.424	1	4	33	regulation of ion transport
GO:0032774	0.005	1.967	12	22	574	RNA biosynthetic process
GO:0018130	0.005	1.848	16	27	757	heterocycle biosynthetic process
GO:1901362	0.006	1.837	16	27	761	organic cyclic compound biosynthetic process
GO:0044275	0.007	23.034	0	2	6	cellular carbohydrate catabolic process
GO:0019438	0.008	1.803	16	26	742	aromatic compound biosynthetic process
GO:0006508	0.008	2.063	9	17	417	proteolysis
GO:0034654	0.008	1.815	15	25	707	nucleobase-containing compound biosynthetic process
GO:0051716	0.009	1.681	22	33	1022	cellular response to stimulus
GO:0044724	0.01	7.718	0	3	21	single-organism carbohydrate catabolic process
GO:0071804	0.01	5.169	1	4	40	cellular potassium ion transport
GO:0071805	0.01	5.169	1	4	40	potassium ion transmembrane transport
GO:0006897	0.011	7.311	0	3	22	endocytosis
GO:0016052	0.011	7.311	0	3	22	carbohydrate catabolic process
GO:0016042	0.011	7.311	0	3	22	lipid catabolic process
GO:0050896	0.013	1.608	24	35	1130	response to stimulus
GO:0006813	0.021	4.129	1	4	49	potassium ion transport
GO:0032222	0.022	Inf	0	1	1	regulation of synaptic transmission, cholinergic
GO:0006726	0.022	Inf	0	1	1	eye pigment biosynthetic process
GO:0006727	0.022	Inf	0	1	1	ommochrome biosynthetic process
GO:0006654	0.022	Inf	0	1	1	phosphatidic acid biosynthetic process
GO:0048069	0.022	Inf	0	1	1	eye pigmentation
GO:1903818	0.022	Inf	0	1	1	positive regulation of voltage-gated potassium channel activity
GO:0000451	0.022	Inf	0	1	1	rRNA 2'-O-methylation
GO:0000453	0.022	Inf	0	1	1	enzyme-directed rRNA 2'-O-methylation
GO:0046473	0.022	Inf	0	1	1	phosphatidic acid metabolic process
GO:0046152	0.022	Inf	0	1	1	ommochrome metabolic process
GO:0046158	0.022	Inf	0	1	1	ocellus pigment metabolic process
GO:0046174	0.022	Inf	0	1	1	polyol catabolic process
GO:0019310	0.022	Inf	0	1	1	inositol catabolic process
GO:0033060	0.022	Inf	0	1	1	ocellus pigmentation
GO:0043324	0.022	Inf	0	1	1	pigment metabolic process involved in developmental pigmentation
GO:1901016	0.022	Inf	0	1	1	regulation of potassium ion transmembrane transporter activity
GO:1901018	0.022	Inf	0	1	1	positive regulation of potassium ion transmembrane transporter activity
GO:0042441	0.022	Inf	0	1	1	eye pigment metabolic process
GO:0008055	0.022	Inf	0	1	1	ocellus pigment biosynthetic process
GO:0043474	0.022	Inf	0	1	1	pigment metabolic process involved in pigmentation
GO:0050764	0.022	Inf	0	1	1	regulation of phagocytosis
GO:0043266	0.022	Inf	0	1	1	regulation of potassium ion transport
GO:0043268	0.022	Inf	0	1	1	positive regulation of potassium ion transport
GO:1901381	0.022	Inf	0	1	1	positive regulation of potassium ion transmembrane transport
GO:1901379	0.022	Inf	0	1	1	regulation of potassium ion transmembrane transport
GO:0044700	0.028	1.565	20	28	906	single organism signaling
GO:0007154	0.029	1.558	20	28	909	cell communication
GO:0023052	0.029	1.558	20	28	909	signaling
GO:0034645	0.036	1.516	21	29	966	cellular macromolecule biosynthetic process
GO:0007165	0.038	1.527	19	27	889	signal transduction
GO:0009059	0.042	1.493	21	29	978	macromolecule biosynthetic process
GO:0016070	0.042	1.521	18	26	857	RNA metabolic process
GO:0050802	0.043	45.748	0	1	2	circadian sleep/wake cycle, sleep
GO:2001257	0.043	45.748	0	1	2	regulation of cation channel activity
GO:2001259	0.043	45.748	0	1	2	positive regulation of cation channel activity
GO:0051053	0.043	45.748	0	1	2	negative regulation of DNA metabolic process
GO:0006271	0.043	45.748	0	1	2	DNA strand elongation involved in DNA replication
GO:0006273	0.043	45.748	0	1	2	lagging strand elongation
GO:0022410	0.043	45.748	0	1	2	circadian sleep/wake cycle process
GO:0008156	0.043	45.748	0	1	2	negative regulation of DNA replication
GO:0010959	0.043	45.748	0	1	2	regulation of metal ion transport
GO:0034764	0.043	45.748	0	1	2	positive regulation of transmembrane transport
GO:0034767	0.043	45.748	0	1	2	positive regulation of ion transmembrane transport
GO:0030431	0.043	45.748	0	1	2	sleep
GO:0090329	0.043	45.748	0	1	2	regulation of DNA-dependent DNA replication
GO:0033567	0.043	45.748	0	1	2	DNA replication, Okazaki fragment processing
GO:0030100	0.043	45.748	0	1	2	regulation of endocytosis
GO:0090162	0.043	45.748	0	1	2	establishment of epithelial cell polarity
GO:0035058	0.043	45.748	0	1	2	nonmotile primary cilium assembly
GO:0048066	0.043	45.748	0	1	2	developmental pigmentation
GO:2000104	0.043	45.748	0	1	2	negative regulation of DNA-dependent DNA replication
GO:1901616	0.043	45.748	0	1	2	organic hydroxy compound catabolic process
GO:0070189	0.043	45.748	0	1	2	kynurenine metabolic process
GO:0022616	0.043	45.748	0	1	2	DNA strand elongation
GO:0005980	0.043	45.748	0	1	2	glycogen catabolic process
GO:0045187	0.043	45.748	0	1	2	regulation of circadian sleep/wake cycle, sleep
GO:0046164	0.043	45.748	0	1	2	alcohol catabolic process
GO:0048478	0.043	45.748	0	1	2	replication fork protection
GO:0070830	0.043	45.748	0	1	2	bicellular tight junction assembly
GO:0006020	0.043	45.748	0	1	2	inositol metabolic process
GO:0006000	0.043	45.748	0	1	2	fructose metabolic process
GO:0006003	0.043	45.748	0	1	2	fructose 2,6-bisphosphate metabolic process
GO:0019441	0.043	45.748	0	1	2	tryptophan catabolic process to kynurenine
GO:0043473	0.043	45.748	0	1	2	pigmentation
GO:1904062	0.043	45.748	0	1	2	regulation of cation transmembrane transport
GO:1904064	0.043	45.748	0	1	2	positive regulation of cation transmembrane transport
GO:0032411	0.043	45.748	0	1	2	positive regulation of transporter activity
GO:0032414	0.043	45.748	0	1	2	positive regulation of ion transmembrane transporter activity
GO:0043270	0.043	45.748	0	1	2	positive regulation of ion transport
GO:0006438	0.043	45.748	0	1	2	valyl-tRNA aminoacylation
GO:0042745	0.043	45.748	0	1	2	circadian sleep/wake cycle
GO:0042749	0.043	45.748	0	1	2	regulation of circadian sleep/wake cycle
GO:0044238	0.045	1.363	64	74	2958	primary metabolic process
GO:0006182	0.045	6.57	0	2	16	cGMP biosynthetic process
GO:0046068	0.045	6.57	0	2	16	cGMP metabolic process

## Sheet: BP_Exp2_INSvsHS
GOBPID	Pvalue	OddsRatio	ExpCount	Count	Size	Term
GO:0007154	0	2.248	22	42	909	cell communication
GO:0006182	0	18.501	0	5	16	cGMP biosynthetic process
GO:0046068	0	18.501	0	5	16	cGMP metabolic process
GO:0007165	0	2.232	22	41	889	signal transduction
GO:0007218	0	11.155	1	6	28	neuropeptide signaling pathway
GO:0044700	0	2.181	22	41	906	single organism signaling
GO:0023052	0	2.172	22	41	909	signaling
GO:0052652	0	13.558	0	5	20	cyclic purine nucleotide metabolic process
GO:0007186	0	3.691	4	13	161	G-protein coupled receptor signaling pathway
GO:0051716	0	1.946	25	42	1022	cellular response to stimulus
GO:0050896	0	1.895	28	45	1130	response to stimulus
GO:0050789	0	1.794	40	59	1618	regulation of biological process
GO:0065007	0.001	1.773	41	60	1665	biological regulation
GO:0007291	0.001	Inf	0	2	2	sperm individualization
GO:0009190	0.001	8.462	1	5	29	cyclic nucleotide biosynthetic process
GO:0050794	0.001	1.772	39	57	1567	regulation of cellular process
GO:0044763	0.001	1.708	64	84	2583	single-organism cellular process
GO:0009187	0.001	8.122	1	5	30	cyclic nucleotide metabolic process
GO:0044699	0.001	1.705	80	100	3250	single-organism process
GO:0007349	0.002	79.948	0	2	3	cellularization
GO:0009152	0.004	4.438	2	6	61	purine ribonucleotide biosynthetic process
GO:1903047	0.005	5.064	1	5	45	mitotic cell cycle process
GO:0006164	0.005	4.134	2	6	65	purine nucleotide biosynthetic process
GO:0048856	0.005	3.569	2	7	87	anatomical structure development
GO:0048515	0.006	26.641	0	2	5	spermatid differentiation
GO:0007286	0.006	26.641	0	2	5	spermatid development
GO:0035556	0.006	2.17	8	16	324	intracellular signal transduction
GO:0048646	0.007	9.267	0	3	16	anatomical structure formation involved in morphogenesis
GO:0072522	0.007	3.869	2	6	69	purine-containing compound biosynthetic process
GO:0046390	0.007	3.808	2	6	70	ribose phosphate biosynthetic process
GO:0009260	0.007	3.808	2	6	70	ribonucleotide biosynthetic process
GO:0000278	0.007	4.497	1	5	50	mitotic cell cycle
GO:0030010	0.009	19.977	0	2	6	establishment of cell polarity
GO:0051704	0.011	5.037	1	4	36	multi-organism process
GO:0007283	0.012	15.979	0	2	7	spermatogenesis
GO:0048232	0.012	15.979	0	2	7	male gamete generation
GO:0019693	0.018	2.789	3	7	109	ribose phosphate metabolic process
GO:0007163	0.019	11.41	0	2	9	establishment or maintenance of cell polarity
GO:0022412	0.019	11.41	0	2	9	cellular process involved in reproduction in multicellular organism
GO:0007281	0.019	11.41	0	2	9	germ cell development
GO:0003006	0.019	11.41	0	2	9	developmental process involved in reproduction
GO:0035239	0.024	9.982	0	2	10	tube morphogenesis
GO:0072393	0.025	Inf	0	1	1	microtubule anchoring at microtubule organizing center
GO:0034454	0.025	Inf	0	1	1	microtubule anchoring at centrosome
GO:0008407	0.025	Inf	0	1	1	chaeta morphogenesis
GO:0022416	0.025	Inf	0	1	1	chaeta development
GO:0007290	0.025	Inf	0	1	1	spermatid nucleus elongation
GO:0007289	0.025	Inf	0	1	1	spermatid nucleus differentiation
GO:0015889	0.025	Inf	0	1	1	cobalamin transport
GO:0006584	0.025	Inf	0	1	1	catecholamine metabolic process
GO:0051180	0.025	Inf	0	1	1	vitamin transport
GO:0035148	0.025	Inf	0	1	1	tube formation
GO:0042423	0.025	Inf	0	1	1	catecholamine biosynthetic process
GO:0009712	0.025	Inf	0	1	1	catechol-containing compound metabolic process
GO:0009713	0.025	Inf	0	1	1	catechol-containing compound biosynthetic process
GO:0007017	0.027	2.536	3	7	119	microtubule-based process
GO:0009150	0.028	2.759	2	6	94	purine ribonucleotide metabolic process
GO:0044702	0.029	8.872	0	2	11	single organism reproductive process
GO:0007276	0.029	8.872	0	2	11	gamete generation
GO:0035295	0.029	8.872	0	2	11	tube development
GO:0009653	0.03	3.656	1	4	48	anatomical structure morphogenesis
GO:0022402	0.03	3.056	2	5	71	cell cycle process
GO:0044767	0.033	2.273	4	8	151	single-organism developmental process
GO:0006323	0.034	4.624	1	3	29	DNA packaging
GO:0032502	0.035	2.241	4	8	153	developmental process
GO:0006163	0.035	2.608	2	6	99	purine nucleotide metabolic process
GO:0007264	0.039	2.081	5	9	185	small GTPase mediated signal transduction
GO:0048609	0.04	7.256	0	2	13	multicellular organismal reproductive process
GO:0032504	0.04	7.256	0	2	13	multicellular organism reproduction
GO:0009259	0.042	2.499	3	6	103	ribonucleotide metabolic process
GO:0000226	0.044	4.143	1	3	32	microtubule cytoskeleton organization
GO:0022414	0.045	6.65	0	2	14	reproductive process
GO:0044703	0.045	6.65	0	2	14	multi-organism reproductive process
GO:0019953	0.045	6.65	0	2	14	sexual reproduction
GO:0002682	0.045	6.65	0	2	14	regulation of immune system process
GO:1901293	0.047	2.423	3	6	106	nucleoside phosphate biosynthetic process
GO:0009165	0.047	2.423	3	6	106	nucleotide biosynthetic process
GO:0030316	0.049	39.716	0	1	2	osteoclast differentiation
GO:0006817	0.049	39.716	0	1	2	phosphate ion transport
GO:0002761	0.049	39.716	0	1	2	regulation of myeloid leukocyte differentiation
GO:0090162	0.049	39.716	0	1	2	establishment of epithelial cell polarity
GO:0035058	0.049	39.716	0	1	2	nonmotile primary cilium assembly
GO:0035071	0.049	39.716	0	1	2	salivary gland cell autophagic cell death
GO:0001682	0.049	39.716	0	1	2	tRNA 5'-leader removal
GO:0000132	0.049	39.716	0	1	2	establishment of mitotic spindle orientation
GO:0070830	0.049	39.716	0	1	2	bicellular tight junction assembly
GO:0048102	0.049	39.716	0	1	2	autophagic cell death
GO:0040001	0.049	39.716	0	1	2	establishment of mitotic spindle localization
GO:0045670	0.049	39.716	0	1	2	regulation of osteoclast differentiation
GO:0019233	0.049	39.716	0	1	2	sensory perception of pain
GO:0016319	0.049	39.716	0	1	2	mushroom body development

## Sheet: BP_Exp2_SFvsHS
GOBPID	Pvalue	OddsRatio	ExpCount	Count	Size	Term
GO:0007165	0	2.279	18	34	889	signal transduction
GO:0044700	0	2.228	18	34	906	single organism signaling
GO:0007154	0	2.219	18	34	909	cell communication
GO:0023052	0	2.219	18	34	909	signaling
GO:0023051	0.001	4.453	2	8	100	regulation of signaling
GO:0042537	0.001	98.96	0	2	3	benzene-containing compound metabolic process
GO:0006568	0.001	98.96	0	2	3	tryptophan metabolic process
GO:0006569	0.001	98.96	0	2	3	tryptophan catabolic process
GO:0006586	0.001	98.96	0	2	3	indolalkylamine metabolic process
GO:0009310	0.001	98.96	0	2	3	amine catabolic process
GO:0046218	0.001	98.96	0	2	3	indolalkylamine catabolic process
GO:0042436	0.001	98.96	0	2	3	indole-containing compound catabolic process
GO:0042402	0.001	98.96	0	2	3	cellular biogenic amine catabolic process
GO:0051716	0.002	1.923	21	34	1022	cellular response to stimulus
GO:0044699	0.002	1.736	65	82	3250	single-organism process
GO:0000023	0.002	49.472	0	2	4	maltose metabolic process
GO:0000188	0.002	49.472	0	2	4	inactivation of MAPK activity
GO:0042430	0.002	49.472	0	2	4	indole-containing compound metabolic process
GO:0043405	0.002	49.472	0	2	4	regulation of MAP kinase activity
GO:0043407	0.002	49.472	0	2	4	negative regulation of MAP kinase activity
GO:0043409	0.002	49.472	0	2	4	negative regulation of MAPK cascade
GO:0000165	0.003	12.448	0	3	15	MAPK cascade
GO:0009074	0.004	32.976	0	2	5	aromatic amino acid family catabolic process
GO:0050896	0.004	1.769	23	35	1130	response to stimulus
GO:1902532	0.008	19.779	0	2	7	negative regulation of intracellular signal transduction
GO:0035335	0.009	5.405	1	4	41	peptidyl-tyrosine dephosphorylation
GO:0006030	0.009	4.256	1	5	64	chitin metabolic process
GO:0023014	0.009	7.853	0	3	22	signal transduction by protein phosphorylation
GO:1901071	0.01	4.115	1	5	66	glucosamine-containing compound metabolic process
GO:0009966	0.01	3.517	2	6	92	regulation of signal transduction
GO:0006040	0.012	3.983	1	5	68	amino sugar metabolic process
GO:0010646	0.013	3.321	2	6	97	regulation of cell communication
GO:0071901	0.013	14.123	0	2	9	negative regulation of protein serine/threonine kinase activity
GO:0043408	0.013	14.123	0	2	9	regulation of MAPK cascade
GO:0007186	0.016	2.651	3	8	161	G-protein coupled receptor signaling pathway
GO:0019674	0.016	12.356	0	2	10	NAD metabolic process
GO:0006576	0.016	12.356	0	2	10	cellular biogenic amine metabolic process
GO:0033673	0.016	12.356	0	2	10	negative regulation of kinase activity
GO:0009308	0.016	12.356	0	2	10	amine metabolic process
GO:0001933	0.016	12.356	0	2	10	negative regulation of protein phosphorylation
GO:0006469	0.016	12.356	0	2	10	negative regulation of protein kinase activity
GO:0044106	0.016	12.356	0	2	10	cellular amine metabolic process
GO:0048583	0.017	3.113	2	6	103	regulation of response to stimulus
GO:0019363	0.02	10.981	0	2	11	pyridine nucleotide biosynthetic process
GO:0019359	0.02	10.981	0	2	11	nicotinamide nucleotide biosynthetic process
GO:0042326	0.02	10.981	0	2	11	negative regulation of phosphorylation
GO:0009190	0.02	5.732	1	3	29	cyclic nucleotide biosynthetic process
GO:0045859	0.02	5.732	1	3	29	regulation of protein kinase activity
GO:0019805	0.02	Inf	0	1	1	quinolinate biosynthetic process
GO:0070084	0.02	Inf	0	1	1	protein initiator methionine removal
GO:0015844	0.02	Inf	0	1	1	monoamine transport
GO:0034627	0.02	Inf	0	1	1	'de novo' NAD biosynthetic process
GO:0035214	0.02	Inf	0	1	1	eye-antennal disc development
GO:0046874	0.02	Inf	0	1	1	quinolinate metabolic process
GO:0043420	0.02	Inf	0	1	1	anthranilate metabolic process
GO:0007379	0.02	Inf	0	1	1	segment specification
GO:0034354	0.02	Inf	0	1	1	'de novo' NAD biosynthetic process from tryptophan
GO:0007469	0.02	Inf	0	1	1	antennal development
GO:0009187	0.022	5.519	1	3	30	cyclic nucleotide metabolic process
GO:0006022	0.022	3.339	2	5	80	aminoglycan metabolic process
GO:0006470	0.022	3.339	2	5	80	protein dephosphorylation
GO:0045936	0.023	9.882	0	2	12	negative regulation of phosphate metabolic process
GO:0010563	0.023	9.882	0	2	12	negative regulation of phosphorus metabolic process
GO:0043549	0.024	5.321	1	3	31	regulation of kinase activity
GO:0001932	0.024	5.321	1	3	31	regulation of protein phosphorylation
GO:0006468	0.026	1.998	6	12	319	protein phosphorylation
GO:0009072	0.027	8.982	0	2	13	aromatic amino acid family metabolic process
GO:0005984	0.027	8.982	0	2	13	disaccharide metabolic process
GO:0044763	0.028	1.432	52	63	2583	single-organism cellular process
GO:0035556	0.029	1.965	7	12	324	intracellular signal transduction
GO:0003333	0.031	8.232	0	2	14	amino acid transmembrane transport
GO:1901606	0.031	8.232	0	2	14	alpha-amino acid catabolic process
GO:0042325	0.033	4.653	1	3	35	regulation of phosphorylation
GO:0050794	0.034	1.456	32	41	1567	regulation of cellular process
GO:0051338	0.035	4.511	1	3	36	regulation of transferase activity
GO:0050789	0.036	1.445	33	42	1618	regulation of biological process
GO:0006865	0.036	7.598	0	2	15	amino acid transport
GO:0051348	0.036	7.598	0	2	15	negative regulation of transferase activity
GO:0072525	0.036	7.598	0	2	15	pyridine-containing compound biosynthetic process
GO:0018344	0.04	49.087	0	1	2	protein geranylgeranylation
GO:0035058	0.04	49.087	0	1	2	nonmotile primary cilium assembly
GO:0090257	0.04	49.087	0	1	2	regulation of muscle system process
GO:0070189	0.04	49.087	0	1	2	kynurenine metabolic process
GO:0006937	0.04	49.087	0	1	2	regulation of muscle contraction
GO:0019441	0.04	49.087	0	1	2	tryptophan catabolic process to kynurenine
GO:0035282	0.04	49.087	0	1	2	segmentation
GO:0006182	0.04	7.054	0	2	16	cGMP biosynthetic process
GO:0046068	0.04	7.054	0	2	16	cGMP metabolic process
GO:1903825	0.04	7.054	0	2	16	organic acid transmembrane transport
GO:0031400	0.04	7.054	0	2	16	negative regulation of protein modification process
GO:0009968	0.045	6.582	0	2	17	negative regulation of signal transduction
GO:0071900	0.045	6.582	0	2	17	regulation of protein serine/threonine kinase activity
GO:0023057	0.045	6.582	0	2	17	negative regulation of signaling
GO:0010648	0.045	6.582	0	2	17	negative regulation of cell communication
GO:0048585	0.045	6.582	0	2	17	negative regulation of response to stimulus
GO:0098656	0.046	4.021	1	3	40	anion transmembrane transport
GO:0009063	0.05	6.17	0	2	18	cellular amino acid catabolic process

## Sheet: BP_Exp2_SFvsINS
GOBPID	Pvalue	OddsRatio	ExpCount	Count	Size	Term
GO:0098655	0	2.439	11	24	174	cation transmembrane transport
GO:0098662	0	2.551	9	21	146	inorganic cation transmembrane transport
GO:0007052	0	19.792	0	4	7	mitotic spindle organization
GO:0098660	0.001	2.369	10	22	163	inorganic ion transmembrane transport
GO:1902600	0.001	3.51	4	11	58	hydrogen ion transmembrane transport
GO:0007051	0.001	14.842	1	4	8	spindle organization
GO:0071822	0.001	2.54	8	17	118	protein complex subunit organization
GO:0006818	0.002	3.233	4	11	62	hydrogen transport
GO:0015992	0.002	3.233	4	11	62	proton transport
GO:0015672	0.002	2.362	8	18	133	monovalent inorganic cation transport
GO:0006812	0.002	1.997	14	25	215	cation transport
GO:0051260	0.002	6.755	1	5	16	protein homooligomerization
GO:0022900	0.002	6.755	1	5	16	electron transport chain
GO:0034762	0.004	4.011	2	7	33	regulation of transmembrane transport
GO:0034765	0.004	4.011	2	7	33	regulation of ion transmembrane transport
GO:0043269	0.004	4.011	2	7	33	regulation of ion transport
GO:0035556	0.005	1.727	21	33	324	intracellular signal transduction
GO:0009152	0.005	2.931	4	10	61	purine ribonucleotide biosynthetic process
GO:0034220	0.005	1.783	18	29	276	ion transmembrane transport
GO:0051259	0.005	4.463	2	6	26	protein oligomerization
GO:0051049	0.005	3.409	3	8	43	regulation of transport
GO:0050794	0.005	1.347	100	122	1567	regulation of cellular process
GO:0050789	0.006	1.335	103	125	1618	regulation of biological process
GO:0065007	0.007	1.329	106	128	1665	biological regulation
GO:0006914	0.007	4.95	1	5	20	autophagy
GO:0006164	0.007	2.716	4	10	65	purine nucleotide biosynthetic process
GO:0006754	0.01	5.931	1	4	14	ATP biosynthetic process
GO:0015985	0.01	5.931	1	4	14	energy coupled proton transport, down electrochemical gradient
GO:0015986	0.01	5.931	1	4	14	ATP synthesis coupled proton transport
GO:0043933	0.01	1.798	14	23	216	macromolecular complex subunit organization
GO:0072522	0.011	2.53	4	10	69	purine-containing compound biosynthetic process
GO:0032879	0.011	2.907	3	8	49	regulation of localization
GO:0043462	0.012	29.55	0	2	3	regulation of ATPase activity
GO:0046390	0.012	2.488	4	10	70	ribose phosphate biosynthetic process
GO:0009260	0.012	2.488	4	10	70	ribonucleotide biosynthetic process
GO:0023052	0.013	1.371	58	74	909	signaling
GO:0000226	0.014	3.429	2	6	32	microtubule cytoskeleton organization
GO:0009168	0.014	3.429	2	6	32	purine ribonucleoside monophosphate biosynthetic process
GO:0007010	0.014	2.215	6	12	93	cytoskeleton organization
GO:0006811	0.015	1.563	23	34	364	ion transport
GO:0009150	0.016	2.187	6	12	94	purine ribonucleotide metabolic process
GO:0007268	0.016	3.906	2	5	24	synaptic transmission
GO:0006182	0.016	4.941	1	4	16	cGMP biosynthetic process
GO:0046068	0.016	4.941	1	4	16	cGMP metabolic process
GO:0009127	0.016	3.302	2	6	33	purine nucleoside monophosphate biosynthetic process
GO:0044700	0.017	1.353	58	73	906	single organism signaling
GO:0007154	0.018	1.347	58	73	909	cell communication
GO:0070271	0.018	2.219	5	11	85	protein complex biogenesis
GO:0006461	0.018	2.219	5	11	85	protein complex assembly
GO:0022607	0.02	1.834	10	17	156	cellular component assembly
GO:0019693	0.02	2.024	7	13	109	ribose phosphate metabolic process
GO:0060429	0.022	6.342	1	3	10	epithelium development
GO:0044208	0.022	14.773	0	2	4	'de novo' AMP biosynthetic process
GO:0006163	0.023	2.06	6	12	99	purine nucleotide metabolic process
GO:0009145	0.024	4.233	1	4	18	purine nucleoside triphosphate biosynthetic process
GO:0009206	0.024	4.233	1	4	18	purine ribonucleoside triphosphate biosynthetic process
GO:0046129	0.025	2.97	2	6	36	purine ribonucleoside biosynthetic process
GO:0042451	0.025	2.97	2	6	36	purine nucleoside biosynthetic process
GO:0007267	0.026	3.371	2	5	27	cell-cell signaling
GO:0055085	0.029	1.395	35	46	547	transmembrane transport
GO:0007218	0.03	3.224	2	5	28	neuropeptide signaling pathway
GO:0009259	0.03	1.968	7	12	103	ribonucleotide metabolic process
GO:0007165	0.031	1.311	57	70	889	signal transduction
GO:0065003	0.032	1.884	7	13	116	macromolecular complex assembly
GO:0016043	0.033	1.419	29	39	455	cellular component organization
GO:0052652	0.035	3.703	1	4	20	cyclic purine nucleotide metabolic process
GO:0030150	0.036	9.847	0	2	5	protein import into mitochondrial matrix
GO:0009435	0.036	9.847	0	2	5	NAD biosynthetic process
GO:0051336	0.036	1.765	9	15	142	regulation of hydrolase activity
GO:1901293	0.036	1.904	7	12	106	nucleoside phosphate biosynthetic process
GO:0009165	0.036	1.904	7	12	106	nucleotide biosynthetic process
GO:0022904	0.037	4.931	1	3	12	respiratory electron transport chain
GO:0055114	0.039	1.367	35	45	544	oxidation-reduction process
GO:0007229	0.039	2.965	2	5	30	integrin-mediated signaling pathway
GO:0071804	0.039	2.619	3	6	40	cellular potassium ion transport
GO:0071805	0.039	2.619	3	6	40	potassium ion transmembrane transport
GO:0009142	0.041	3.484	1	4	21	nucleoside triphosphate biosynthetic process
GO:0009201	0.041	3.484	1	4	21	ribonucleoside triphosphate biosynthetic process
GO:0072521	0.041	1.864	7	12	108	purine-containing compound metabolic process
GO:0009156	0.043	2.544	3	6	41	ribonucleoside monophosphate biosynthetic process
GO:0050790	0.045	1.598	13	19	197	regulation of catalytic activity
GO:0009167	0.045	2.162	4	8	63	purine ribonucleoside monophosphate metabolic process
GO:0009072	0.045	4.437	1	3	13	aromatic amino acid family metabolic process
GO:0009888	0.045	4.437	1	3	13	tissue development
GO:0009126	0.049	2.123	4	8	64	purine nucleoside monophosphate metabolic process

## Sheet: MF_Exp1_INSvsMI
GOMFID	Pvalue	OddsRatio	ExpCount	Count	Size	Term
GO:0008081	0	16.528	0	4	43	phosphoric diester hydrolase activity
GO:0008237	0.001	7.863	1	5	109	metallopeptidase activity
GO:0004435	0.001	61.777	0	2	7	phosphatidylinositol phospholipase C activity
GO:0004629	0.001	61.777	0	2	7	phospholipase C activity
GO:0042578	0.004	5.413	1	5	155	phosphoric ester hydrolase activity
GO:0016248	0.007	Inf	0	1	1	channel inhibitor activity
GO:0008200	0.007	Inf	0	1	1	ion channel inhibitor activity
GO:0004222	0.007	8.257	0	3	60	metalloendopeptidase activity
GO:0004114	0.008	17.127	0	2	20	3',5'-cyclic-nucleotide phosphodiesterase activity
GO:0004112	0.009	16.223	0	2	21	cyclic-nucleotide phosphodiesterase activity
GO:0004620	0.009	16.223	0	2	21	phospholipase activity
GO:0016247	0.013	151.023	0	1	2	channel regulator activity
GO:0004177	0.014	12.318	0	2	27	aminopeptidase activity
GO:0043565	0.014	3.812	1	5	216	sequence-specific DNA binding
GO:0016298	0.015	11.843	0	2	28	lipase activity
GO:0008239	0.02	75.5	0	1	3	dipeptidyl-peptidase activity
GO:0051082	0.02	9.925	0	2	33	unfolded protein binding
GO:0004871	0.022	2.759	3	7	423	signal transducer activity
GO:0060089	0.024	2.69	3	7	433	molecular transducer activity
GO:0098772	0.028	3.762	1	4	172	molecular function regulator
GO:0005242	0.033	37.739	0	1	5	inward rectifier potassium channel activity
GO:0004713	0.034	7.493	0	2	43	protein tyrosine kinase activity
GO:0001071	0.044	3.228	1	4	199	nucleic acid binding transcription factor activity
GO:0003700	0.044	3.228	1	4	199	transcription factor activity, sequence-specific DNA binding
GO:0004672	0.046	2.75	2	5	294	protein kinase activity
GO:0004715	0.046	25.152	0	1	7	non-membrane spanning protein tyrosine kinase activity

## Sheet: MF_Exp1_SFvsMI
GOMFID	Pvalue	OddsRatio	ExpCount	Count	Size	Term
GO:0043565	0	4.042	5	17	216	sequence-specific DNA binding
GO:0008237	0	5.165	2	11	109	metallopeptidase activity
GO:0008081	0	8.782	1	7	43	phosphoric diester hydrolase activity
GO:0004435	0	33.122	0	3	7	phosphatidylinositol phospholipase C activity
GO:0004629	0	33.122	0	3	7	phospholipase C activity
GO:0004620	0.001	10.441	0	4	21	phospholipase activity
GO:0070011	0.001	2.582	7	16	303	peptidase activity, acting on L-amino acid peptides
GO:0004222	0.002	4.97	1	6	60	metalloendopeptidase activity
GO:0004175	0.003	2.858	4	11	186	endopeptidase activity
GO:0008233	0.003	2.334	7	16	332	peptidase activity
GO:0016298	0.003	7.388	1	4	28	lipase activity
GO:0003677	0.004	1.915	14	25	639	DNA binding
GO:0005242	0.005	29.248	0	2	5	inward rectifier potassium channel activity
GO:0042578	0.008	2.776	3	9	155	phosphoric ester hydrolase activity
GO:0004114	0.01	7.778	0	3	20	3',5'-cyclic-nucleotide phosphodiesterase activity
GO:0004112	0.011	7.345	0	3	21	cyclic-nucleotide phosphodiesterase activity
GO:0016805	0.013	14.617	0	2	8	dipeptidase activity
GO:0016701	0.016	12.527	0	2	9	oxidoreductase activity, acting on single donors with incorporation of molecular oxygen
GO:0005249	0.018	6.006	1	3	25	voltage-gated potassium channel activity
GO:0004630	0.023	Inf	0	1	1	phospholipase D activity
GO:0016248	0.023	Inf	0	1	1	channel inhibitor activity
GO:0046920	0.023	Inf	0	1	1	alpha-(1->3)-fucosyltransferase activity
GO:0034235	0.023	Inf	0	1	1	GPI anchor binding
GO:0004054	0.023	Inf	0	1	1	arginine kinase activity
GO:0008200	0.023	Inf	0	1	1	ion channel inhibitor activity
GO:0004833	0.023	Inf	0	1	1	tryptophan 2,3-dioxygenase activity
GO:0018392	0.023	Inf	0	1	1	glycoprotein 3-alpha-L-fucosyltransferase activity
GO:0050113	0.023	Inf	0	1	1	inositol oxygenase activity
GO:0008238	0.023	3.309	2	5	72	exopeptidase activity
GO:0016788	0.023	1.923	8	14	344	hydrolase activity, acting on ester bonds
GO:0004519	0.039	3.331	1	4	57	endonuclease activity
GO:0098772	0.04	2.175	4	8	172	molecular function regulator
GO:0016247	0.045	43.593	0	1	2	channel regulator activity
GO:0004332	0.045	43.593	0	1	2	fructose-bisphosphate aldolase activity
GO:0019202	0.045	43.593	0	1	2	amino acid kinase activity
GO:0004133	0.045	43.593	0	1	2	glycogen debranching enzyme activity
GO:0004134	0.045	43.593	0	1	2	4-alpha-glucanotransferase activity
GO:0004135	0.045	43.593	0	1	2	amylo-alpha-1,6-glucosidase activity
GO:0043142	0.045	43.593	0	1	2	single-stranded DNA-dependent ATPase activity
GO:0003873	0.045	43.593	0	1	2	6-phosphofructo-2-kinase activity
GO:0004832	0.045	43.593	0	1	2	valine-tRNA ligase activity
GO:0046872	0.046	1.39	34	43	1499	metal ion binding
GO:0022843	0.047	3.997	1	3	36	voltage-gated cation channel activity
GO:0004383	0.049	6.257	0	2	16	guanylate cyclase activity

## Sheet: MF_Exp2_INSvsHS
GOMFID	Pvalue	OddsRatio	ExpCount	Count	Size	Term
GO:0004383	0	18.749	0	5	16	guanylate cyclase activity
GO:0009975	0	12.88	1	5	21	cyclase activity
GO:0016849	0.001	8.232	1	5	30	phosphorus-oxygen lyase activity
GO:0051219	0.002	81.081	0	2	3	phosphoprotein binding
GO:0001784	0.002	81.081	0	2	3	phosphotyrosine binding
GO:0045309	0.002	81.081	0	2	3	protein phosphorylated amino acid binding
GO:0046983	0.002	3.192	3	10	141	protein dimerization activity
GO:0046906	0.003	3.651	2	8	99	tetrapyrrole binding
GO:0005515	0.003	2.034	12	22	487	protein binding
GO:0005102	0.004	4.263	2	6	64	receptor binding
GO:0016829	0.005	3.252	3	8	110	lyase activity
GO:0020037	0.009	3.21	2	7	97	heme binding
GO:0008083	0.012	7.181	0	3	20	growth factor activity
GO:0005200	0.014	6.781	1	3	21	structural constituent of cytoskeleton
GO:0004222	0.015	3.724	1	5	60	metalloendopeptidase activity
GO:0008237	0.017	2.827	3	7	109	metallopeptidase activity
GO:0015297	0.019	11.572	0	2	9	antiporter activity
GO:0016248	0.024	Inf	0	1	1	channel inhibitor activity
GO:0052866	0.024	Inf	0	1	1	phosphatidylinositol phosphate phosphatase activity
GO:0015368	0.024	Inf	0	1	1	calcium:cation antiporter activity
GO:1901677	0.024	Inf	0	1	1	phosphate transmembrane transporter activity
GO:0042043	0.024	Inf	0	1	1	neurexin family protein binding
GO:0004750	0.024	Inf	0	1	1	ribulose-phosphate 3-epimerase activity
GO:0004054	0.024	Inf	0	1	1	arginine kinase activity
GO:0005315	0.024	Inf	0	1	1	inorganic phosphate transmembrane transporter activity
GO:0051959	0.024	Inf	0	1	1	dynein light intermediate chain binding
GO:0008200	0.024	Inf	0	1	1	ion channel inhibitor activity
GO:0005432	0.024	Inf	0	1	1	calcium:sodium antiporter activity
GO:0045505	0.024	Inf	0	1	1	dynein intermediate chain binding
GO:0004511	0.024	Inf	0	1	1	tyrosine 3-monooxygenase activity
GO:0034593	0.024	Inf	0	1	1	phosphatidylinositol bisphosphate phosphatase activity
GO:0034596	0.024	Inf	0	1	1	phosphatidylinositol phosphate 4-phosphatase activity
GO:0034597	0.024	Inf	0	1	1	phosphatidylinositol-4,5-bisphosphate 4-phosphatase activity
GO:0004930	0.038	2.356	3	7	129	G-protein coupled receptor activity
GO:0005179	0.044	6.745	0	2	14	hormone activity
GO:0016247	0.048	40.29	0	1	2	channel regulator activity
GO:0017174	0.048	40.29	0	1	2	glycine N-methyltransferase activity
GO:0019202	0.048	40.29	0	1	2	amino acid kinase activity
GO:0005094	0.048	40.29	0	1	2	Rho GDP-dissociation inhibitor activity
GO:0015301	0.048	40.29	0	1	2	anion:anion antiporter activity
GO:0005539	0.048	40.29	0	1	2	glycosaminoglycan binding
GO:0033743	0.048	40.29	0	1	2	peptide-methionine (R)-S-oxide reductase activity
GO:0031419	0.048	40.29	0	1	2	cobalamin binding
GO:0008201	0.048	40.29	0	1	2	heparin binding
GO:0005452	0.048	40.29	0	1	2	inorganic anion exchanger activity
GO:0008061	0.049	3.073	1	4	57	chitin binding

## Sheet: MF_Exp2_SFvsHS
GOMFID	Pvalue	OddsRatio	ExpCount	Count	Size	Term
GO:0004491	0.001	102.5	0	2	3	methylmalonate-semialdehyde dehydrogenase (acylating) activity
GO:0051219	0.001	102.5	0	2	3	phosphoprotein binding
GO:0001784	0.001	102.5	0	2	3	phosphotyrosine binding
GO:0045309	0.001	102.5	0	2	3	protein phosphorylated amino acid binding
GO:0008237	0.001	4.194	2	8	109	metallopeptidase activity
GO:0017017	0.002	51.242	0	2	4	MAP kinase tyrosine/serine/threonine phosphatase activity
GO:0033549	0.002	51.242	0	2	4	MAP kinase phosphatase activity
GO:0004558	0.002	51.242	0	2	4	alpha-1,4-glucosidase activity
GO:0032450	0.002	51.242	0	2	4	maltose alpha-glucosidase activity
GO:0008061	0.005	5.007	1	5	57	chitin binding
GO:0016709	0.005	25.613	0	2	6	oxidoreductase activity, acting on paired donors, with incorporation or reduction of molecular oxygen, NAD(P)H as one donor, and incorporation of one atom of oxygen
GO:0090599	0.007	20.488	0	2	7	alpha-glucosidase activity
GO:0004725	0.008	5.598	1	4	41	protein tyrosine phosphatase activity
GO:0016831	0.008	8.133	0	3	22	carboxy-lyase activity
GO:0042578	0.01	2.861	3	8	155	phosphoric ester hydrolase activity
GO:0004721	0.011	4.061	1	5	69	phosphoprotein phosphatase activity
GO:0004177	0.015	6.434	1	3	27	aminopeptidase activity
GO:0015926	0.015	12.799	0	2	10	glucosidase activity
GO:0016830	0.016	6.176	1	3	28	carbon-carbon lyase activity
GO:0016248	0.019	Inf	0	1	1	channel inhibitor activity
GO:0008504	0.019	Inf	0	1	1	monoamine transmembrane transporter activity
GO:0008609	0.019	Inf	0	1	1	alkylglycerone-phosphate synthase activity
GO:0004989	0.019	Inf	0	1	1	octopamine receptor activity
GO:0004061	0.019	Inf	0	1	1	arylformamidase activity
GO:0008200	0.019	Inf	0	1	1	ion channel inhibitor activity
GO:0070006	0.019	Inf	0	1	1	metalloaminopeptidase activity
GO:0004502	0.019	Inf	0	1	1	kynurenine 3-monooxygenase activity
GO:0016829	0.02	3.004	2	6	110	lyase activity
GO:0016849	0.02	5.717	1	3	30	phosphorus-oxygen lyase activity
GO:0016620	0.02	5.717	1	3	30	oxidoreductase activity, acting on the aldehyde or oxo group of donors, NAD or NADP as acceptor
GO:0004222	0.029	3.688	1	4	60	metalloendopeptidase activity
GO:0015171	0.033	7.87	0	2	15	amino acid transmembrane transporter activity
GO:0050660	0.034	3.499	1	4	63	flavin adenine dinucleotide binding
GO:0004871	0.034	1.815	8	14	423	signal transducer activity
GO:0004383	0.038	7.307	0	2	16	guanylate cyclase activity
GO:0016247	0.038	50.853	0	1	2	channel regulator activity
GO:0015301	0.038	50.853	0	1	2	anion:anion antiporter activity
GO:0005452	0.038	50.853	0	1	2	inorganic anion exchanger activity
GO:0004930	0.039	2.533	3	6	129	G-protein coupled receptor activity
GO:0016903	0.039	4.281	1	3	39	oxidoreductase activity, acting on the aldehyde or oxo group of donors
GO:0060089	0.041	1.769	8	14	433	molecular transducer activity
GO:0008138	0.047	6.392	0	2	18	protein tyrosine/serine/threonine phosphatase activity

## Sheet: MF_Exp2_SFvsINS
GOMFID	Pvalue	OddsRatio	ExpCount	Count	Size	Term
GO:0015002	0	9.981	1	6	15	heme-copper terminal oxidase activity
GO:0004129	0	9.981	1	6	15	cytochrome-c oxidase activity
GO:0016675	0	9.981	1	6	15	oxidoreductase activity, acting on a heme group of donors
GO:0016676	0	9.981	1	6	15	oxidoreductase activity, acting on a heme group of donors, oxygen as acceptor
GO:0048038	0	Inf	0	3	3	quinone binding
GO:0016651	0	5.72	2	8	29	oxidoreductase activity, acting on NAD(P)H
GO:0015078	0.001	3.602	4	11	57	hydrogen ion transmembrane transporter activity
GO:0050136	0.001	9.336	1	5	13	NADH dehydrogenase (quinone) activity
GO:0016655	0.001	9.336	1	5	13	oxidoreductase activity, acting on NAD(P)H, quinone or similar compound as acceptor
GO:0008137	0.001	9.336	1	5	13	NADH dehydrogenase (ubiquinone) activity
GO:0022890	0.001	2.189	12	23	183	inorganic cation transmembrane transporter activity
GO:0003954	0.001	8.298	1	5	14	NADH dehydrogenase activity
GO:0015077	0.001	2.383	9	19	140	monovalent inorganic cation transmembrane transporter activity
GO:0022836	0.001	2.603	7	16	109	gated channel activity
GO:0008324	0.001	2.045	14	26	220	cation transmembrane transporter activity
GO:0022843	0.002	4.285	2	8	36	voltage-gated cation channel activity
GO:0009055	0.002	3.754	3	9	45	electron carrier activity
GO:0005261	0.002	2.722	5	13	85	cation channel activity
GO:0022892	0.003	1.692	25	39	393	substrate-specific transporter activity
GO:0005215	0.003	1.587	34	50	537	transporter activity
GO:0015075	0.003	1.765	20	33	319	ion transmembrane transporter activity
GO:0008237	0.003	2.408	7	15	109	metallopeptidase activity
GO:0005216	0.004	2.147	10	19	153	ion channel activity
GO:0022838	0.004	2.147	10	19	153	substrate-specific channel activity
GO:0022803	0.004	2.131	10	19	154	passive transmembrane transporter activity
GO:0015267	0.004	2.131	10	19	154	channel activity
GO:0005244	0.004	3.525	3	8	42	voltage-gated ion channel activity
GO:0022832	0.004	3.525	3	8	42	voltage-gated channel activity
GO:0019992	0.004	14.879	0	3	6	diacylglycerol binding
GO:0046872	0.008	1.33	95	116	1499	metal ion binding
GO:0043167	0.008	1.285	164	188	2586	ion binding
GO:0043169	0.009	1.321	96	117	1520	cation binding
GO:0022891	0.01	1.615	22	34	355	substrate-specific transmembrane transporter activity
GO:0016805	0.011	8.924	1	3	8	dipeptidase activity
GO:0004719	0.012	29.697	0	2	3	protein-L-isoaspartate (D-aspartate) O-methyltransferase activity
GO:0016667	0.013	4.143	1	5	23	oxidoreductase activity, acting on a sulfur group of donors
GO:0004383	0.016	4.964	1	4	16	guanylate cyclase activity
GO:0051540	0.017	2.659	3	8	53	metal cluster binding
GO:0051536	0.017	2.659	3	8	53	iron-sulfur cluster binding
GO:0005249	0.018	3.727	2	5	25	voltage-gated potassium channel activity
GO:0046914	0.021	1.377	45	58	705	transition metal ion binding
GO:0003713	0.022	6.373	1	3	10	transcription coactivator activity
GO:0016775	0.022	14.846	0	2	4	phosphotransferase activity, nitrogenous group as acceptor
GO:0016671	0.022	14.846	0	2	4	oxidoreductase activity, acting on a sulfur group of donors, disulfide as acceptor
GO:0010340	0.022	14.846	0	2	4	carboxyl-O-methyltransferase activity
GO:0051998	0.022	14.846	0	2	4	protein carboxyl O-methyltransferase activity
GO:0060590	0.022	14.846	0	2	4	ATPase regulator activity
GO:0016491	0.025	1.415	34	45	530	oxidoreductase activity
GO:0022857	0.027	1.457	27	37	423	transmembrane transporter activity
GO:0003735	0.031	1.843	8	14	128	structural constituent of ribosome
GO:0005230	0.031	2.344	4	8	59	extracellular ligand-gated ion channel activity
GO:0005198	0.034	1.594	15	22	230	structural molecule activity
GO:0008146	0.034	3.721	1	4	20	sulfotransferase activity
GO:0005267	0.034	2.712	2	6	39	potassium channel activity
GO:0015924	0.035	9.896	0	2	5	mannosyl-oligosaccharide mannosidase activity
GO:0004571	0.035	9.896	0	2	5	mannosyl-oligosaccharide 1,2-alpha-mannosidase activity
GO:0015035	0.036	4.955	1	3	12	protein disulfide oxidoreductase activity
GO:0008270	0.04	1.352	37	47	576	zinc ion binding
GO:0009975	0.04	3.501	1	4	21	cyclase activity
GO:0005319	0.04	3.501	1	4	21	lipid transporter activity
GO:0051015	0.04	3.501	1	4	21	actin filament binding
GO:0005509	0.043	1.605	12	19	197	calcium ion binding
GO:0098772	0.044	1.647	11	17	172	molecular function regulator
GO:0015036	0.045	4.459	1	3	13	disulfide oxidoreductase activity
GO:0019706	0.045	4.459	1	3	13	protein-cysteine S-palmitoyltransferase activity
GO:0019707	0.045	4.459	1	3	13	protein-cysteine S-acyltransferase activity
GO:0004889	0.045	4.459	1	3	13	acetylcholine-activated cation-selective channel activity
GO:0016409	0.045	4.459	1	3	13	palmitoyltransferase activity
GO:0015079	0.047	2.484	3	6	42	potassium ion transmembrane transporter activity
GO:0017111	0.048	1.387	27	36	429	nucleoside-triphosphatase activity
