# Supplementary material for: Seminal fluid compromises visual perception in honeybee queens reducing their survival during additional mating flights
Source: eLife. 2019 Sep 10;8:e45009. doi: 10.7554/eLife.45009 (PMC6739865; doi:10.7554/eLife.45009)
Supplement: Supplementary file 4. — Significant pathways (q values < 0.2) are presented in bold. Different pair-wise comparisons are reported in separate sheets. [file elife-45009-supp4.xlsx]

## Sheet: Exp1_INSvsMI
Supplementary File 4 Summary of GAGE pathway analyses results mapping the DEG lists of each of our pair-wise comparisons to known metabolic and signalling KEGG pathways.
Significant pathways (q values < 0.2) are presented in bold. Different pair-wise comparisons are reported in separate sheets.
KEGG Pathway	p.geomean	stat.mean	set.size	p.val	q.val
ame04080 Neuroactive ligand-receptor interaction	6.01968e-06	4.37687	39	6.01968e-06	0.000571869
ame04745 Phototransduction - fly	7.08591e-05	3.80515	24	7.08591e-05	0.00336581
ame00350 Tyrosine metabolism	0.00933415	2.35209	13	0.00933415	0.295581
ame00900 Terpenoid backbone biosynthesis	0.0229257	1.99676	22	0.0229257	0.544485
ame00380 Tryptophan metabolism	0.0311089	1.86474	22	0.0311089	0.59107
ame00130 Ubiquinone and other terpenoid-quinone biosynthesis	0.0414179	1.73446	10	0.0414179	0.655783
ame00790 Folate biosynthesis	0.0534726	1.61208	11	0.0534726	0.725699
ame00500 Starch and sucrose metabolism	0.0705944	1.47138	24	0.0705944	0.838309
ame04391 Hippo signaling pathway - fly	0.0990801	1.28681	50	0.0990801	0.999998
ame04013 MAPK signaling pathway - fly	0.132262	1.11576	71	0.132262	0.999998
ame00920 Sulfur metabolism	0.133752	1.10883	10	0.133752	0.999998
ame00910 Nitrogen metabolism	0.202396	0.833094	12	0.202396	0.999998
ame00270 Cysteine and methionine metabolism	0.203142	0.830451	36	0.203142	0.999998
ame00260 Glycine, serine and threonine metabolism	0.255215	0.658168	28	0.255215	0.999998
ame00760 Nicotinate and nicotinamide metabolism	0.264775	0.628693	12	0.264775	0.999998
ame00531 Glycosaminoglycan degradation	0.271582	0.608035	13	0.271582	0.999998
ame04330 Notch signaling pathway	0.309253	0.49797	19	0.309253	0.999998
ame04310 Wnt signaling pathway	0.310003	0.495843	55	0.310003	0.999998
ame00520 Amino sugar and nucleotide sugar metabolism	0.347176	0.392956	41	0.347176	0.999998
ame04512 ECM-receptor interaction	0.359295	0.360343	18	0.359295	0.999998
ame00053 Ascorbate and aldarate metabolism	0.363787	0.348355	10	0.363787	0.999998
ame00562 Inositol phosphate metabolism	0.373339	0.323022	41	0.373339	0.999998
ame00620 Pyruvate metabolism	0.388008	0.284515	31	0.388008	0.999998
ame04320 Dorso-ventral axis formation	0.399953	0.25347	21	0.399953	0.999998
ame00330 Arginine and proline metabolism	0.410126	0.22722	22	0.410126	0.999998
ame00511 Other glycan degradation	0.429509	0.177625	12	0.429509	0.999998
ame00230 Purine metabolism	0.431722	0.171991	105	0.431722	0.999998
ame04130 SNARE interactions in vesicular transport	0.468376	0.0793519	18	0.468376	0.999998
ame00030 Pentose phosphate pathway	0.491732	0.020727	18	0.491732	0.999998
ame04070 Phosphatidylinositol signaling system	0.493353	0.0166619	46	0.493353	0.999998
ame01230 Biosynthesis of amino acids	0.498381	0.00405759	50	0.498381	0.999998
ame00310 Lysine degradation	0.499468	0.00133243	27	0.499468	0.999998
ame00970 Aminoacyl-tRNA biosynthesis	0.50075	-0.00187969	37	0.50075	0.999998
ame00051 Fructose and mannose metabolism	0.528148	-0.0706159	20	0.528148	0.999998
ame00010 Glycolysis / Gluconeogenesis	0.533458	-0.0839652	38	0.533458	0.999998
ame00600 Sphingolipid metabolism	0.534693	-0.0870711	19	0.534693	0.999998
ame00640 Propanoate metabolism	0.544148	-0.11089	23	0.544148	0.999998
ame04145 Phagosome	0.570913	-0.1787	59	0.570913	0.999998
ame00860 Porphyrin and chlorophyll metabolism	0.572328	-0.182305	21	0.572328	0.999998
ame00561 Glycerolipid metabolism	0.587329	-0.22068	31	0.587329	0.999998
ame00514 Other types of O-glycan biosynthesis	0.592235	-0.233299	11	0.592235	0.999998
ame00040 Pentose and glucuronate interconversions	0.594773	-0.23984	16	0.594773	0.999998
ame00052 Galactose metabolism	0.630768	-0.333888	18	0.630768	0.999998
ame03022 Basal transcription factors	0.632134	-0.33751	33	0.632134	0.999998
ame00510 N-Glycan biosynthesis	0.633981	-0.342417	32	0.633981	0.999998
ame00534 Glycosaminoglycan biosynthesis - heparan sulfate / heparin	0.637403	-0.351525	11	0.637403	0.999998
ame00630 Glyoxylate and dicarboxylate metabolism	0.637606	-0.352067	24	0.637606	0.999998
ame01210 2-Oxocarboxylic acid metabolism	0.644159	-0.369598	14	0.644159	0.999998
ame03410 Base excision repair	0.659234	-0.410374	21	0.659234	0.999998
ame03030 DNA replication	0.671423	-0.443847	35	0.671423	0.999998
ame00670 One carbon pool by folate	0.680261	-0.46843	12	0.680261	0.999998
ame01040 Biosynthesis of unsaturated fatty acids	0.696236	-0.513607	14	0.696236	0.999998
ame00480 Glutathione metabolism	0.706614	-0.543521	29	0.706614	0.999998
ame00062 Fatty acid elongation	0.710179	-0.553908	12	0.710179	0.999998
ame02010 ABC transporters	0.711567	-0.557969	13	0.711567	0.999998
ame03420 Nucleotide excision repair	0.717466	-0.57533	38	0.717466	0.999998
ame00565 Ether lipid metabolism	0.71928	-0.580703	17	0.71928	0.999998
ame01212 Fatty acid metabolism	0.724594	-0.596545	36	0.724594	0.999998
ame00564 Glycerophospholipid metabolism	0.752182	-0.681373	52	0.752182	0.999998
ame04068 FoxO signaling pathway	0.753811	-0.686533	50	0.753811	0.999998
ame00592 alpha-Linolenic acid metabolism	0.765423	-0.723856	10	0.765423	0.999998
ame03460 Fanconi anemia pathway	0.766129	-0.726159	27	0.766129	0.999998
ame00980 Metabolism of xenobiotics by cytochrome P450	0.77687	-0.761664	14	0.77687	0.999998
ame03020 RNA polymerase	0.787926	-0.799246	25	0.787926	0.999998
ame03440 Homologous recombination	0.803589	-0.854511	20	0.803589	0.999998
ame03430 Mismatch repair	0.822294	-0.924143	20	0.822294	0.999998
ame00982 Drug metabolism - cytochrome P450	0.830581	-0.956463	12	0.830581	0.999998
ame00983 Drug metabolism - other enzymes	0.844026	-1.01114	17	0.844026	0.999998
ame04144 Endocytosis	0.848714	-1.03094	110	0.848714	0.999998
ame04141 Protein processing in endoplasmic reticulum	0.849386	-1.0338	112	0.849386	0.999998
ame00240 Pyrimidine metabolism	0.852234	-1.04606	70	0.852234	0.999998
ame03008 Ribosome biogenesis in eukaryotes	0.854206	-1.05464	63	0.854206	0.999998
ame00280 Valine, leucine and isoleucine degradation	0.855958	-1.06234	33	0.855958	0.999998
ame00650 Butanoate metabolism	0.872924	-1.14032	14	0.872924	0.999998
ame00071 Fatty acid degradation	0.873199	-1.14164	24	0.873199	0.999998
ame04146 Peroxisome	0.89913	-1.27661	55	0.89913	0.999998
ame00410 beta-Alanine metabolism	0.902088	-1.29354	18	0.902088	0.999998
ame00590 Arachidonic acid metabolism	0.908139	-1.32938	17	0.908139	0.999998
ame04142 Lysosome	0.912311	-1.35513	60	0.912311	0.999998
ame03060 Protein export	0.917207	-1.38653	18	0.917207	0.999998
ame04140 Regulation of autophagy	0.919866	-1.40417	17	0.919866	0.999998
ame03018 RNA degradation	0.938316	-1.54079	52	0.938316	0.999998
ame00020 Citrate cycle (TCA cycle)	0.960752	-1.75948	35	0.960752	0.999998
ame01200 Carbon metabolism	0.963091	-1.78774	85	0.963091	0.999998
ame00250 Alanine, aspartate and glutamate metabolism	0.964447	-1.8048	24	0.964447	0.999998
ame04350 TGF-beta signaling pathway	0.970857	-1.89354	28	0.970857	0.999998
ame00563 Glycosylphosphatidylinositol(GPI)-anchor biosynthesis	0.976059	-1.97842	14	0.976059	0.999998
ame03013 RNA transport	0.984929	-2.16822	110	0.984929	0.999998
ame03015 mRNA surveillance pathway	0.990662	-2.35193	55	0.990662	0.999998
ame03050 Proteasome	0.995389	-2.60373	37	0.995389	0.999998
ame04150 mTOR signaling pathway	0.995909	-2.64445	75	0.995909	0.999998
ame04120 Ubiquitin mediated proteolysis	0.997063	-2.75471	84	0.997063	0.999998
ame03040 Spliceosome	0.997963	-2.87231	92	0.997963	0.999998
ame00190 Oxidative phosphorylation	0.999985	-4.17005	83	0.999985	0.999998
ame03010 Ribosome	0.999998	-4.6368	112	0.999998	0.999998
ame00061 Fatty acid biosynthesis	NA	NA	8	NA	NA
ame00072 Synthesis and degradation of ketone bodies	NA	NA	5	NA	NA
ame00100 Steroid biosynthesis	NA	NA	4	NA	NA
ame00232 Caffeine metabolism	NA	NA	1	NA	NA
ame00290 Valine, leucine and isoleucine biosynthesis	NA	NA	4	NA	NA
ame00300 Lysine biosynthesis	NA	NA	2	NA	NA
ame00340 Histidine metabolism	NA	NA	9	NA	NA
ame00360 Phenylalanine metabolism	NA	NA	8	NA	NA
ame00400 Phenylalanine, tyrosine and tryptophan biosynthesis	NA	NA	4	NA	NA
ame00430 Taurine and hypotaurine metabolism	NA	NA	6	NA	NA
ame00450 Selenocompound metabolism	NA	NA	9	NA	NA
ame00471 D-Glutamine and D-glutamate metabolism	NA	NA	2	NA	NA
ame00512 Mucin type O-Glycan biosynthesis	NA	NA	9	NA	NA
ame00532 Glycosaminoglycan biosynthesis - chondroitin sulfate / dermatan sulfate	NA	NA	7	NA	NA
ame00533 Glycosaminoglycan biosynthesis - keratan sulfate	NA	NA	2	NA	NA
ame00601 Glycosphingolipid biosynthesis - lacto and neolacto series	NA	NA	3	NA	NA
ame00603 Glycosphingolipid biosynthesis - globo series	NA	NA	6	NA	NA
ame00604 Glycosphingolipid biosynthesis - ganglio series	NA	NA	5	NA	NA
ame00730 Thiamine metabolism	NA	NA	3	NA	NA
ame00740 Riboflavin metabolism	NA	NA	2	NA	NA
ame00750 Vitamin B6 metabolism	NA	NA	4	NA	NA
ame00770 Pantothenate and CoA biosynthesis	NA	NA	8	NA	NA
ame00780 Biotin metabolism	NA	NA	2	NA	NA
ame00785 Lipoic acid metabolism	NA	NA	2	NA	NA
ame00830 Retinol metabolism	NA	NA	9	NA	NA
ame00981 Insect hormone biosynthesis	NA	NA	8	NA	NA
ame01100 Metabolic pathways	NA	NA	687	NA	NA
ame03450 Non-homologous end-joining	NA	NA	8	NA	NA
ame04122 Sulfur relay system	NA	NA	8	NA	NA
ame04711 Circadian rhythm - fly	NA	NA	7	NA	NA

## Sheet: Exp1_SFvsMI
KEGG Pathway	p.geomean	stat.mean	set.size	p.val	q.val
ame04745 Phototransduction - fly	0.000721611	3.18586	24	0.000721611	0.0387173
ame04080 Neuroactive ligand-receptor interaction	0.000815102	3.15045	39	0.000815102	0.0387173
ame00531 Glycosaminoglycan degradation	0.012158	2.2521	13	0.012158	0.385003
ame00511 Other glycan degradation	0.0273274	1.92161	12	0.0273274	0.540989
ame04391 Hippo signaling pathway - fly	0.0284731	1.90372	50	0.0284731	0.540989
ame03460 Fanconi anemia pathway	0.0414467	1.73414	27	0.0414467	0.656239
ame00562 Inositol phosphate metabolism	0.0557306	1.59166	41	0.0557306	0.730491
ame03440 Homologous recombination	0.0640117	1.52194	20	0.0640117	0.730491
ame00565 Ether lipid metabolism	0.0692044	1.48174	17	0.0692044	0.730491
ame00380 Tryptophan metabolism	0.0877849	1.35452	22	0.0877849	0.833957
ame04070 Phosphatidylinositol signaling system	0.132835	1.11309	46	0.132835	1
ame00500 Starch and sucrose metabolism	0.133835	1.10844	24	0.133835	1
ame04330 Notch signaling pathway	0.139248	1.0837	19	0.139248	1
ame00970 Aminoacyl-tRNA biosynthesis	0.150942	1.0324	37	0.150942	1
ame00310 Lysine degradation	0.17761	0.92451	27	0.17761	1
ame03410 Base excision repair	0.182186	0.907067	21	0.182186	1
ame00053 Ascorbate and aldarate metabolism	0.221547	0.766979	10	0.221547	1
ame03420 Nucleotide excision repair	0.223721	0.759686	38	0.223721	1
ame03020 RNA polymerase	0.229328	0.74106	25	0.229328	1
ame00592 alpha-Linolenic acid metabolism	0.262205	0.636563	10	0.262205	1
ame00790 Folate biosynthesis	0.278119	0.58844	11	0.278119	1
ame00330 Arginine and proline metabolism	0.287907	0.559509	22	0.287907	1
ame00350 Tyrosine metabolism	0.297252	0.532319	13	0.297252	1
ame03030 DNA replication	0.304674	0.511005	35	0.304674	1
ame00910 Nitrogen metabolism	0.335246	0.425472	12	0.335246	1
ame04310 Wnt signaling pathway	0.365575	0.343597	55	0.365575	1
ame00260 Glycine, serine and threonine metabolism	0.379901	0.30574	28	0.379901	1
ame03008 Ribosome biogenesis in eukaryotes	0.390842	0.277126	63	0.390842	1
ame00630 Glyoxylate and dicarboxylate metabolism	0.398789	0.256483	24	0.398789	1
ame00520 Amino sugar and nucleotide sugar metabolism	0.402191	0.247679	41	0.402191	1
ame00230 Purine metabolism	0.424005	0.191657	105	0.424005	1
ame00052 Galactose metabolism	0.425023	0.18906	18	0.425023	1
ame04512 ECM-receptor interaction	0.426222	0.186002	18	0.426222	1
ame00040 Pentose and glucuronate interconversions	0.434713	0.164387	16	0.434713	1
ame00510 N-Glycan biosynthesis	0.439343	0.152635	32	0.439343	1
ame04144 Endocytosis	0.462161	0.0949917	110	0.462161	1
ame03430 Mismatch repair	0.476151	0.0598163	20	0.476151	1
ame00640 Propanoate metabolism	0.477468	0.05651	23	0.477468	1
ame00051 Fructose and mannose metabolism	0.478268	0.0545012	20	0.478268	1
ame00410 beta-Alanine metabolism	0.485756	0.0357114	18	0.485756	1
ame00620 Pyruvate metabolism	0.509863	-0.0247266	31	0.509863	1
ame04013 MAPK signaling pathway - fly	0.533828	-0.0848951	71	0.533828	1
ame00564 Glycerophospholipid metabolism	0.539793	-0.0999117	52	0.539793	1
ame00920 Sulfur metabolism	0.547087	-0.118306	10	0.547087	1
ame00590 Arachidonic acid metabolism	0.550833	-0.127767	17	0.550833	1
ame01230 Biosynthesis of amino acids	0.570261	-0.177039	50	0.570261	1
ame00514 Other types of O-glycan biosynthesis	0.578381	-0.197753	11	0.578381	1
ame00563 Glycosylphosphatidylinositol(GPI)-anchor biosynthesis	0.582332	-0.207863	14	0.582332	1
ame00860 Porphyrin and chlorophyll metabolism	0.602577	-0.260023	21	0.602577	1
ame00250 Alanine, aspartate and glutamate metabolism	0.610607	-0.2809	24	0.610607	1
ame04142 Lysosome	0.612035	-0.284626	60	0.612035	1
ame00534 Glycosaminoglycan biosynthesis - heparan sulfate / heparin	0.62015	-0.305875	11	0.62015	1
ame00240 Pyrimidine metabolism	0.630859	-0.334128	70	0.630859	1
ame00130 Ubiquinone and other terpenoid-quinone biosynthesis	0.652625	-0.392417	10	0.652625	1
ame00030 Pentose phosphate pathway	0.662894	-0.420374	18	0.662894	1
ame00983 Drug metabolism - other enzymes	0.670259	-0.44063	17	0.670259	1
ame00600 Sphingolipid metabolism	0.695547	-0.511635	19	0.695547	1
ame00650 Butanoate metabolism	0.708786	-0.549843	14	0.708786	1
ame00561 Glycerolipid metabolism	0.729273	-0.610617	31	0.729273	1
ame00071 Fatty acid degradation	0.730678	-0.614865	24	0.730678	1
ame00670 One carbon pool by folate	0.757813	-0.699283	12	0.757813	1
ame03018 RNA degradation	0.767599	-0.730961	52	0.767599	1
ame04320 Dorso-ventral axis formation	0.783839	-0.785224	21	0.783839	1
ame04141 Protein processing in endoplasmic reticulum	0.785723	-0.791668	112	0.785723	1
ame00020 Citrate cycle (TCA cycle)	0.802004	-0.8488	35	0.802004	1
ame03015 mRNA surveillance pathway	0.806183	-0.863917	55	0.806183	1
ame00760 Nicotinate and nicotinamide metabolism	0.827527	-0.944437	12	0.827527	1
ame00010 Glycolysis / Gluconeogenesis	0.834029	-0.970208	38	0.834029	1
ame04130 SNARE interactions in vesicular transport	0.843469	-1.00882	18	0.843469	1
ame00270 Cysteine and methionine metabolism	0.849886	-1.03594	36	0.849886	1
ame04350 TGF-beta signaling pathway	0.85228	-1.04626	28	0.85228	1
ame00280 Valine, leucine and isoleucine degradation	0.863143	-1.09455	33	0.863143	1
ame04145 Phagosome	0.865757	-1.10656	59	0.865757	1
ame00980 Metabolism of xenobiotics by cytochrome P450	0.86763	-1.11526	14	0.86763	1
ame00900 Terpenoid backbone biosynthesis	0.877016	-1.1602	22	0.877016	1
ame01210 2-Oxocarboxylic acid metabolism	0.890196	-1.22757	14	0.890196	1
ame04146 Peroxisome	0.89588	-1.25842	55	0.89588	1
ame00982 Drug metabolism - cytochrome P450	0.896846	-1.26378	12	0.896846	1
ame03022 Basal transcription factors	0.905661	-1.3145	33	0.905661	1
ame01200 Carbon metabolism	0.920275	-1.40692	85	0.920275	1
ame01212 Fatty acid metabolism	0.923902	-1.43182	36	0.923902	1
ame02010 ABC transporters	0.924534	-1.43625	13	0.924534	1
ame03060 Protein export	0.928497	-1.46468	18	0.928497	1
ame04140 Regulation of autophagy	0.937259	-1.53216	17	0.937259	1
ame04068 FoxO signaling pathway	0.940217	-1.5566	50	0.940217	1
ame03040 Spliceosome	0.970247	-1.88443	92	0.970247	1
ame01040 Biosynthesis of unsaturated fatty acids	0.971828	-1.90836	14	0.971828	1
ame00480 Glutathione metabolism	0.982509	-2.10856	29	0.982509	1
ame03013 RNA transport	0.984394	-2.15436	110	0.984394	1
ame04120 Ubiquitin mediated proteolysis	0.991273	-2.37702	84	0.991273	1
ame00062 Fatty acid elongation	0.991986	-2.40829	12	0.991986	1
ame03050 Proteasome	0.995018	-2.57707	37	0.995018	1
ame04150 mTOR signaling pathway	0.996701	-2.71645	75	0.996701	1
ame00190 Oxidative phosphorylation	0.998861	-3.0515	83	0.998861	1
ame03010 Ribosome	1	-5.50296	112	1	1
ame00061 Fatty acid biosynthesis	NA	NA	8	NA	NA
ame00072 Synthesis and degradation of ketone bodies	NA	NA	5	NA	NA
ame00100 Steroid biosynthesis	NA	NA	4	NA	NA
ame00232 Caffeine metabolism	NA	NA	1	NA	NA
ame00290 Valine, leucine and isoleucine biosynthesis	NA	NA	4	NA	NA
ame00300 Lysine biosynthesis	NA	NA	2	NA	NA
ame00340 Histidine metabolism	NA	NA	9	NA	NA
ame00360 Phenylalanine metabolism	NA	NA	8	NA	NA
ame00400 Phenylalanine, tyrosine and tryptophan biosynthesis	NA	NA	4	NA	NA
ame00430 Taurine and hypotaurine metabolism	NA	NA	6	NA	NA
ame00450 Selenocompound metabolism	NA	NA	9	NA	NA
ame00471 D-Glutamine and D-glutamate metabolism	NA	NA	2	NA	NA
ame00512 Mucin type O-Glycan biosynthesis	NA	NA	9	NA	NA
ame00532 Glycosaminoglycan biosynthesis - chondroitin sulfate / dermatan sulfate	NA	NA	7	NA	NA
ame00533 Glycosaminoglycan biosynthesis - keratan sulfate	NA	NA	2	NA	NA
ame00601 Glycosphingolipid biosynthesis - lacto and neolacto series	NA	NA	3	NA	NA
ame00603 Glycosphingolipid biosynthesis - globo series	NA	NA	6	NA	NA
ame00604 Glycosphingolipid biosynthesis - ganglio series	NA	NA	5	NA	NA
ame00730 Thiamine metabolism	NA	NA	3	NA	NA
ame00740 Riboflavin metabolism	NA	NA	2	NA	NA
ame00750 Vitamin B6 metabolism	NA	NA	4	NA	NA
ame00770 Pantothenate and CoA biosynthesis	NA	NA	8	NA	NA
ame00780 Biotin metabolism	NA	NA	2	NA	NA
ame00785 Lipoic acid metabolism	NA	NA	2	NA	NA
ame00830 Retinol metabolism	NA	NA	9	NA	NA
ame00981 Insect hormone biosynthesis	NA	NA	8	NA	NA
ame01100 Metabolic pathways	NA	NA	687	NA	NA
ame03450 Non-homologous end-joining	NA	NA	8	NA	NA
ame04122 Sulfur relay system	NA	NA	8	NA	NA
ame04711 Circadian rhythm - fly	NA	NA	7	NA	NA

## Sheet: Exp2_INSvsHS
KEGG Pathway	p.geomean	stat.mean	set.size	p.val	q.val
ame04745 Phototransduction - fly	3.97e-06	4.46685	24	3.97e-06	0.00037705
ame04080 Neuroactive ligand-receptor interaction	3.67e-05	3.96516	39	3.67e-05	0.00174198
ame04145 Phagosome	0.000384755	3.36353	59	0.000384755	0.00968559
ame00190 Oxidative phosphorylation	0.000407814	3.34744	83	0.000407814	0.00968559
ame04391 Hippo signaling pathway - fly	0.000642264	3.21941	50	0.000642264	0.012203
ame00350 Tyrosine metabolism	0.00290141	2.75872	13	0.00290141	0.0459389
ame00380 Tryptophan metabolism	0.0554816	1.59388	22	0.0554816	0.752964
ame00052 Galactose metabolism	0.0738011	1.44805	18	0.0738011	0.876388
ame00630 Glyoxylate and dicarboxylate metabolism	0.106909	1.24314	24	0.106909	0.999959
ame00980 Metabolism of xenobiotics by cytochrome P450	0.13369	1.10912	14	0.13369	0.999959
ame00230 Purine metabolism	0.140655	1.07738	105	0.140655	0.999959
ame00480 Glutathione metabolism	0.150337	1.03499	29	0.150337	0.999959
ame01230 Biosynthesis of amino acids	0.172268	0.94524	50	0.172268	0.999959
ame00982 Drug metabolism - cytochrome P450	0.172268	0.945239	12	0.172268	0.999959
ame00330 Arginine and proline metabolism	0.216243	0.784945	22	0.216243	0.999959
ame03030 DNA replication	0.233231	0.728249	35	0.233231	0.999959
ame00270 Cysteine and methionine metabolism	0.328074	0.445237	36	0.328074	0.999959
ame00590 Arachidonic acid metabolism	0.351748	0.380605	17	0.351748	0.999959
ame00500 Starch and sucrose metabolism	0.355188	0.371351	23	0.355188	0.999959
ame04512 ECM-receptor interaction	0.36526	0.344434	18	0.36526	0.999959
ame00900 Terpenoid backbone biosynthesis	0.370918	0.329423	22	0.370918	0.999959
ame00760 Nicotinate and nicotinamide metabolism	0.393812	0.269396	12	0.393812	0.999959
ame00562 Inositol phosphate metabolism	0.402388	0.247171	41	0.402388	0.999959
ame00250 Alanine, aspartate and glutamate metabolism	0.420159	0.201486	24	0.420159	0.999959
ame00051 Fructose and mannose metabolism	0.42742	0.182947	20	0.42742	0.999959
ame01210 2-Oxocarboxylic acid metabolism	0.446294	0.13503	14	0.446294	0.999959
ame00053 Ascorbate and aldarate metabolism	0.488143	0.0297266	10	0.488143	0.999959
ame00640 Propanoate metabolism	0.494596	0.013546	23	0.494596	0.999959
ame01200 Carbon metabolism	0.506007	-0.0150578	85	0.506007	0.999959
ame00561 Glycerolipid metabolism	0.507447	-0.0186676	31	0.507447	0.999959
ame00592 alpha-Linolenic acid metabolism	0.508848	-0.0221803	10	0.508848	0.999959
ame03440 Homologous recombination	0.509373	-0.0234968	20	0.509373	0.999959
ame01040 Biosynthesis of unsaturated fatty acids	0.518733	-0.0469744	14	0.518733	0.999959
ame00910 Nitrogen metabolism	0.525014	-0.0627414	12	0.525014	0.999959
ame04310 Wnt signaling pathway	0.525394	-0.063696	55	0.525394	0.999959
ame00260 Glycine, serine and threonine metabolism	0.546318	-0.116364	28	0.546318	0.999959
ame00030 Pentose phosphate pathway	0.551167	-0.12861	18	0.551167	0.999959
ame04070 Phosphatidylinositol signaling system	0.568564	-0.172719	46	0.568564	0.999959
ame03410 Base excision repair	0.568952	-0.173707	21	0.568952	0.999959
ame00410 beta-Alanine metabolism	0.57108	-0.179124	18	0.57108	0.999959
ame03460 Fanconi anemia pathway	0.590171	-0.227984	27	0.590171	0.999959
ame00310 Lysine degradation	0.59184	-0.232282	27	0.59184	0.999959
ame00020 Citrate cycle (TCA cycle)	0.604232	-0.264317	35	0.604232	0.999959
ame00040 Pentose and glucuronate interconversions	0.611894	-0.284258	16	0.611894	0.999959
ame00514 Other types of O-glycan biosynthesis	0.618581	-0.301755	11	0.618581	0.999959
ame00010 Glycolysis / Gluconeogenesis	0.626733	-0.323214	38	0.626733	0.999959
ame00670 One carbon pool by folate	0.627554	-0.325381	12	0.627554	0.999959
ame04330 Notch signaling pathway	0.642691	-0.365661	19	0.642691	0.999959
ame00534 Glycosaminoglycan biosynthesis - heparan sulfate / heparin	0.650018	-0.385369	11	0.650018	0.999959
ame03050 Proteasome	0.661649	-0.416967	37	0.661649	0.999959
ame00130 Ubiquinone and other terpenoid-quinone biosynthesis	0.675434	-0.454967	10	0.675434	0.999959
ame00240 Pyrimidine metabolism	0.681118	-0.470828	70	0.681118	0.999959
ame04013 MAPK signaling pathway - fly	0.681513	-0.471934	71	0.681513	0.999959
ame00650 Butanoate metabolism	0.685427	-0.482928	14	0.685427	0.999959
ame00620 Pyruvate metabolism	0.688886	-0.492696	31	0.688886	0.999959
ame00565 Ether lipid metabolism	0.693064	-0.504554	17	0.693064	0.999959
ame00531 Glycosaminoglycan degradation	0.694471	-0.508563	13	0.694471	0.999959
ame04146 Peroxisome	0.724307	-0.595684	55	0.724307	0.999959
ame01212 Fatty acid metabolism	0.745922	-0.661712	36	0.745922	0.999959
ame00511 Other glycan degradation	0.767459	-0.730506	12	0.767459	0.999959
ame03060 Protein export	0.784645	-0.787979	18	0.784645	0.999959
ame00520 Amino sugar and nucleotide sugar metabolism	0.818168	-0.908405	41	0.818168	0.999959
ame00280 Valine, leucine and isoleucine degradation	0.838153	-0.986895	33	0.838153	0.999959
ame00071 Fatty acid degradation	0.841318	-0.999888	24	0.841318	0.999959
ame04142 Lysosome	0.851094	-1.04114	60	0.851094	0.999959
ame03430 Mismatch repair	0.854089	-1.05413	20	0.854089	0.999959
ame00600 Sphingolipid metabolism	0.864579	-1.10113	19	0.864579	0.999959
ame03020 RNA polymerase	0.876645	-1.15838	25	0.876645	0.999959
ame00062 Fatty acid elongation	0.888413	-1.21813	12	0.888413	0.999959
ame02010 ABC transporters	0.890312	-1.22819	13	0.890312	0.999959
ame04320 Dorso-ventral axis formation	0.895	-1.25356	21	0.895	0.999959
ame00920 Sulfur metabolism	0.906707	-1.32075	10	0.906707	0.999959
ame00510 N-Glycan biosynthesis	0.911164	-1.34796	32	0.911164	0.999959
ame04350 TGF-beta signaling pathway	0.918732	-1.39659	28	0.918732	0.999959
ame00860 Porphyrin and chlorophyll metabolism	0.918784	-1.39694	21	0.918784	0.999959
ame00983 Drug metabolism - other enzymes	0.921152	-1.41286	17	0.921152	0.999959
ame00563 Glycosylphosphatidylinositol(GPI)-anchor biosynthesis	0.928112	-1.46187	14	0.928112	0.999959
ame00564 Glycerophospholipid metabolism	0.929553	-1.47247	52	0.929553	0.999959
ame04068 FoxO signaling pathway	0.932516	-1.49479	50	0.932516	0.999959
ame03420 Nucleotide excision repair	0.935903	-1.52126	38	0.935903	0.999959
ame04130 SNARE interactions in vesicular transport	0.951477	-1.65935	18	0.951477	0.999959
ame04140 Regulation of autophagy	0.951737	-1.66193	17	0.951737	0.999959
ame03022 Basal transcription factors	0.954669	-1.69192	33	0.954669	0.999959
ame00790 Folate biosynthesis	0.962249	-1.7774	11	0.962249	0.999959
ame04144 Endocytosis	0.972793	-1.92352	110	0.972793	0.999959
ame03008 Ribosome biogenesis in eukaryotes	0.978438	-2.0225	63	0.978438	0.999959
ame03015 mRNA surveillance pathway	0.993849	-2.50337	55	0.993849	0.999959
ame04120 Ubiquitin mediated proteolysis	0.994262	-2.52786	84	0.994262	0.999959
ame00970 Aminoacyl-tRNA biosynthesis	0.996202	-2.66956	37	0.996202	0.999959
ame03013 RNA transport	0.996656	-2.71196	110	0.996656	0.999959
ame03010 Ribosome	0.997181	-2.7681	112	0.997181	0.999959
ame03018 RNA degradation	0.997884	-2.86031	52	0.997884	0.999959
ame04141 Protein processing in endoplasmic reticulum	0.999138	-3.134	112	0.999138	0.999959
ame04150 mTOR signaling pathway	0.999169	-3.14485	75	0.999169	0.999959
ame03040 Spliceosome	0.999959	-3.93744	92	0.999959	0.999959
ame00061 Fatty acid biosynthesis	NA	NA	8	NA	NA
ame00072 Synthesis and degradation of ketone bodies	NA	NA	5	NA	NA
ame00100 Steroid biosynthesis	NA	NA	4	NA	NA
ame00232 Caffeine metabolism	NA	NA	1	NA	NA
ame00290 Valine, leucine and isoleucine biosynthesis	NA	NA	4	NA	NA
ame00300 Lysine biosynthesis	NA	NA	2	NA	NA
ame00340 Histidine metabolism	NA	NA	9	NA	NA
ame00360 Phenylalanine metabolism	NA	NA	8	NA	NA
ame00400 Phenylalanine, tyrosine and tryptophan biosynthesis	NA	NA	4	NA	NA
ame00430 Taurine and hypotaurine metabolism	NA	NA	6	NA	NA
ame00450 Selenocompound metabolism	NA	NA	9	NA	NA
ame00471 D-Glutamine and D-glutamate metabolism	NA	NA	2	NA	NA
ame00512 Mucin type O-Glycan biosynthesis	NA	NA	9	NA	NA
ame00532 Glycosaminoglycan biosynthesis - chondroitin sulfate / dermatan sulfate	NA	NA	7	NA	NA
ame00533 Glycosaminoglycan biosynthesis - keratan sulfate	NA	NA	2	NA	NA
ame00601 Glycosphingolipid biosynthesis - lacto and neolacto series	NA	NA	3	NA	NA
ame00603 Glycosphingolipid biosynthesis - globo series	NA	NA	6	NA	NA
ame00604 Glycosphingolipid biosynthesis - ganglio series	NA	NA	5	NA	NA
ame00730 Thiamine metabolism	NA	NA	3	NA	NA
ame00740 Riboflavin metabolism	NA	NA	2	NA	NA
ame00750 Vitamin B6 metabolism	NA	NA	4	NA	NA
ame00770 Pantothenate and CoA biosynthesis	NA	NA	8	NA	NA
ame00780 Biotin metabolism	NA	NA	2	NA	NA
ame00785 Lipoic acid metabolism	NA	NA	2	NA	NA
ame00830 Retinol metabolism	NA	NA	9	NA	NA
ame00981 Insect hormone biosynthesis	NA	NA	8	NA	NA
ame01100 Metabolic pathways	NA	NA	686	NA	NA
ame03450 Non-homologous end-joining	NA	NA	8	NA	NA
ame04122 Sulfur relay system	NA	NA	8	NA	NA
ame04711 Circadian rhythm - fly	NA	NA	7	NA	NA

## Sheet: Exp2_SFvsHS
KEGG Pathway	p.geomean	stat.mean	set.size	p.val	q.val
ame03010 Ribosome	3.15e-09	5.80852	112	3.15e-09	2.99e-07
ame04745 Phototransduction - fly	6.92e-07	4.82736	24	6.92e-07	3.29e-05
ame04080 Neuroactive ligand-receptor interaction	0.00405155	2.64774	39	0.00405155	0.128299
ame04391 Hippo signaling pathway - fly	0.00766007	2.42472	50	0.00766007	0.181927
ame00052 Galactose metabolism	0.0291573	1.89333	18	0.0291573	0.553989
ame00380 Tryptophan metabolism	0.12077	1.17115	22	0.12077	0.999708
ame00500 Starch and sucrose metabolism	0.149203	1.03986	24	0.149203	0.999708
ame04013 MAPK signaling pathway - fly	0.203099	0.830602	71	0.203099	0.999708
ame04512 ECM-receptor interaction	0.211395	0.801589	18	0.211395	0.999708
ame04330 Notch signaling pathway	0.249351	0.676534	19	0.249351	0.999708
ame04310 Wnt signaling pathway	0.293838	0.542208	55	0.293838	0.999708
ame00561 Glycerolipid metabolism	0.326661	0.449152	31	0.326661	0.999708
ame04068 FoxO signaling pathway	0.390482	0.278063	50	0.390482	0.999708
ame04144 Endocytosis	0.420841	0.199742	110	0.420841	0.999708
ame02010 ABC transporters	0.421726	0.197481	13	0.421726	0.999708
ame00564 Glycerophospholipid metabolism	0.423392	0.193223	52	0.423392	0.999708
ame00010 Glycolysis / Gluconeogenesis	0.448669	0.129025	38	0.448669	0.999708
ame00565 Ether lipid metabolism	0.466164	0.0849152	17	0.466164	0.999708
ame04145 Phagosome	0.48618	0.0346497	59	0.48618	0.999708
ame00620 Pyruvate metabolism	0.50439	-0.0110041	31	0.50439	0.999708
ame00982 Drug metabolism - cytochrome P450	0.526374	-0.0661571	12	0.526374	0.999708
ame04130 SNARE interactions in vesicular transport	0.536983	-0.0928361	18	0.536983	0.999708
ame03020 RNA polymerase	0.54871	-0.122403	25	0.54871	0.999708
ame00640 Propanoate metabolism	0.550063	-0.12582	23	0.550063	0.999708
ame04320 Dorso-ventral axis formation	0.553839	-0.135367	21	0.553839	0.999708
ame00270 Cysteine and methionine metabolism	0.557966	-0.145815	36	0.557966	0.999708
ame00760 Nicotinate and nicotinamide metabolism	0.559089	-0.148659	12	0.559089	0.999708
ame00130 Ubiquinone and other terpenoid-quinone biosynthesis	0.57323	-0.184603	10	0.57323	0.999708
ame00511 Other glycan degradation	0.591955	-0.232576	12	0.591955	0.999708
ame00980 Metabolism of xenobiotics by cytochrome P450	0.606772	-0.270915	14	0.606772	0.999708
ame00051 Fructose and mannose metabolism	0.607085	-0.27173	20	0.607085	0.999708
ame04070 Phosphatidylinositol signaling system	0.613296	-0.28792	46	0.613296	0.999708
ame03030 DNA replication	0.642096	-0.364068	35	0.642096	0.999708
ame00350 Tyrosine metabolism	0.648566	-0.381452	13	0.648566	0.999708
ame00600 Sphingolipid metabolism	0.651609	-0.389669	19	0.651609	0.999708
ame00590 Arachidonic acid metabolism	0.656026	-0.401642	17	0.656026	0.999708
ame00480 Glutathione metabolism	0.671055	-0.442828	29	0.671055	0.999708
ame00630 Glyoxylate and dicarboxylate metabolism	0.672714	-0.44742	24	0.672714	0.999708
ame00020 Citrate cycle (TCA cycle)	0.691466	-0.500011	35	0.691466	0.999708
ame03060 Protein export	0.701307	-0.528164	18	0.701307	0.999708
ame04350 TGF-beta signaling pathway	0.723959	-0.594643	28	0.723959	0.999708
ame00650 Butanoate metabolism	0.724115	-0.595109	14	0.724115	0.999708
ame00790 Folate biosynthesis	0.729824	-0.612281	11	0.729824	0.999708
ame00330 Arginine and proline metabolism	0.739013	-0.640307	22	0.739013	0.999708
ame03410 Base excision repair	0.751258	-0.678455	21	0.751258	0.999708
ame00230 Purine metabolism	0.758326	-0.700929	105	0.758326	0.999708
ame00410 beta-Alanine metabolism	0.767093	-0.729305	18	0.767093	0.999708
ame00592 alpha-Linolenic acid metabolism	0.791596	-0.81197	10	0.791596	0.999708
ame00534 Glycosaminoglycan biosynthesis - heparan sulfate / heparin	0.808271	-0.871542	11	0.808271	0.999708
ame00910 Nitrogen metabolism	0.81438	-0.894154	12	0.81438	0.999708
ame00562 Inositol phosphate metabolism	0.820669	-0.917919	41	0.820669	0.999708
ame04142 Lysosome	0.839473	-0.992296	60	0.839473	0.999708
ame00250 Alanine, aspartate and glutamate metabolism	0.845883	-1.01893	24	0.845883	0.999708
ame00531 Glycosaminoglycan degradation	0.847407	-1.02538	13	0.847407	0.999708
ame00310 Lysine degradation	0.853179	-1.05016	27	0.853179	0.999708
ame00240 Pyrimidine metabolism	0.857609	-1.06964	70	0.857609	0.999708
ame00053 Ascorbate and aldarate metabolism	0.87534	-1.152	10	0.87534	0.999708
ame00920 Sulfur metabolism	0.877885	-1.16448	10	0.877885	0.999708
ame03440 Homologous recombination	0.883256	-1.19142	20	0.883256	0.999708
ame03430 Mismatch repair	0.885283	-1.20182	20	0.885283	0.999708
ame04146 Peroxisome	0.889819	-1.22557	55	0.889819	0.999708
ame00040 Pentose and glucuronate interconversions	0.892609	-1.24052	16	0.892609	0.999708
ame00260 Glycine, serine and threonine metabolism	0.893855	-1.2473	28	0.893855	0.999708
ame01210 2-Oxocarboxylic acid metabolism	0.899976	-1.28141	14	0.899976	0.999708
ame03420 Nucleotide excision repair	0.905522	-1.31368	38	0.905522	0.999708
ame01040 Biosynthesis of unsaturated fatty acids	0.911978	-1.35304	14	0.911978	0.999708
ame00062 Fatty acid elongation	0.912974	-1.3593	12	0.912974	0.999708
ame00860 Porphyrin and chlorophyll metabolism	0.914139	-1.36669	21	0.914139	0.999708
ame00030 Pentose phosphate pathway	0.916443	-1.38154	18	0.916443	0.999708
ame00670 One carbon pool by folate	0.927192	-1.45519	12	0.927192	0.999708
ame03015 mRNA surveillance pathway	0.930017	-1.47592	55	0.930017	0.999708
ame00280 Valine, leucine and isoleucine degradation	0.930917	-1.48265	33	0.930917	0.999708
ame00514 Other types of O-glycan biosynthesis	0.933866	-1.50522	11	0.933866	0.999708
ame04140 Regulation of autophagy	0.934269	-1.50837	17	0.934269	0.999708
ame03022 Basal transcription factors	0.944765	-1.59608	33	0.944765	0.999708
ame00190 Oxidative phosphorylation	0.9544	-1.6891	83	0.9544	0.999708
ame03018 RNA degradation	0.956102	-1.70714	52	0.956102	0.999708
ame00983 Drug metabolism - other enzymes	0.958734	-1.73618	17	0.958734	0.999708
ame04150 mTOR signaling pathway	0.960351	-1.75477	75	0.960351	0.999708
ame03013 RNA transport	0.964947	-1.81123	110	0.964947	0.999708
ame03050 Proteasome	0.968402	-1.85781	37	0.968402	0.999708
ame00071 Fatty acid degradation	0.969493	-1.87339	24	0.969493	0.999708
ame03008 Ribosome biogenesis in eukaryotes	0.970391	-1.88657	63	0.970391	0.999708
ame00510 N-Glycan biosynthesis	0.971396	-1.90172	32	0.971396	0.999708
ame00563 Glycosylphosphatidylinositol(GPI)-anchor biosynthesis	0.971432	-1.90227	14	0.971432	0.999708
ame00520 Amino sugar and nucleotide sugar metabolism	0.97186	-1.90886	41	0.97186	0.999708
ame01212 Fatty acid metabolism	0.975264	-1.96451	36	0.975264	0.999708
ame04120 Ubiquitin mediated proteolysis	0.988485	-2.27295	84	0.988485	0.999708
ame01200 Carbon metabolism	0.989822	-2.31973	85	0.989822	0.999708
ame03460 Fanconi anemia pathway	0.990762	-2.35594	27	0.990762	0.999708
ame03040 Spliceosome	0.993624	-2.49062	92	0.993624	0.999708
ame00900 Terpenoid backbone biosynthesis	0.9958	-2.63557	22	0.9958	0.999708
ame01230 Biosynthesis of amino acids	0.998751	-3.02367	50	0.998751	0.999708
ame00970 Aminoacyl-tRNA biosynthesis	0.999402	-3.23984	37	0.999402	0.999708
ame04141 Protein processing in endoplasmic reticulum	0.999708	-3.43887	112	0.999708	0.999708
ame00061 Fatty acid biosynthesis	NA	NA	8	NA	NA
ame00072 Synthesis and degradation of ketone bodies	NA	NA	5	NA	NA
ame00100 Steroid biosynthesis	NA	NA	4	NA	NA
ame00232 Caffeine metabolism	NA	NA	1	NA	NA
ame00290 Valine, leucine and isoleucine biosynthesis	NA	NA	4	NA	NA
ame00300 Lysine biosynthesis	NA	NA	2	NA	NA
ame00340 Histidine metabolism	NA	NA	9	NA	NA
ame00360 Phenylalanine metabolism	NA	NA	8	NA	NA
ame00400 Phenylalanine, tyrosine and tryptophan biosynthesis	NA	NA	4	NA	NA
ame00430 Taurine and hypotaurine metabolism	NA	NA	6	NA	NA
ame00450 Selenocompound metabolism	NA	NA	9	NA	NA
ame00471 D-Glutamine and D-glutamate metabolism	NA	NA	2	NA	NA
ame00512 Mucin type O-Glycan biosynthesis	NA	NA	9	NA	NA
ame00532 Glycosaminoglycan biosynthesis - chondroitin sulfate / dermatan sulfate	NA	NA	7	NA	NA
ame00533 Glycosaminoglycan biosynthesis - keratan sulfate	NA	NA	2	NA	NA
ame00601 Glycosphingolipid biosynthesis - lacto and neolacto series	NA	NA	3	NA	NA
ame00603 Glycosphingolipid biosynthesis - globo series	NA	NA	6	NA	NA
ame00604 Glycosphingolipid biosynthesis - ganglio series	NA	NA	5	NA	NA
ame00730 Thiamine metabolism	NA	NA	3	NA	NA
ame00740 Riboflavin metabolism	NA	NA	2	NA	NA
ame00750 Vitamin B6 metabolism	NA	NA	4	NA	NA
ame00770 Pantothenate and CoA biosynthesis	NA	NA	8	NA	NA
ame00780 Biotin metabolism	NA	NA	2	NA	NA
ame00785 Lipoic acid metabolism	NA	NA	2	NA	NA
ame00830 Retinol metabolism	NA	NA	9	NA	NA
ame00981 Insect hormone biosynthesis	NA	NA	8	NA	NA
ame01100 Metabolic pathways	NA	NA	687	NA	NA
ame03450 Non-homologous end-joining	NA	NA	8	NA	NA
ame04122 Sulfur relay system	NA	NA	8	NA	NA
ame04711 Circadian rhythm - fly	NA	NA	7	NA	NA

## Sheet: Exp2_SFvsINS
KEGG Pathway	p.geomean	stat.mean	set.size	p.val	q.val
ame03010 Ribosome	2.17265e-16	8.12853	112	2.17265e-16	2.06401e-14
ame00190 Oxidative phosphorylation	6.1835e-09	5.69459	83	6.1835e-09	2.93716e-07
ame04745 Phototransduction - fly	0.00175682	2.91881	24	0.00175682	0.0556327
ame00982 Drug metabolism - cytochrome P450	0.0209052	2.0354	12	0.0209052	0.496498
ame04391 Hippo signaling pathway - fly	0.0290382	1.89512	50	0.0290382	0.551725
ame00980 Metabolism of xenobiotics by cytochrome P450	0.0420103	1.72782	14	0.0420103	0.665163
ame04080 Neuroactive ligand-receptor interaction	0.0628782	1.53105	39	0.0628782	0.853348
ame00561 Glycerolipid metabolism	0.128982	1.13122	31	0.128982	0.996886
ame04068 FoxO signaling pathway	0.151678	1.02926	50	0.151678	0.996886
ame00500 Starch and sucrose metabolism	0.158786	0.999461	24	0.158786	0.996886
ame04310 Wnt signaling pathway	0.19836	0.847493	55	0.19836	0.996886
ame04013 MAPK signaling pathway - fly	0.204483	0.825714	71	0.204483	0.996886
ame00350 Tyrosine metabolism	0.21746	0.7808	13	0.21746	0.996886
ame04350 TGF-beta signaling pathway	0.259841	0.643835	28	0.259841	0.996886
ame04145 Phagosome	0.276718	0.592618	59	0.276718	0.996886
ame00480 Glutathione metabolism	0.277214	0.591138	29	0.277214	0.996886
ame00052 Galactose metabolism	0.32931	0.441819	18	0.32931	0.996886
ame00310 Lysine degradation	0.334516	0.427477	27	0.334516	0.996886
ame03020 RNA polymerase	0.35468	0.372715	25	0.35468	0.996886
ame03050 Proteasome	0.382014	0.300194	37	0.382014	0.996886
ame00910 Nitrogen metabolism	0.383847	0.295393	12	0.383847	0.996886
ame04070 Phosphatidylinositol signaling system	0.439886	0.151258	46	0.439886	0.996886
ame04330 Notch signaling pathway	0.466465	0.0841587	19	0.466465	0.996886
ame00380 Tryptophan metabolism	0.494602	0.01353	22	0.494602	0.996886
ame00590 Arachidonic acid metabolism	0.531876	-0.0799859	17	0.531876	0.996886
ame04512 ECM-receptor interaction	0.533321	-0.0836205	18	0.533321	0.996886
ame00250 Alanine, aspartate and glutamate metabolism	0.548124	-0.120924	24	0.548124	0.996886
ame00010 Glycolysis / Gluconeogenesis	0.578742	-0.198676	38	0.578742	0.996886
ame00760 Nicotinate and nicotinamide metabolism	0.586152	-0.217658	12	0.586152	0.996886
ame00790 Folate biosynthesis	0.602574	-0.260015	11	0.602574	0.996886
ame00260 Glycine, serine and threonine metabolism	0.623767	-0.315389	28	0.623767	0.996886
ame00130 Ubiquinone and other terpenoid-quinone biosynthesis	0.652829	-0.392969	10	0.652829	0.996886
ame00230 Purine metabolism	0.655287	-0.399633	105	0.655287	0.996886
ame00620 Pyruvate metabolism	0.672215	-0.446038	31	0.672215	0.996886
ame00920 Sulfur metabolism	0.686021	-0.484603	10	0.686021	0.996886
ame00040 Pentose and glucuronate interconversions	0.7067	-0.543771	16	0.7067	0.996886
ame00565 Ether lipid metabolism	0.714067	-0.565304	17	0.714067	0.996886
ame00564 Glycerophospholipid metabolism	0.71473	-0.567257	52	0.71473	0.996886
ame04320 Dorso-ventral axis formation	0.736972	-0.634037	21	0.736972	0.996886
ame00630 Glyoxylate and dicarboxylate metabolism	0.770736	-0.741273	24	0.770736	0.996886
ame00270 Cysteine and methionine metabolism	0.772496	-0.747091	36	0.772496	0.996886
ame00240 Pyrimidine metabolism	0.77967	-0.77108	70	0.77967	0.996886
ame03018 RNA degradation	0.788174	-0.800101	52	0.788174	0.996886
ame00514 Other types of O-glycan biosynthesis	0.789445	-0.804498	11	0.789445	0.996886
ame00330 Arginine and proline metabolism	0.79076	-0.809061	22	0.79076	0.996886
ame00650 Butanoate metabolism	0.803389	-0.853789	14	0.803389	0.996886
ame00511 Other glycan degradation	0.805169	-0.860231	12	0.805169	0.996886
ame03460 Fanconi anemia pathway	0.814636	-0.895111	27	0.814636	0.996886
ame00020 Citrate cycle (TCA cycle)	0.815378	-0.897891	35	0.815378	0.996886
ame00053 Ascorbate and aldarate metabolism	0.815981	-0.900153	10	0.815981	0.996886
ame00510 N-Glycan biosynthesis	0.820841	-0.918573	32	0.820841	0.996886
ame00531 Glycosaminoglycan degradation	0.827397	-0.943928	13	0.827397	0.996886
ame04146 Peroxisome	0.83002	-0.954244	55	0.83002	0.996886
ame04142 Lysosome	0.837309	-0.983458	60	0.837309	0.996886
ame01210 2-Oxocarboxylic acid metabolism	0.838282	-0.987423	14	0.838282	0.996886
ame03060 Protein export	0.841158	-0.999228	18	0.841158	0.996886
ame01040 Biosynthesis of unsaturated fatty acids	0.842696	-1.0056	14	0.842696	0.996886
ame00670 One carbon pool by folate	0.844873	-1.01469	12	0.844873	0.996886
ame04140 Regulation of autophagy	0.851385	-1.04239	17	0.851385	0.996886
ame00410 beta-Alanine metabolism	0.854757	-1.05706	18	0.854757	0.996886
ame00051 Fructose and mannose metabolism	0.874741	-1.14909	20	0.874741	0.996886
ame04150 mTOR signaling pathway	0.888972	-1.22108	75	0.888972	0.996886
ame03440 Homologous recombination	0.889802	-1.22548	20	0.889802	0.996886
ame00860 Porphyrin and chlorophyll metabolism	0.890955	-1.23162	21	0.890955	0.996886
ame00563 Glycosylphosphatidylinositol(GPI)-anchor biosynthesis	0.892723	-1.24114	14	0.892723	0.996886
ame00534 Glycosaminoglycan biosynthesis - heparan sulfate / heparin	0.893339	-1.24448	11	0.893339	0.996886
ame00900 Terpenoid backbone biosynthesis	0.893662	-1.24624	22	0.893662	0.996886
ame01230 Biosynthesis of amino acids	0.895116	-1.2542	50	0.895116	0.996886
ame00640 Propanoate metabolism	0.896238	-1.26041	23	0.896238	0.996886
ame00562 Inositol phosphate metabolism	0.897748	-1.26882	41	0.897748	0.996886
ame02010 ABC transporters	0.904257	-1.30619	13	0.904257	0.996886
ame00030 Pentose phosphate pathway	0.912595	-1.35691	18	0.912595	0.996886
ame04130 SNARE interactions in vesicular transport	0.91515	-1.37317	18	0.91515	0.996886
ame00600 Sphingolipid metabolism	0.916622	-1.3827	19	0.916622	0.996886
ame00062 Fatty acid elongation	0.918062	-1.39215	12	0.918062	0.996886
ame00592 alpha-Linolenic acid metabolism	0.920909	-1.41121	10	0.920909	0.996886
ame04144 Endocytosis	0.927188	-1.45516	110	0.927188	0.996886
ame01212 Fatty acid metabolism	0.933053	-1.49893	36	0.933053	0.996886
ame04120 Ubiquitin mediated proteolysis	0.935507	-1.51812	84	0.935507	0.996886
ame00071 Fatty acid degradation	0.945329	-1.60116	24	0.945329	0.996886
ame00280 Valine, leucine and isoleucine degradation	0.948972	-1.63497	33	0.948972	0.996886
ame00520 Amino sugar and nucleotide sugar metabolism	0.952433	-1.66891	41	0.952433	0.996886
ame03420 Nucleotide excision repair	0.960103	-1.75188	38	0.960103	0.996886
ame03410 Base excision repair	0.962458	-1.77995	21	0.962458	0.996886
ame03015 mRNA surveillance pathway	0.965975	-1.82467	55	0.965975	0.996886
ame03030 DNA replication	0.973943	-1.94219	35	0.973943	0.996886
ame03022 Basal transcription factors	0.97544	-1.96754	33	0.97544	0.996886
ame00983 Drug metabolism - other enzymes	0.975995	-1.97728	17	0.975995	0.996886
ame04141 Protein processing in endoplasmic reticulum	0.984258	-2.1509	112	0.984258	0.996886
ame01200 Carbon metabolism	0.984492	-2.15686	85	0.984492	0.996886
ame03430 Mismatch repair	0.984747	-2.16347	20	0.984747	0.996886
ame03013 RNA transport	0.991691	-2.39507	110	0.991691	0.996886
ame03040 Spliceosome	0.992952	-2.45481	92	0.992952	0.996886
ame00970 Aminoacyl-tRNA biosynthesis	0.996088	-2.65959	37	0.996088	0.996886
ame03008 Ribosome biogenesis in eukaryotes	0.996886	-2.73558	63	0.996886	0.996886
ame00061 Fatty acid biosynthesis	NA	NA	8	NA	NA
ame00072 Synthesis and degradation of ketone bodies	NA	NA	5	NA	NA
ame00100 Steroid biosynthesis	NA	NA	4	NA	NA
ame00232 Caffeine metabolism	NA	NA	1	NA	NA
ame00290 Valine, leucine and isoleucine biosynthesis	NA	NA	4	NA	NA
ame00300 Lysine biosynthesis	NA	NA	2	NA	NA
ame00340 Histidine metabolism	NA	NA	9	NA	NA
ame00360 Phenylalanine metabolism	NA	NA	8	NA	NA
ame00400 Phenylalanine, tyrosine and tryptophan biosynthesis	NA	NA	4	NA	NA
ame00430 Taurine and hypotaurine metabolism	NA	NA	6	NA	NA
ame00450 Selenocompound metabolism	NA	NA	9	NA	NA
ame00471 D-Glutamine and D-glutamate metabolism	NA	NA	2	NA	NA
ame00512 Mucin type O-Glycan biosynthesis	NA	NA	9	NA	NA
ame00532 Glycosaminoglycan biosynthesis - chondroitin sulfate / dermatan sulfate	NA	NA	7	NA	NA
ame00533 Glycosaminoglycan biosynthesis - keratan sulfate	NA	NA	2	NA	NA
ame00601 Glycosphingolipid biosynthesis - lacto and neolacto series	NA	NA	3	NA	NA
ame00603 Glycosphingolipid biosynthesis - globo series	NA	NA	6	NA	NA
ame00604 Glycosphingolipid biosynthesis - ganglio series	NA	NA	5	NA	NA
ame00730 Thiamine metabolism	NA	NA	3	NA	NA
ame00740 Riboflavin metabolism	NA	NA	2	NA	NA
ame00750 Vitamin B6 metabolism	NA	NA	4	NA	NA
ame00770 Pantothenate and CoA biosynthesis	NA	NA	8	NA	NA
ame00780 Biotin metabolism	NA	NA	2	NA	NA
ame00785 Lipoic acid metabolism	NA	NA	2	NA	NA
ame00830 Retinol metabolism	NA	NA	9	NA	NA
ame00981 Insect hormone biosynthesis	NA	NA	8	NA	NA
ame01100 Metabolic pathways	NA	NA	687	NA	NA
ame03450 Non-homologous end-joining	NA	NA	8	NA	NA
ame04122 Sulfur relay system	NA	NA	8	NA	NA
ame04711 Circadian rhythm - fly	NA	NA	7	NA	NA
