# Supplementary material for: Seminal fluid compromises visual perception in honeybee queens reducing their survival during additional mating flights
Source: eLife. 2019 Sep 10;8:e45009. doi: 10.7554/eLife.45009 (PMC6739865; doi:10.7554/eLife.45009)
Supplement: Supplementary file 5. [file elife-45009-supp5.xlsx]

## Sheet: sheet1
Supplementary File 5 Annotation of the 37 genes showing consistent changes in expression between all pair-wise comparisons of semen and seminal fluid insemination treatments against controls.
BEEBASE ID	Description	Length	#Hits	e-Value	sim mean	#GO	GO Names list	Enzyme Codes list	InterPro IDs
GB44248	Hemicentin-1-like	2052	20	0	0.8825	1	C:integral component of membrane	-	IPR003599 (SMART); IPR003598 (SMART); PF13927 (PFAM); IPR013783 (G3DSA:2.60.40.GENE3D); IPR013783 (G3DSA:2.60.40.GENE3D); IPR013783 (G3DSA:2.60.40.GENE3D); IPR013783 (G3DSA:2.60.40.GENE3D); IPR013162 (PFAM); IPR013098 (PFAM); IPR013783 (G3DSA:2.60.40.GENE3D); PTHR11640:SF52 (PANTHER); PTHR11640 (PANTHER); NON_CYTOPLASMIC_DOMAIN (PHOBIUS); CYTOPLASMIC_DOMAIN (PHOBIUS); SIGNAL_PEPTIDE_H_REGION (PHO…
GB40426	PREDICTED: uncharacterized protein LOC727647	654	20	1.6e-130	0.942	-		-	no IPS match
GB53593	cell adhesion molecule 3-like	918	20	1.3e-137	0.9265	-		-	IPR013783 (G3DSA:2.60.40.GENE3D); IPR013162 (PFAM); PTHR21261:SF8 (PANTHER); PTHR21261 (PANTHER); IPR007110 (SUPERFAMILY)
GB50651	prohormone-3	792	20	0	0.879	1	C:integral component of membrane	-	CYTOPLASMIC_DOMAIN (PHOBIUS); TRANSMEMBRANE (PHOBIUS); NON_CYTOPLASMIC_DOMAIN (PHOBIUS); TMhelix (TMHMM)
GB44018	GTP-binding REM 1-like	681	20	6.4e-161	0.9675	5	F:GTP binding; P:small GTPase mediated signal transduction; C:membrane; P:protein transport; C:intracellular	-	PR00449 (PRINTS); IPR003578 (SMART); IPR003579 (SMART); IPR020849 (SMART); IPR027417 (G3DSA:3.40.50.GENE3D); IPR001806 (PFAM); IPR005225 (TIGRFAM); IPR020849 (PANTHER); PTHR24070:SF222 (PANTHER); IPR020849 (PROSITE_PROFILES); IPR027417 (SUPERFAMILY)
GB53517	otoferlin-like isoform X1	6234	20	0	0.9495	1	C:integral component of membrane	-	Coil (COILS); Coil (COILS); IPR000008 (SMART); IPR000008 (G3DSA:2.60.40.GENE3D); IPR000008 (G3DSA:2.60.40.GENE3D); IPR012561 (PFAM); IPR000008 (G3DSA:2.60.40.GENE3D); IPR000008 (PFAM); IPR032362 (PFAM); IPR012968 (PFAM); IPR000008 (G3DSA:2.60.40.GENE3D); TRANSMEMBRANE (PHOBIUS); CYTOPLASMIC_DOMAIN (PHOBIUS); NON_CYTOPLASMIC_DOMAIN (PHOBIUS); IPR000008 (PROSITE_PROFILES); IPR000008 (SUPERFAMILY); …
GB46342	disintegrin and metallo ase domain-containing 10-like isoform X2	2832	20	0	0.8465	5	F:zinc ion binding; P:integrin-mediated signaling pathway; P:proteolysis; C:integral component of membrane; F:metalloendopeptidase activity	EC:3.4.24	IPR001762 (SMART); IPR002870 (PFAM); IPR001762 (G3DSA:4.10.70.GENE3D); IPR024079 (G3DSA:3.40.390.GENE3D); PF13574 (PFAM); IPR001762 (PFAM); PTHR11905 (PANTHER); PTHR11905:SF127 (PANTHER); SIGNAL_PEPTIDE_N_REGION (PHOBIUS); SIGNAL_PEPTIDE (PHOBIUS); NON_CYTOPLASMIC_DOMAIN (PHOBIUS); SIGNAL_PEPTIDE_C_REGION (PHOBIUS); CYTOPLASMIC_DOMAIN (PHOBIUS); TRANSMEMBRANE (PHOBIUS); SIGNAL_PEPTIDE_H_REGION (P…
GB41376	J domain-containing	528	20	1.4e-112	0.8515	-		-	IPR001623 (PRINTS); IPR001623 (SMART); IPR001623 (PFAM); IPR001623 (G3DSA:1.10.287.GENE3D); PTHR24078 (PANTHER); IPR001623 (PROSITE_PROFILES); IPR001623 (SUPERFAMILY)
GB44988	prohormone-2-like	1053	20	0	0.7605	1	C:extracellular region	-	SIGNAL_PEPTIDE_H_REGION (PHOBIUS); SIGNAL_PEPTIDE (PHOBIUS); SIGNAL_PEPTIDE_C_REGION (PHOBIUS); SIGNAL_PEPTIDE_N_REGION (PHOBIUS); NON_CYTOPLASMIC_DOMAIN (PHOBIUS); SignalP-noTM (SIGNALP_EUK); SignalP-TM (SIGNALP_GRAM_POSITIVE); TMhelix (TMHMM)
GB42326	glutamyl aminopeptidase-like isoform X3	2910	20	0	0.9655	5	F:zinc ion binding; P:proteolysis; C:integral component of membrane; F:aminopeptidase activity; F:metallopeptidase activity	EC:3.4.11	IPR014782 (PRINTS); IPR024571 (PFAM); G3DSA:1.10.390.10 (GENE3D); IPR014782 (PFAM); PTHR11533:SF193 (PANTHER); IPR001930 (PANTHER); TRANSMEMBRANE (PHOBIUS); NON_CYTOPLASMIC_DOMAIN (PHOBIUS); CYTOPLASMIC_DOMAIN (PHOBIUS); SSF63737 (SUPERFAMILY); SSF55486 (SUPERFAMILY); TMhelix (TMHMM)
GB50829	DNA-binding D-ETS-4	1809	20	0	0.884	4	C:nucleus; F:transcription factor activity, sequence-specific DNA binding; P:regulation of transcription, DNA-templated; F:sequence-specific DNA binding	-	IPR000418 (PRINTS); IPR003118 (SMART); IPR000418 (SMART); IPR011991 (G3DSA:1.10.10.GENE3D); IPR000418 (PFAM); IPR013761 (G3DSA:1.10.150.GENE3D); IPR003118 (PFAM); PTHR11849:SF182 (PANTHER); PTHR11849 (PANTHER); IPR000418 (PROSITE_PATTERNS); IPR000418 (PROSITE_PATTERNS); IPR000418 (PROSITE_PROFILES); IPR003118 (PROSITE_PROFILES); IPR013761 (SUPERFAMILY); IPR011991 (SUPERFAMILY)
GB41311	actin, alpha skeletal muscle, partial	279	20	1e-61	0.9785	1	F:ATP binding	-	G3DSA:3.30.420.40 (GENE3D); IPR004000 (PFAM); IPR004000 (PANTHER); PTHR11937:SF162 (PANTHER); IPR004001 (PROSITE_PATTERNS); SSF53067 (SUPERFAMILY)
GB46371	tyrosine- kinase Src64B isoform X2	1518	20	0	0.943	3	F:ATP binding; P:peptidyl-tyrosine phosphorylation; F:non-membrane spanning protein tyrosine kinase activity	EC:2.7.10.2	IPR001452 (PRINTS); IPR001245 (PRINTS); IPR000980 (PRINTS); IPR000980 (SMART); IPR001452 (SMART); IPR020635 (SMART); IPR001452 (PFAM); IPR000980 (G3DSA:3.30.505.GENE3D); IPR001245 (PFAM); G3DSA:2.30.30.40 (GENE3D); IPR000980 (PFAM); G3DSA:3.30.200.20 (GENE3D); G3DSA:1.10.510.10 (GENE3D); PTHR24418 (PANTHER); IPR008266 (PROSITE_PATTERNS); IPR001452 (PROSITE_PROFILES); IPR000980 (PROSITE_PROFILES);…
GB42579	1-phosphatidylinositol 4,5-bisphosphate phosphodiesterase-like isoform X1	3312	20	0	0.9545	6	F:phosphatidylinositol phospholipase C activity; F:calcium ion binding; P:lipid catabolic process; F:signal transducer activity; C:intracellular; P:intracellular signal transduction	EC:3.1.4.11	Coil (COILS); Coil (COILS); Coil (COILS); IPR001192 (PRINTS); IPR000909 (SMART); IPR001711 (SMART); IPR016280 (PIRSF); IPR000008 (SMART); IPR011993 (G3DSA:2.30.29.GENE3D); IPR017946 (G3DSA:3.20.20.GENE3D); G3DSA:1.20.1230.10 (GENE3D); IPR000909 (PFAM); IPR000008 (G3DSA:2.60.40.GENE3D); IPR001711 (PFAM); IPR015359 (PFAM); IPR011992 (G3DSA:1.10.238.GENE3D); IPR009535 (PFAM); IPR000008 (PFAM); PTHR1…
GB41723	chaoptin	3168	20	0	0.9175	2	F:ATP binding; C:integral component of membrane	-	PR00019 (PRINTS); SM00364 (SMART); IPR000483 (SMART); SM00365 (SMART); IPR003591 (SMART); IPR032675 (G3DSA:3.80.10.GENE3D); IPR001611 (PFAM); IPR032675 (G3DSA:3.80.10.GENE3D); IPR032675 (G3DSA:3.80.10.GENE3D); PTHR24365 (PANTHER); PTHR24365:SF83 (PANTHER); CYTOPLASMIC_DOMAIN (PHOBIUS); TRANSMEMBRANE (PHOBIUS); NON_CYTOPLASMIC_DOMAIN (PHOBIUS); IPR001611 (PROSITE_PROFILES); IPR032675 (SUPERFAMILY)…
GB48241	N-terminal glutamine amidohydrolase	669	20	6.1e-166	0.92	2	F:hydrolase activity, acting on carbon-nitrogen (but not peptide) bonds, in linear amides; P:metabolic process	-	IPR023128 (G3DSA:3.10.620.GENE3D); IPR023128 (PFAM); PTHR13035 (PANTHER); PTHR13035:SF0 (PANTHER)
GB54522	Bardet-Biedl syndrome 2 homolog isoform X2	2088	20	0	0.9215	2	P:nonmotile primary cilium assembly; C:BBSome	-	Coil (COILS); Coil (COILS); IPR016616 (PIRSF); IPR029430 (PFAM); IPR029429 (PFAM); IPR029333 (PFAM); G3DSA:2.130.10.130 (GENE3D); PTHR32465 (PANTHER); IPR016616 (PTHR32465:PANTHER); IPR017986 (SUPERFAMILY); SSF69318 (SUPERFAMILY)
GB50973	golgin subfamily A member 6 22	2139	20	0	0.8665	1	C:integral component of membrane	-	Coil (COILS); Coil (COILS); Coil (COILS); IPR001478 (SMART); IPR001478 (PFAM); IPR001478 (G3DSA:2.30.42.GENE3D); PTHR24214 (PANTHER); PTHR24214:SF29 (PANTHER); IPR001478 (PROSITE_PROFILES); IPR001478 (SUPERFAMILY)
GB48936	facilitated trehalose transporter Tret1	1404	20	0	0.871	4	F:substrate-specific transmembrane transporter activity; P:transmembrane transport; C:integral component of membrane; P:carbohydrate transport	-	IPR003663 (PRINTS); IPR003663 (TIGRFAM); G3DSA:1.20.1250.20 (GENE3D); IPR005828 (PFAM); PTHR23500 (PANTHER); PTHR23500:SF97 (PANTHER); IPR005829 (PROSITE_PATTERNS); IPR005829 (PROSITE_PATTERNS); NON_CYTOPLASMIC_DOMAIN (PHOBIUS); TRANSMEMBRANE (PHOBIUS); CYTOPLASMIC_DOMAIN (PHOBIUS); CYTOPLASMIC_DOMAIN (PHOBIUS); TRANSMEMBRANE (PHOBIUS); TRANSMEMBRANE (PHOBIUS); NON_CYTOPLASMIC_DOMAIN (PHOBIUS); T…
GB44017	GTP-binding REM 1	1392	20	0	0.6965	3	F:GTP binding; P:signal transduction; C:membrane	-	PTHR24070:SF222 (PANTHER); IPR020849 (PANTHER)
GB53682	monocarboxylate transporter 4-like	2055	20	0	0.905	2	P:transmembrane transport; C:integral component of membrane	-	IPR011701 (PFAM); G3DSA:1.20.1250.20 (GENE3D); PTHR11360 (PANTHER); PTHR11360:SF149 (PANTHER); TRANSMEMBRANE (PHOBIUS); TRANSMEMBRANE (PHOBIUS); CYTOPLASMIC_DOMAIN (PHOBIUS); CYTOPLASMIC_DOMAIN (PHOBIUS); NON_CYTOPLASMIC_DOMAIN (PHOBIUS); NON_CYTOPLASMIC_DOMAIN (PHOBIUS); NON_CYTOPLASMIC_DOMAIN (PHOBIUS); TRANSMEMBRANE (PHOBIUS); NON_CYTOPLASMIC_DOMAIN (PHOBIUS); CYTOPLASMIC_DOMAIN (PHOBIUS); TRA…
GB52377	odorant receptor 85f-like	1233	20	0	0.885	6	F:odorant binding; P:signal transduction; C:integral component of membrane; P:detection of chemical stimulus involved in sensory perception of smell; C:plasma membrane; F:olfactory receptor activity	-	IPR004117 (PFAM); IPR004117 (PANTHER); NON_CYTOPLASMIC_DOMAIN (PHOBIUS); TRANSMEMBRANE (PHOBIUS); TRANSMEMBRANE (PHOBIUS); TRANSMEMBRANE (PHOBIUS); CYTOPLASMIC_DOMAIN (PHOBIUS); CYTOPLASMIC_DOMAIN (PHOBIUS); TRANSMEMBRANE (PHOBIUS); CYTOPLASMIC_DOMAIN (PHOBIUS); NON_CYTOPLASMIC_DOMAIN (PHOBIUS); TRANSMEMBRANE (PHOBIUS); TRANSMEMBRANE (PHOBIUS); NON_CYTOPLASMIC_DOMAIN (PHOBIUS); CYTOPLASMIC_DOMAIN…
GB43847	doublesex- and mab-3-related transcription factor A2-like	1077	20	0	0.822	4	C:nucleus; F:transcription factor activity, sequence-specific DNA binding; P:regulation of transcription, DNA-templated; F:sequence-specific DNA binding	-	IPR001275 (SMART); IPR001275 (PFAM); IPR005173 (PFAM); IPR001275 (G3DSA:4.10.1040.GENE3D); IPR026607 (PANTHER); PTHR12322:SF53 (PANTHER); IPR001275 (PROSITE_PATTERNS); IPR001275 (PROSITE_PROFILES); IPR001275 (SUPERFAMILY); IPR009060 (SUPERFAMILY)
GB49726	thrombospondin type-1 domain-containing 4-like	1887	20	0	0.8485	3	P:proteolysis; C:extracellular matrix; F:metalloendopeptidase activity	EC:3.4.24	IPR000884 (SMART); IPR010294 (PFAM); IPR000884 (PFAM); G3DSA:2.20.100.10 (GENE3D); IPR010909 (PFAM); PTHR13723 (PANTHER); NON_CYTOPLASMIC_DOMAIN (PHOBIUS); SIGNAL_PEPTIDE_N_REGION (PHOBIUS); SIGNAL_PEPTIDE_C_REGION (PHOBIUS); SIGNAL_PEPTIDE (PHOBIUS); SIGNAL_PEPTIDE_H_REGION (PHOBIUS); IPR000884 (PROSITE_PROFILES); IPR010909 (PROSITE_PROFILES); SignalP-noTM (SIGNALP_EUK); IPR000884 (SUPERFAMILY);…
GB47026	PREDICTED: uncharacterized protein LOC100872082 isoform X1	423	20	1.5e-97	0.975	-		-	no IPS match
GB49390	tyrosine- phosphatase non-receptor type 5-like isoform X2	1719	20	0	0.9565	3	F:protein tyrosine phosphatase activity; C:integral component of membrane; P:peptidyl-tyrosine dephosphorylation	EC:3.1.3.48	IPR000242 (PRINTS); IPR008356 (PRINTS); IPR003595 (SMART); IPR000242 (SMART); IPR029021 (G3DSA:3.90.190.GENE3D); IPR000242 (PFAM); PTHR19134 (PANTHER); PTHR19134:SF40 (PANTHER); IPR016130 (PROSITE_PATTERNS); TRANSMEMBRANE (PHOBIUS); NON_CYTOPLASMIC_DOMAIN (PHOBIUS); CYTOPLASMIC_DOMAIN (PHOBIUS); CYTOPLASMIC_DOMAIN (PHOBIUS); TRANSMEMBRANE (PHOBIUS); IPR000242 (PROSITE_PROFILES); IPR000387 (PROSIT…
GB42886	neuroligin-4, X-linked-like	1185	20	0	0.96	1	C:integral component of membrane	-	IPR002018 (PFAM); IPR029058 (G3DSA:3.40.50.GENE3D); PTHR11559:SF224 (PANTHER); PTHR11559 (PANTHER); CYTOPLASMIC_DOMAIN (PHOBIUS); NON_CYTOPLASMIC_DOMAIN (PHOBIUS); TRANSMEMBRANE (PHOBIUS); IPR029058 (SUPERFAMILY); TMhelix (TMHMM)
GB43624	PREDICTED: uncharacterized protein LOC100577121 isoform X2	861	20	0	0.7615	-		-	no IPS match
GB42885	neuroligin-4, X-linked-like	1794	20	0	0.9655	1	C:integral component of membrane	-	IPR029058 (G3DSA:3.40.50.GENE3D); IPR002018 (PFAM); PTHR11559:SF224 (PANTHER); PTHR11559 (PANTHER); IPR019819 (PROSITE_PATTERNS); SIGNAL_PEPTIDE_N_REGION (PHOBIUS); SIGNAL_PEPTIDE_H_REGION (PHOBIUS); SIGNAL_PEPTIDE (PHOBIUS); SIGNAL_PEPTIDE_C_REGION (PHOBIUS); NON_CYTOPLASMIC_DOMAIN (PHOBIUS); SignalP-noTM (SIGNALP_EUK); IPR029058 (SUPERFAMILY)
GB52520	tumor D53 homolog isoform X2	1104	20	0	0.8885	-		-	Coil (COILS); IPR007327 (PFAM); PTHR19307:SF14 (PANTHER); IPR007327 (PANTHER)
GB55392	THEM6	660	20	8.2e-162	0.886	1	C:integral component of membrane	-	PF13279 (PFAM); IPR029069 (G3DSA:3.10.129.GENE3D); PTHR12475:SF2 (PANTHER); PTHR12475 (PANTHER); TRANSMEMBRANE (PHOBIUS); CYTOPLASMIC_DOMAIN (PHOBIUS); NON_CYTOPLASMIC_DOMAIN (PHOBIUS); IPR029069 (SUPERFAMILY); TMhelix (TMHMM)
GB50733	U8-agatoxin-Ao1a-like isoform X1	300	20	1e-67	0.818	3	F:ion channel inhibitor activity; C:extracellular region; P:pathogenesis	-	IPR004169 (PFAM); SIGNAL_PEPTIDE (PHOBIUS); SIGNAL_PEPTIDE_H_REGION (PHOBIUS); SIGNAL_PEPTIDE_N_REGION (PHOBIUS); SIGNAL_PEPTIDE_C_REGION (PHOBIUS); NON_CYTOPLASMIC_DOMAIN (PHOBIUS); SignalP-noTM (SIGNALP_EUK); SSF57059 (SUPERFAMILY)
GB45413	GTPase-activating Rap Ran-GAP domain 3 isoform X1	3171	20	0	0.9405	3	P:regulation of small GTPase mediated signal transduction; F:GTPase activator activity; P:positive regulation of GTPase activity	-	IPR001180 (PFAM); IPR000331 (PFAM); PTHR15711:SF19 (PANTHER); PTHR15711 (PANTHER); IPR001180 (PROSITE_PROFILES); IPR000331 (PROSITE_PROFILES); SignalP-TM (SIGNALP_GRAM_POSITIVE); IPR000331 (SUPERFAMILY)
GB43434	enolase-phosphatase E1-like isoform 2	369	20	7.9e-35	0.8375	-		-	no IPS match
GB50585	alpha-2A adrenergic receptor	1059	20	0	0.889	3	F:G-protein coupled receptor activity; P:G-protein coupled receptor signaling pathway; C:integral component of membrane	-	IPR000276 (PRINTS); IPR000276 (PFAM); G3DSA:1.20.1070.10 (GENE3D); PTHR24248 (PANTHER); PTHR24248:SF66 (PANTHER); NON_CYTOPLASMIC_DOMAIN (PHOBIUS); CYTOPLASMIC_DOMAIN (PHOBIUS); CYTOPLASMIC_DOMAIN (PHOBIUS); TRANSMEMBRANE (PHOBIUS); TRANSMEMBRANE (PHOBIUS); TRANSMEMBRANE (PHOBIUS); NON_CYTOPLASMIC_DOMAIN (PHOBIUS); IPR017452 (PROSITE_PROFILES); SSF81321 (SUPERFAMILY); TMhelix (TMHMM); TMhelix (TM…
GB49385	PREDICTED: uncharacterized protein LOC102654968	375	20	1.3e-83	0.651	-		-	SIGNAL_PEPTIDE (PHOBIUS); SIGNAL_PEPTIDE_C_REGION (PHOBIUS); SIGNAL_PEPTIDE_N_REGION (PHOBIUS); NON_CYTOPLASMIC_DOMAIN (PHOBIUS); SIGNAL_PEPTIDE_H_REGION (PHOBIUS); SignalP-noTM (SIGNALP_EUK); TMhelix (TMHMM)
GB49857	unconventional prefoldin RPB5 interactor 1-like	1020	20	0	0.722	1	C:integral component of membrane	-	TRANSMEMBRANE (PHOBIUS); TRANSMEMBRANE (PHOBIUS); CYTOPLASMIC_DOMAIN (PHOBIUS); NON_CYTOPLASMIC_DOMAIN (PHOBIUS); NON_CYTOPLASMIC_DOMAIN (PHOBIUS); TMhelix (TMHMM); TMhelix (TMHMM)
