# Supplementary material for: Seminal fluid compromises visual perception in honeybee queens reducing their survival during additional mating flights
Source: eLife. 2019 Sep 10;8:e45009. doi: 10.7554/eLife.45009 (PMC6739865; doi:10.7554/eLife.45009)
Supplement: Supplementary file 6. — Overlap between each of our pair-wise comparison and the comparisons mated versus virgin and mated versus CO2-treated, and the overall overlap of all the DEGs identified in our study and in Manfredini et al. (2015) are reported in two separate tables. For each of our DEG lists, tables report the number of DEGs identified in our study, the number of shared DEGs with the specific comparisons by Manfredini et al. (2015), and the representation factor and P value of the Hypergeometric test. [file elife-45009-supp6.xlsx]

## Sheet: Sheet1
	Supplementary File 6 Results of analyses of overlap (Hypergeometric tests) in DEG lists between our study and Manfredini et al. (2015). Overlap between each of our pair-wise comparison and the comparisons mated versus
	virgin and mated versus CO2-treated, and the overall overlap of all the DEGs identified in our study and in Manfredini et al. (2015) are reported in two separate tables. For each of our DEG lists, tables report the number of DEGs
	identified in our study, the number of shared DEGs with the specific comparisons by Manfredini et al. (2015), and the representation factor and P value of the Hypergeometric test.
			Experiment 1		Experiment 2
			Semen vs Mock insemination	Seminal fluid vs Mock insemination	Semen vs Hayes saline	Seminal fluid vs Hayes saline	Seminal fluid vs Semen	Tot DEGs
	Overlap analysis with the 829 DEGs identified in the comparison Mated vs Virgin of Manfredini et al. 2015	DEGs	90	264	333	269	802	1327
		Shared	11	17	24	43	54	103
		Representation factor	2.3	1.2	1.3	3	1.2	1.4
		P value	p < 0.009	p < 0.264	p < 0.094	p < 1.435e-10	p < 0.056	p < 1.051e-04
	Overlap analysis with the 629 DEGs identified in the comparison Mated vs CO2-treated of Manfredini et al. 2015	DEGs	90	264	333	269	802	1327
		Shared	19	23	31	54	48	101
		Representation factor	5.1	2.1	2.3	4.9	1.5	1.9
		P value	p < 3.247e-09	p < 5.754e-04	p < 1.925e-05	p < 8.053e-23	p < 0.006	p < 6.503e-10
			Tot DEGs
	Overlap analysis with the 1050 DEGs identified across the comparisons Mated vs Virgin and C02-treated vs Mated of Manfredini et al. 2015	DEGs	1327
		Shared	153
		Representation factor	1.7
		P value	p < 4.374e-11
