# Supplementary material for: Seminal fluid compromises visual perception in honeybee queens reducing their survival during additional mating flights
Source: eLife. 2019 Sep 10;8:e45009. doi: 10.7554/eLife.45009 (PMC6739865; doi:10.7554/eLife.45009)
Supplement: Supplementary file 7. [file elife-45009-supp7.xlsx]

## Sheet: BP_OverlapManfredini
Supplementary File 7 Summary of enriched Biological Process and Molecular Function GO terms at P < 0.05 of the DEGs shared with the
Manfredini et al. (2015) study of naturally-mated honeybee queens.
GOBPID	Pvalue	OddsRatio	ExpCount	Count	Size	Term
GO:0000023	0.001	93.164	0	2	4	maltose metabolic process
GO:0044262	0.002	9.087	1	4	46	cellular carbohydrate metabolic process
GO:0006720	0.002	14.892	0	3	22	isoprenoid metabolic process
GO:0008299	0.002	14.892	0	3	22	isoprenoid biosynthetic process
GO:0006468	0.002	3.255	3	10	319	protein phosphorylation
GO:0016310	0.004	2.577	6	13	529	phosphorylation
GO:0019674	0.005	23.269	0	2	10	NAD metabolic process
GO:0019363	0.006	20.680	0	2	11	pyridine nucleotide biosynthetic process
GO:0019359	0.006	20.680	0	2	11	nicotinamide nucleotide biosynthetic process
GO:0009072	0.008	16.915	0	2	13	aromatic amino acid family metabolic process
GO:0005984	0.008	16.915	0	2	13	disaccharide metabolic process
GO:0019805	0.011	Inf	0	1	1	quinolinate biosynthetic process
GO:0018106	0.011	Inf	0	1	1	peptidyl-histidine phosphorylation
GO:0034627	0.011	Inf	0	1	1	'de novo' NAD biosynthetic process
GO:0046174	0.011	Inf	0	1	1	polyol catabolic process
GO:0019310	0.011	Inf	0	1	1	inositol catabolic process
GO:0046874	0.011	Inf	0	1	1	quinolinate metabolic process
GO:0043420	0.011	Inf	0	1	1	anthranilate metabolic process
GO:0034354	0.011	Inf	0	1	1	'de novo' NAD biosynthetic process from tryptophan
GO:0072525	0.011	14.308	0	2	15	pyridine-containing compound biosynthetic process
GO:0044723	0.011	3.987	1	5	125	single-organism carbohydrate metabolic process
GO:0009311	0.020	10.325	0	2	20	oligosaccharide metabolic process
GO:1901616	0.022	91.809	0	1	2	organic hydroxy compound catabolic process
GO:0046164	0.022	91.809	0	1	2	alcohol catabolic process
GO:0006020	0.022	91.809	0	1	2	inositol metabolic process
GO:0006000	0.022	91.809	0	1	2	fructose metabolic process
GO:0006003	0.022	91.809	0	1	2	fructose 2,6-bisphosphate metabolic process
GO:0006796	0.026	1.909	9	15	808	phosphate-containing compound metabolic process
GO:0006793	0.028	1.888	9	15	816	phosphorus metabolic process
GO:0006030	0.032	4.607	1	3	64	chitin metabolic process
GO:0042537	0.032	45.897	0	1	3	benzene-containing compound metabolic process
GO:0006568	0.032	45.897	0	1	3	tryptophan metabolic process
GO:0006569	0.032	45.897	0	1	3	tryptophan catabolic process
GO:0006586	0.032	45.897	0	1	3	indolalkylamine metabolic process
GO:0080171	0.032	45.897	0	1	3	lytic vacuole organization
GO:0009310	0.032	45.897	0	1	3	amine catabolic process
GO:0046218	0.032	45.897	0	1	3	indolalkylamine catabolic process
GO:0007040	0.032	45.897	0	1	3	lysosome organization
GO:0042436	0.032	45.897	0	1	3	indole-containing compound catabolic process
GO:0042402	0.032	45.897	0	1	3	cellular biogenic amine catabolic process
GO:0044282	0.035	7.426	0	2	27	small molecule catabolic process
GO:1901071	0.035	4.460	1	3	66	glucosamine-containing compound metabolic process
GO:0035235	0.037	7.139	0	2	28	ionotropic glutamate receptor signaling pathway
GO:0006040	0.038	4.321	1	3	68	amino sugar metabolic process
GO:0006816	0.040	6.873	0	2	29	calcium ion transport
GO:0036211	0.040	1.856	8	13	707	protein modification process
GO:0006464	0.040	1.856	8	13	707	cellular protein modification process
GO:0007215	0.042	6.627	0	2	30	glutamate receptor signaling pathway
GO:0019318	0.042	6.627	0	2	30	hexose metabolic process
GO:0000188	0.043	30.593	0	1	4	inactivation of MAPK activity
GO:0042430	0.043	30.593	0	1	4	indole-containing compound metabolic process
GO:0043405	0.043	30.593	0	1	4	regulation of MAP kinase activity
GO:0043407	0.043	30.593	0	1	4	negative regulation of MAP kinase activity
GO:0043409	0.043	30.593	0	1	4	negative regulation of MAPK cascade
GO:0005975	0.043	2.490	3	6	236	carbohydrate metabolic process
GO:0072511	0.045	6.397	0	2	31	divalent inorganic cation transport
GO:0005996	0.045	6.397	0	2	31	monosaccharide metabolic process
GO:0070838	0.045	6.397	0	2	31	divalent metal ion transport
GO:0018193	0.047	3.114	1	4	125	peptidyl-amino acid modification

## Sheet: MF_OverlapManfredini
GOMFID	Pvalue	OddsRatio	ExpCount	Count	Size	Term
GO:0004452	0.000	85.818	0	3	6	isopentenyl-diphosphate delta-isomerase activity
GO:0016863	0.000	85.818	0	3	6	intramolecular oxidoreductase activity, transposing C=C bonds
GO:0080019	0.001	23.377	0	3	14	fatty-acyl-CoA reductase (alcohol-forming) activity
GO:0004558	0.001	84.731	0	2	4	alpha-1,4-glucosidase activity
GO:0032450	0.001	84.731	0	2	4	maltose alpha-glucosidase activity
GO:0016860	0.002	14.271	0	3	21	intramolecular oxidoreductase activity
GO:0016709	0.002	42.353	0	2	6	oxidoreductase activity, acting on paired donors, with incorporation or reduction of molecular oxygen, NAD(P)H as one donor, and incorporation of one atom of oxygen
GO:0004553	0.002	5.971	1	5	78	hydrolase activity, hydrolyzing O-glycosyl compounds
GO:0090599	0.003	33.877	0	2	7	alpha-glucosidase activity
GO:0016773	0.004	2.776	4	11	370	phosphotransferase activity, alcohol group as acceptor
GO:0016798	0.005	4.885	1	5	94	hydrolase activity, acting on glycosyl bonds
GO:0016620	0.005	9.501	0	3	30	oxidoreductase activity, acting on the aldehyde or oxo group of donors, NAD or NADP as acceptor
GO:0015926	0.006	21.163	0	2	10	glucosidase activity
GO:0004672	0.008	2.814	4	9	294	protein kinase activity
GO:0005509	0.009	3.241	2	7	197	calcium ion binding
GO:0016903	0.011	7.116	0	3	39	oxidoreductase activity, acting on the aldehyde or oxo group of donors
GO:0016301	0.011	2.316	6	12	480	kinase activity
GO:0004334	0.012	Inf	0	1	1	fumarylacetoacetase activity
GO:0016822	0.012	Inf	0	1	1	hydrolase activity, acting on acid carbon-carbon bonds
GO:0016823	0.012	Inf	0	1	1	hydrolase activity, acting on acid carbon-carbon bonds, in ketonic substances
GO:0003796	0.012	Inf	0	1	1	lysozyme activity
GO:0015368	0.012	Inf	0	1	1	calcium:cation antiporter activity
GO:0005432	0.012	Inf	0	1	1	calcium:sodium antiporter activity
GO:0004502	0.012	Inf	0	1	1	kynurenine 3-monooxygenase activity
GO:0050113	0.012	Inf	0	1	1	inositol oxygenase activity
GO:0016772	0.020	2.060	7	13	582	transferase activity, transferring phosphorus-containing groups
GO:0005094	0.024	83.671	0	1	2	Rho GDP-dissociation inhibitor activity
GO:0003873	0.024	83.671	0	1	2	6-phosphofructo-2-kinase activity
GO:0043167	0.025	1.597	31	40	2586	ion binding
GO:0005234	0.026	8.896	0	2	21	extracellular-glutamate-gated ion channel activity
GO:0008061	0.030	4.731	1	3	57	chitin binding
GO:0004499	0.035	41.829	0	1	3	N,N-dimethylaniline monooxygenase activity
GO:0005092	0.035	41.829	0	1	3	GDP-dissociation inhibitor activity
GO:0008443	0.035	41.829	0	1	3	phosphofructokinase activity
GO:0004673	0.035	41.829	0	1	3	protein histidine kinase activity
GO:0016853	0.038	3.359	1	4	106	isomerase activity
GO:0005524	0.043	1.725	10	16	853	ATP binding
GO:0032559	0.043	1.722	10	16	854	adenyl ribonucleotide binding
GO:0004970	0.044	6.494	0	2	28	ionotropic glutamate receptor activity
GO:0008066	0.044	6.494	0	2	28	glutamate receptor activity
GO:0015085	0.044	6.494	0	2	28	calcium ion transmembrane transporter activity
GO:0030554	0.044	1.720	10	16	855	adenyl nucleotide binding
GO:0016775	0.047	27.882	0	1	4	phosphotransferase activity, nitrogenous group as acceptor
GO:0017017	0.047	27.882	0	1	4	MAP kinase tyrosine/serine/threonine phosphatase activity
GO:0015491	0.047	27.882	0	1	4	cation:cation antiporter activity
GO:0005544	0.047	27.882	0	1	4	calcium-dependent phospholipid binding
GO:0033549	0.047	27.882	0	1	4	MAP kinase phosphatase activity
GO:0072509	0.049	6.028	0	2	30	divalent inorganic cation transmembrane transporter activity
