# Supplementary material for: Seminal fluid compromises visual perception in honeybee queens reducing their survival during additional mating flights
Source: eLife. 2019 Sep 10;8:e45009. doi: 10.7554/eLife.45009 (PMC6739865; doi:10.7554/eLife.45009)
Supplement: Supplementary file 15. — For each sample the table shows the total number of reads obtained from the sequencer, the number of reads retained and discarded after the filtering steps (Trimmomatic and SortMeRNA), and the number or reads mapped and unmapped after reads were aligned to the honeybee genome using STAR. [file elife-45009-supp15.xlsx]

## Sheet: Sheet1
	Supplementary File 15 RNA-sequencing statistics. For each sample the table shows the total number of reads obtained from the sequencer, the number of reads retained and discarded
	after the filtering steps (Trimmomatic and SortMeRNA), and the number or reads mapped and unmapped after reads were aligned to the honeybee genome using STAR.
					Trimmomatic		SortMeRNA		STAR
	Experiment	AI treatment	Sample ID	Total reads	Kept	Discarded	Kept	Discarded	Mapped	Unmapped
	1	Mock insemination	Exp1_MI_A	44727939	44114050	613889	42843630	1270420	41538862	1304768
			Exp1_MI_B	38806853	38243245	563608	36766362	1476883	35675760	1090602
			Exp1_MI_C	51076634	50385813	690821	48741032	1644781	47656228	1084804
		Semen	Exp1_INS_A	74375492	73547278	828214	71547990	1999288	69389618	2158372
			Exp1_INS_B	68303763	67565852	737911	65713422	1852430	63692946	2020476
			Exp1_INS_C	56388221	54847890	1540331	52929045	1918845	51363407	1565638
		Seminal fluid	Exp1_SF_A	59082926	57341326	1741600	55829718	1511608	54471688	1358030
			Exp1_SF_B	50519949	49141442	1378507	47858973	1282469	46530168	1328805
			Exp1_SF_C	55420982	53866406	1554576	52808311	1058095	51206783	1601528
	2	Hayes saline	Exp2_HS_A	45973938	45307138	666800	44400181	906957	43315608	1084573
			Exp2_HS_B	57558336	56680759	877577	55735557	945202	54224231	1511326
			Exp2_HS_C	49949665	49174685	774980	48334593	840092	47005902	1328691
		Semen	Exp2_INS_A	47790096	47189449	600647	46219955	969494	45013207	1206748
			Exp2_INS_B	53142699	52432488	710211	51603914	828574	50136447	1467467
			Exp2_INS_C	62186933	61287492	899441	60305520	981972	58311610	1993910
		Seminal fluid	Exp2_SF_A	49571778	48875026	696752	47786462	1088564	46061703	1724759
			Exp2_SF_B	53911242	53167764	743478	52183319	984445	50361407	1821912
			Exp2_SF_C	63554891	62591026	963865	61644280	946746	60027265	1617015
