# Supplementary material for: Seminal fluid compromises visual perception in honeybee queens reducing their survival during additional mating flights
Source: eLife. 2019 Sep 10;8:e45009. doi: 10.7554/eLife.45009 (PMC6739865; doi:10.7554/eLife.45009)
Supplement: Source code 1. [file elife-45009-code1.zip]

Archive with 13 entries (10 files):
- CustomMatlabCode/
- CustomMatlabCode/led_softsync.m
- __MACOSX/
- __MACOSX/CustomMatlabCode/
- __MACOSX/CustomMatlabCode/._led_softsync.m
- CustomMatlabCode/find_sync_data.m
- __MACOSX/CustomMatlabCode/._find_sync_data.m
- CustomMatlabCode/getfft.m
- __MACOSX/CustomMatlabCode/._getfft.m
- CustomMatlabCode/led_softsync_cb.m
- __MACOSX/CustomMatlabCode/._led_softsync_cb.m
- CustomMatlabCode/ephys_frequency_analysis.m
- __MACOSX/CustomMatlabCode/._ephys_frequency_analysis.m
