# Supplementary material for: Seminal fluid compromises visual perception in honeybee queens reducing their survival during additional mating flights
Source: eLife. 2019 Sep 10;8:e45009. doi: 10.7554/eLife.45009 (PMC6739865; doi:10.7554/eLife.45009)
Supplement: Source code 1. [file elife-45009-code1.zip › CustomMatlabCode/led_softsync.m]

% Copyright 2019 Jan Hemmi - UWA jan.hemmi@uwa.edu.au
%
function led_softsync(parafile, setup_only)

if nargin < 2; setup_only = 0; end
% delete protocol specific buttons
delete(findobj(gcf,'tag', 'protocol_buttons'));

% reset the info field
for i=1:7; ephys_update_infofield(' ', i); end

clearvars -global
global d res para
try
  run(parafile); % sets individual parameters
catch
  eval(parafile);
end

if ~isfield(para,'colours')
  para.colours = ['r' 'g' 'y' 'k']; % display colours
end

% transfer para settings
d.isrunning = -1; % you have not started yet (will be 0 or 1 afterwards)
d.colours = para.colours;
d.plot_4 = para.plot_4;
d.plot_5 = para.plot_5;
d.figh = findobj('tag', 'ephys_gui');
d.daq_id = get(findobj(d.figh, 'tag', 'daq_id'), 'string');
d.sync_channel = para.sync_channel;
d.signal_channel = para.signal_channel;
%
% save some basic information for future reference
res.filename = parafile;
res.protocol = mfilename; % return the name of the current protocol
res.protocol_starttime = now; % just keep for the record

% check that you have the relevant controllers, otherwise load them
UserData = get(d.figh, 'UserData');

if para.led > 0
  if ~ishandle(para.led) % no figure yet
    led_setupgui(para.led, para.led_position, 'comport', UserData.led_comport);
  end
  % now connect
  if ~get(findobj(para.led, 'tag', 'comport_to'),'value')
    led_connect_cb(findobj(para.led, 'tag', 'comport_to'), [], 1);
  end
else
  close para.led
end


%% now check entries of the parameter file

if para.signal_noise_find + para.signal_size_find + para.staircase_find > 1
  error('parafile error: you cannot select several search functions at once\n');
end
para = erg_check_para_loops(para, para.mode);
% end checking


history_file = './ephys_session.history';
if ~exist(history_file, 'file');
  hfid = fopen(history_file, 'w+');
  fprintf('No session history file found, creating it: %s\n', history_file);
else
  hfid = fopen(history_file, 'a+');
end
fprintf(hfid, '\n\n%s - %s  para:%s\n', datestr(now), para.protocol, parafile);


d = setup_axes(d); % clear old and setup new axes

% always do that
set(gno('goback',d.figh), 'UserData', 0); set(gno('goback', d.figh), 'string', 'gob=0');
set(gno('goforward',d.figh), 'UserData', 0);set(gno('goforward', d.figh), 'string', 'gof=0');
if setup_only
  daq.reset
  set(findobj(d.figh, 'tag','kill'), 'value', 0, 'string', 'kill');
  set(findobj(d.figh, 'tag','start'), 'value', 0, 'string', 'start');
  set(findobj(d.figh, 'tag', 'start'), 'enable', 'on')
  set(findobj(d.figh, 'tag','continue'), 'value', 0, 'string', 'continue');
  return
else
  set(findobj(d.figh, 'tag','kill'), 'value', 0, 'string', 'kill');
  set(findobj(d.figh, 'tag','continue'), 'value', 0, 'string', 'continue');
end


d.acquisitionhandle = findobj(d.figh, 'tag', 'acquisitionstatus');
d.timeloadhandle = findobj(d.figh, 'tag', 'timeload');
set(d.acquisitionhandle, 'string', sprintf('acq started loop: 0 (p#0 - 0 ms)'));
set(d.timeloadhandle, 'string', 'timing information');

prefix = get(findobj(d.figh, 'tag', 'filename'), 'string');
fpath = get(findobj(d.figh, 'tag', 'filedir'), 'string');

% check for a recording directory
if ~exist(fpath,'dir')
  set(findobj(d.figh, 'tag','kill'), 'value', 0, 'string', 'kill');
  set(findobj(d.figh, 'tag','start'), 'value', 0, 'string', 'start');
  set(findobj(d.figh, 'tag','continue'), 'value', 0, 'string', 'continue');
  set(d.acquisitionhandle, 'string', sprintf('NO VALID STORAGE DIR'));
  h = errordlg('The path to the save-directory is not valid: %s\n', fpath, 'modal');
  uiwait(h);
  return
end

%% specific

d.ccond.timing = nan; %initialise

%% acquisition loop
tic
pe = 1; % paraloop_entry
d.turnoff_light_in_between = para.turnoff_light_in_between;
d.keep_light_on_in_between = para.keep_light_on_in_between;
d.keep_light_on_intensity = para.keep_light_on_intensity;
while pe <= size(para.loops,1)
  
  pe = pe + get(gno('goback', d.figh), 'UserData') + get(gno('goforward', d.figh), 'UserData');
  set(gno('goback',d.figh), 'UserData', 0); set(gno('goback', d.figh), 'string', 'gob=0');
  set(gno('goforward',d.figh), 'UserData', 0);set(gno('goforward', d.figh), 'string', 'gof=0');
  
  start = toc;
  d.kept_going = 0; %restart
  d.alldone = 0;
  
  % unpack para.loops
  d.ccond.loop.counter = pe;% make sure this is saved
  d.ccond.loop.id = para.loops(pe,1); % keep a record of which entry this is
  d.preview_cycles = para.loops(pe,2); % different meaning for different modes
  d.sigfreq = para.loops(pe,3);
  para.preview_duration = para.loops(pe,4);
  int1 = para.loops(pe,5:8);
  int2 = para.loops(pe,9:12);
  para.contrast = nan;
  para.mode
  switch  para.mode
    case{'impulse_ss'} % 13 values only
      frametime = para.controller_time_correction;
      framerep = para.loops(pe,13);
      framerep_alt = para.loops(pe,13);
      minv = nan;
      maxv = nan;
      para.wn_duration = para.preview_duration;
      para.wn_seed =  para.preview_duration;
    case 'square_wave_sync'
      framerep = para.loops(pe,13);
      framerep_alt = para.loops(pe,13);
      minv = nan;
      maxv = nan;
      %???
      para.wn_duration = para.preview_duration;
      para.wn_seed =  para.preview_duration;
    case {'square_wave_ss', 'contrast_reversal'} % 12 entries only
      [frametime, framerep] = led_get_controller_settings_hz(d.sigfreq, para.controller_time_correction);
      framerep_alt = framerep;
      minv = nan;
      maxv = nan;
      %???
      para.wn_duration = para.preview_duration;
      para.wn_seed =  para.preview_duration;
    case{'sine_wave_sync'} % 15 values only
      framerep = para.loops(pe,13);
      framerep_alt = para.loops(pe,13);
      minv = para.loops(pe, 14);
      maxv = para.loops(pe, 15);
      para.wn_duration = para.preview_duration;
      para.wn_seed =  para.preview_duration;
    case{'sine_wave_ss'} % 15 values only
      frametime = led_get_controller_settings_hz_sine(d.sigfreq, para.controller_time_correction);
      framerep = 1; % change later if necessary
      framerep_alt = framerep;
      minv = para.loops(pe, 14);
      maxv = para.loops(pe, 15);
      para.contrast = (maxv-minv)/(maxv+minv);
      para.wn_duration = para.preview_duration;
      para.wn_seed =  para.preview_duration;
    case{'whitenoise_sync_binary', 'whitenoise_sync_fourbit', 'whitenoise_ss'} % 17 values
      framerep = para.loops(pe,13);
      framerep_alt = para.loops(pe,13);
      minv = para.loops(pe, 14);
      maxv = para.loops(pe, 15);
      para.wn_duration = para.loops(pe,16);
      para.wn_seed = para.loops(pe,17);
  end
  
  %   total_samples = round(d.preview_cycles*para.preview_duration*para.sampling_rate/1000);
  %d.fulldata = zeros(total_samples, length(para.channels_wanted)); % initialise
  if para.led > 0
    %   led_gui_fig = para.led;
    led.trigger_type = 'alt';
    led.frametime = frametime;
    led.framerep = framerep;
    led.framerep_alt = framerep_alt;
    led.intensity0 = int1(1);
    led.intensity1 = int1(2);
    led.intensity2 = int1(3);
    led.intensity3 = int1(4);
    led.intensity6 = int2(1);
    led.intensity7 = int2(2);
    led.intensity8 = int2(3);
    led.intensity9 = int2(4);
    led.alternation = 1;
    led.wave_minv = minv;  % sinewave + sine_wave_ss only
    led.wave_maxv = maxv;  % sinewave + sine_wave_ss only
    led.binary_sequence = 0;
    led.fourbit_sequence=0;
    switch para.mode
      case{'sine_wave_ss', 'square_wave_ss','whitenoise_ss','impulse_ss', 'contrast_reversal'}
        led.external_trigger = 0;
      otherwise
        led.external_trigger = 1;
    end
    led.on = 1;
    switch para.mode
      case 'square_wave_sync'
        led.use_sequence = 0;
        led.alternation = 1;
        led.binary_sequence = 0;
        % assuming frametime = 1ms
        led.fourbit_sequence=0;
        
      case {'square_wave_ss', 'contrast_reversal'}
        led.use_sequence = 0;
        led.alternation = 1;
        led.binary_sequence = 0;
        led.fourbit_sequence=0;
        % assuming frametime = 1ms
        [led.frametime, led.framerep] = led_get_controller_settings_hz(d.sigfreq, para.controller_time_correction);
        
      case{'sine_wave_ss'}
        led.fourbit_sequence = 0;
        led.use_sequence = 1;
        led.alternation = 0;
        led.binary_sequence = 0;
        
        point_no = round(1000/led.frametime / (d.sigfreq/para.controller_time_correction));
        
        point_no = point_no * (1:100);
        cycles = find(rem(point_no,1)==0, 1);
        point_no = point_no(cycles);
        
        % get the maximum allowable brightness and calculate from there
        pca_value = str2double(get(findobj('tag','pca_e'),'string'));
        maxval = pca_value-600;
        led.seq = led_sinewave_1cycle_xpts(point_no, led.wave_minv * maxval, led.wave_maxv * maxval, cycles);
        set(findobj('tag', 'sequence_file_t'), 'UserData', led.seq);
        fprintf('freq = %d (%.0f points), mean=%.0f\n', d.sigfreq, point_no, mean(led.seq));
        set(findobj('tag', 'sequence_file_e'), 'string', ...
          sprintf('f=%d (%.0f), mean=%.0f',d.sigfreq, point_no, mean(led.seq)));
      case{'whitenoise_sync_binary', 'whitenoise_sync_fourbit', 'whitenoise_ss', 'impulse_ss'}
        switch para.mode
          case 'impulse_ss'
            led.fourbit_sequence = 0;
            led.binary_sequence=1;
            cmode='impulse_ss';
            fourbit_levels=[];
          case 'whitenoise_sync_binary'
            led.fourbit_sequence = 0;
            led.binary_sequence=1;
            cmode='binary';
            fourbit_levels=[];
          case 'whitenoise_sync_fourbit'
            led.binary_sequence=0;
            led.fourbit_sequence = 1;
            cmode='fourbit';
            pca_value = str2double(get(findobj('tag','pca_e'),'string'));
            maxval = pca_value-10;
            fourbit_levels = [round(maxval*linspace(led.intensity6, led.intensity0, 4)) zeros(1,11)];
            
        end
        wn_time = para.wn_duration *led.framerep;
        d.preview_cycles = d.preview_cycles * wn_time/para.preview_duration;
        if rem(wn_time/para.preview_duration, 1) ~= 0;
          if strcmp(cmode, 'impulse_ss')
            error('full duration has to be divisible by preview_duration');
          else
            error('white_noise_duration has to be divisible by preview_duration');
          end
        end
        led.use_sequence = 1;
        led.trigger_type='tgl';
        led.alternation=0;
        frametime = str2double(get(findobj('tag','frametime_e'),'string'));
        switch(cmode)
          case 'impulse_ss'
            led.seq = impulse_seq_led(para.wn_duration, para.flash_def{pe, :});
          otherwise
            led.seq = white_noise_seq_led(para.wn_duration, para.wn_seed, cmode, fourbit_levels);
        end
        % get the maximum allowable brightness and calculate from there
        pca_value = str2double(get(findobj('tag','pca_e'),'string'));
        maxval = pca_value-10;
        switch cmode
          case'impulse_ss'
            % send as is. To decode use % bitand(led.seq(1),
            % bitshift(1,rem(0,8))) > 0 (see white_noise_seq_led))
            point_no = numel(led.seq)*8;
          case'binary'
            % send as is. To decode use % bitand(led.seq(1),
            % bitshift(1,rem(0,8))) > 0 (see white_noise_seq_led))
            point_no = numel(led.seq)*8;
          case 'fourbit'
            % send as is. (see white_noise_seq_led))
            point_no = numel(led.seq)*2;
          case 'byte'
            led.seq = round(maxval * (led.seq/255*(led.wave_maxv-led.wave_minv) + led.wave_minv));
            point_no = numel(led.seq);
        end
        set(findobj('tag', 'sequence_file_t'), 'UserData', led.seq);
        set(findobj('tag', 'sequence_file_e'), 'string', ...
          sprintf('seed=%.0f (%.0f), mean=%.0f',para.wn_seed , point_no, mean(led.seq)));
        
    end
    led.on = -1;% turn on later, but set everything else now
    led_set_led_manual(led, para.led); % moved further down
    %     light_on = toc; % store this time
  end
  % figure and output filenames
  if strcmp(prefix, 'get from para file')
    d.filename = [para.fileprefix datestr(now, '_yyyymmdd_HHMMSS')];
  elseif strcmp(prefix(1), '_')
    if strcmp(prefix(end), '_')
      d.filename = [para.fileprefix prefix datestr(now, 'yyyymmdd_HHMMSS')];
    else % add '_'
      d.filename = [para.fileprefix prefix datestr(now, '_yyyymmdd_HHMMSS')];
    end
  else
    d.filename = [prefix datestr(now, '_yyyymmdd_HHMMSS')];
  end
  %pn = get(findobj('tag', 'protocols'), 'userdata');
  pn = parafile; %res.protocol
  if d.ccond.loop.counter == 1;
    d.filename_firstloop = d.filename;
  end
  
  
  set(d.figh, 'name', ['       ephys_gui  -   ' pn '     -   firstloop: ...\' d.filename_firstloop '_xx.mat     -   currentloop: ...\' d.filename '_xx.mat']); % show in figure
  d.prefixandpath=fullfile(fpath, d.filename);
  d.preview_duration = para.preview_duration;
  
  %% sb
  % daq.getDevices % get information about devices
  if d.isrunning == -1
    s = daq.createSession('ni');
    s.addAnalogInputChannel(d.daq_id, para.channels, 'Voltage');
    switch para.mode
      case {'square_wave_sync', 'sine_wave_sync'}
        s.addAnalogOutputChannel(d.daq_id,'ao0', 'Voltage');
        d.loh = s.addlistener('DataRequired', @send_outdata);
      otherwise
        s.IsContinuous = 1;
    end
    d.lh = s.addlistener('DataAvailable', @led_softsync_cb);
    
    s.Rate = para.sampling_rate;
    for ch = 1:numel(para.channels_wanted)
      s.Channels(ch).Range = para.channels_inputrange(ch,:);
    end
    % output channel
    switch para.mode
      case {'sine_wave_sync', 'whitenoise_sync_binary', 'whitenoise_sync_fourbit'}  % trigger every 1*led.framerep ms
        s.Channels(ch+1).Range = [-5 5];
        
    end
  end
  
  d.preview_samples = round(d.preview_duration*s.Rate/1000);
  total_samples = d.preview_samples * d.preview_cycles;
  
  %d.fulldata=zeros(total_samples, length(para.channels_wanted)); % initialise
  d.meandata=zeros(d.preview_samples, length(para.channels_wanted)); % for later storage
  
  switch para.mode  % only make outdata for the synced versions
    case{'sine_wave_ss', 'square_wave_ss', 'whitenoise_ss', 'contrast_reversal'}
    otherwise
      outdata = linspace(0,0, total_samples)';
  end
  
  switch para.mode
    case {'sine_wave_sync', 'whitenoise_sync_binary', 'whitenoise_sync_fourbit'}  % trigger every 1*led.framerep ms
      o_intervall = round(s.Rate/1000*frametime*led.framerep);
      outdata(1:o_intervall:end) = 5; % 5 volts
    case 'square_wave_sync' % trigger every cycle
      % This assumes you have checked your rates and adjusted them
      % appropriately
      o_intervall = round(s.Rate/d.sigfreq/2);
      outdata(1:o_intervall:end) = 5; % 5 volts
  end
  if d.isrunning == -1
    %% now setup figures
    d = setup_plot_1_preview(d, para);
    d = setup_plot_2_preview_comparison(d, para);
    d = setup_plot_5_circular_frequency(d, para);
    title(d.ax(5), sprintf('fft -  sigfreq: %.2f', d.sigfreq))
    switch d.plot_4
      case 'fft'
        d = setup_plot_4_frequency_power(d, para);
      case 'mean'
        d = setup_plot_4_mean_data(d, para);
    end
    d = setup_plot_3_long_data(d, para);
    
    
    d.timeloadhandle=findobj(d.figh, 'tag', 'timeload');
    set(d.acquisitionhandle, 'string', sprintf('loop 0(#0 - 0 sec)'));
    set(d.timeloadhandle, 'string', 'timing information');
    
  end
  
  %% this is where you do all the work
  out=para.loops(pe,:);
  fmt = bestprint(out, [], 3, 0);
  fprintf(hfid, ['%s - ' fmt], datestr(now), out);
  % set a first one going now
  drawnow;
  d.fulldata = [];
  d.leftoverdata = [];   % restart from scratch
  d.cb_counter = 0;
  fprintf('%.0f %.0f %.0f %.0f [%f %f %f %f][%f %f %f %f]\n', para.loops(pe,1:12));
  if d.isrunning == -1;
    switch para.mode
      case {'square_wave_sync', 'sine_wave_sync'}
        s.queueOutputData(outdata);
        s.NotifyWhenScansQueuedBelow = round(d.preview_samples*1.5);
        d.contrast = para.contrast;
        d.int_on = para.loops(pe, 5);
        d.int_off = para.loops(pe, 9);
      case {'square_wave_ss', 'impulse_ss'}
        led_on = para.loops(pe, 5);
        led_off = para.loops(pe, 9);
        d.contrast(pe) = (led_on-led_off)/(led_on + led_off);
        d.int_on = para.loops(pe, 5);
        d.int_off = para.loops(pe, 9);
      otherwise
        d.contrast = para.contrast;
        d.int_on = para.loops(pe, 5);
        d.int_off = para.loops(pe, 9);
    end
    s.NotifyWhenDataAvailableExceeds = round(d.preview_samples);
    s.prepare;
    d.starttime = now; % keep for records
    res.starttime = d.starttime; % keep for records
    start_now = toc;
    s.startBackground
  end
  d.isrunning = 1; % restart taking data
  tic
  d.ccond.timing(1) = toc; % to initialise oldread
  
  % pause to minimise the delay between recording and stimulation
  switch para.mode
    case 'impulse_ss'
      pause(para.preview_duration/1000 - 200/1000);
  end
  
  % turn the lights on
  % make sure this happens that late
  % the recording will start early, but this way you get all data
  light_on = toc; % store this time
  sp = get(findobj(para.led, 'tag','comport_to'),'userdata');
  led_write_read_cmd(sp, 'enable_pulse_output', [], [], 0);
  set(findobj(para.led, 'tag', 'start'), 'value', 1,'backgroundcolor', [0.3 .9 0.3],'string', 'stop');
  
  % here is where the data acquisition is running. (callback to s)
  switch para.mode
    case {'square_wave_sync', 'sine_wave_sync'}
      s.wait
    otherwise
      s.wait(3*3600) % callback has to stop!
      d.isrunning = -1; % will force a restart as src.stop has killed s
  end
  
  
  % here you only check for the start not the continue
  if get(findobj(d.figh, 'tag','start'),'value')==0
    d.isrunning = 0;
    fprintf(hfid, '%s - recording stopped manually\n', datestr(now));
    fprintf('%s - recording stopped manually\n', datestr(now));
    break
  end
  if get(findobj(d.figh, 'tag','continue'),'value')==1
    d.isrunning = 0;
    fprintf(hfid, '%s - loop_entry_skipped\n', datestr(now));
    set(findobj(d.figh, 'tag','continue'), 'value', 0, 'string', 'continue');
  end
  if para.summary_figure
    if strcmp(para.mode, 'impulse_ss')
      if pe == 1
        summary_fig = sfig;
        fpos = [1200          100         700         1000];
        set(summary_fig, 'outerposition', fpos);
      else
        sfig(summary_fig);
      end
      if d.ccond.loop.counter == 1
        clf(summary_fig);
        set(summary_fig, 'name', d.filename_firstloop);
      end
      
      mdat = d.meandata(:,1);
      mdat = mdat - mean(mdat(1:floor(s.Rate/10))); % set first 100ms to 0
      ax1 = subplot(2,1,1);
      d.chans4 = para.ax4_channels; %only one channel
      dat=linspace(0, 0, d.preview_samples)';
      xx = linspace(0, d.preview_duration, d.preview_samples);
      
      
      xdata = linspace(0, size(mdat,1)/s.Rate*1000, size(mdat,1))';
      plot(ax1, xdata, mdat, '-', 'linewidth', 1, 'markersize', 1, 'color', 'k');
      set(ax1, 'nextplot', 'add');
      title(ax1, 'Mean response')
      xlabel(ax1, 'Time [ms]')
      ylabel(ax1, '[mV]')
      ax2 = subplot(2,1,2);
      d.ccond.loop.counter, max(mdat)
      
      plot(ax2, d.ccond.loop.counter, max(mdat), 'o', 'markersize', 6, 'color', 'b', 'linewidth', 2)
      hold on
      set(ax2, 'xlim', [0.5 d.ccond.loop.counter+.5])
      set(ax2, 'ylim', get(ax1, 'ylim'));
      plot(ax2, [1 d.ccond.loop.counter], [0 0], 'k');
      set(ax2, 'xtick', 1:d.ccond.loop.counter);
      %       ax3 = subplot(3,1,3);
      plot(ax2, d.ccond.loop.counter, min(mdat), 'o', 'markersize', 6, 'color', 'r', 'linewidth', 2)
      xlabel(ax2, 'Repetition')
      ylabel(ax2, '[mV]')
      title('min and max values of above curves');
      
    else % for all others
      
      if ~isfield(para, 'figx')
        error(' add para.figx = ''contrast'' or para.figx=''frequency'' or ''intensity'' or ''time'' to your para file');
      end
      
      switch para.figx
        case 'contrast'
          xx=d.res(d.ccond.loop.counter).contrast(d.ccond.loop.counter);
          xlab = 'contrast';
          xlim = [0.005 1];
        case 'frequency'
          xx=d.res(d.ccond.loop.counter).sigfreq;
          xlab = 'sigfreq [Hz]';
          xlim = [min(para.loops(:,3))*.95 max(para.loops(:,3))*1.05];
        case 'intensity'
          xx=d.res(d.ccond.loop.counter).int_on;
          xlab = 'Light intensity';
          xlim = [min(para.loops(:,5))*.95 max(para.loops(:,5))*1.05];
        case 'time'
          temp=now;
          xx = round((temp-floor(temp))*24*3600)/3600; % one per second
          xlab = 'Time (hours)';
          xlim = [];
      end
      try
        if pe == 1
          summary_fig = sfig;
          fpos = [1200          100         700         1000];
          set(summary_fig, 'outerposition', fpos);
        else
          sfig(summary_fig);
        end
        if d.ccond.loop.counter == 1
          clf(summary_fig);
        end
        if d.ccond.loop.counter == 1
          set(summary_fig, 'name', d.filename_firstloop);
        end
        subplot(3,1,1);
        hold on;
        if d.res(d.ccond.loop.counter, d.cb_counter+1-1).P < 0.05
          plot(xx, abs(d.res(d.ccond.loop.counter, d.cb_counter+1-1).sig), 'ro', 'markersize', 3, 'linewidth', 3)
        else
          plot(xx, abs(d.res(d.ccond.loop.counter, d.cb_counter+1-1).sig), 'ro', 'linewidth', 1)
        end
        %  plot(d.ccond.loop.counter, abs(d.res(d.ccond.loop.counter, d.cb_counter+1-1).signal), 'bo')
        plot(xx, d.res(d.ccond.loop.counter, d.cb_counter+1-1).meannoise, 'bo')
        plot(xx*[1 1], [d.res(d.ccond.loop.counter, d.cb_counter+1-1).maxnoise d.res(d.ccond.loop.counter, d.cb_counter+1-1).minnoise], 'k-')
        
        %  plot(d.ccond.loop.counter, d.res(d.ccond.loop.counter, d.cb_counter+1-1).stdnoise, 'ro')
        if d.ccond.loop.counter == 1
          xlabel(xlab);
          ylabel('amplitude ');
          grid on
          title('amplitude')
        end
        h = get(gca,'children');
        maxy = -inf;
        %     maxx = -inf;
        for i = 1:numel(h)
          if strcmp(get(h(i),'type'), 'line')
            maxy = max([maxy get(h(i),'ydata')]);
            %         maxx = max([maxx get(h(i),'xdata')]);
          end
        end
        set(gca, 'ylim', [0 maxy]);
        if ~isempty(xlim); set(gca, 'xlim', xlim); end
        [xx abs(d.res(d.ccond.loop.counter, d.cb_counter+1-1).sig)]
        switch para.figx
          case 'contrast'
            set(gca, 'xscale', 'log');
          case 'frequency'
            set(gca, 'xscale', 'log');
          case 'intensity'
            set(gca, 'xscale', 'log');
          case 'time'
            set(gca, 'xscale', 'linear');
        end
        subplot(3,1,2);
        hold on;
        %     d.ccond.loop.counter
        if d.res(d.ccond.loop.counter, d.cb_counter+1-1).P < 0.05
          plot(xx, log10(abs(d.res(d.ccond.loop.counter, d.cb_counter+1-1).sig)), 'ro', 'markersize', 3, 'linewidth', 3)
        else
          plot(xx, log10(abs(d.res(d.ccond.loop.counter, d.cb_counter+1-1).sig)), 'ro', 'linewidth', 1)
        end
        %  plot(d.ccond.loop.counter, abs(d.res(d.ccond.loop.counter, d.cb_counter+1-1).signal), 'bo')
        plot(xx, log10(d.res(d.ccond.loop.counter, d.cb_counter+1-1).meannoise), 'bo')
        plot(xx*[1 1], [log10(d.res(d.ccond.loop.counter, d.cb_counter+1-1).maxnoise) log10(d.res(d.ccond.loop.counter, d.cb_counter+1-1).minnoise)], 'k-')
        %  plot(d.ccond.loop.counter, d.res(d.ccond.loop.counter, d.cb_counter+1-1).stdnoise, 'ro')
        title('log10')
        if d.ccond.loop.counter == 1
          xlabel(xlab);
          ylabel('log10(abs(sig)');
          grid on
        end
        if ~isempty(xlim); set(gca, 'xlim', xlim); end
        % phase
        switch para.figx
          case 'contrast'
            set(gca, 'xscale', 'log');
          case 'frequency'
            set(gca, 'xscale', 'log');
          case 'intensity'
            set(gca, 'xscale', 'log');
          case 'time'
            set(gca, 'xscale', 'linear');
        end
        subplot(3,1,3);
        hold on;
        if d.res(d.ccond.loop.counter, d.cb_counter+1-1).P < 0.05
          plot(xx, 180/pi*angle(d.res(d.ccond.loop.counter, d.cb_counter+1-1).sig), 'ro', 'markersize', 3, 'linewidth', 3)
        else
          plot(xx, 180/pi*angle(d.res(d.ccond.loop.counter, d.cb_counter+1-1).sig), 'ro', 'linewidth', 1)
        end
        
        %  plot(d.ccond.loop.counter, abs(d.res(d.ccond.loop.counter, d.cb_counter+1-1).signal), 'bo')
        if d.ccond.loop.counter == 1
          xlabel(xlab);
          ylabel('phase [deg]');
          %       title('power r = signal; r = maxnoise; g = meannoise')
          grid on
        end
        if ~isempty(xlim); set(gca, 'xlim', xlim); end
        set(gca, 'ylim', [-180 180]);
        set(gca, 'ytick', -180:45:180)
        switch para.figx
          case 'contrast'
            set(gca, 'xscale', 'log');
          case 'frequency'
            set(gca, 'xscale', 'log');
          case 'intensity'
            set(gca, 'xscale', 'log');
          case 'time'
            set(gca, 'xscale', 'linear');
        end
      catch
        fprintf('led_softsync: plotting summary figure generated an error \n');
      end
    end
  end
  savefig(summary_fig, fullfile(get(findobj(d.figh, 'tag', 'filedir'), 'string'),[num2str(summary_fig.Number) '_' get(summary_fig, 'name')]))
  % pause between loops with light on or off
  if (d.turnoff_light_in_between + d.keep_light_on_in_between) > 1
    pause(d.turnoff_light_in_between + d.keep_light_on_in_between)
  end
  
  
  pe = pe + 1; % just keep going
  
end %while pe loop
s.stop;
daq.reset
set(findobj(d.figh, 'tag', 'start'), 'enable', 'on')

fclose(hfid);  % close history file
%% finished recording loop
ephys_update_infofield('finished recording loop', 2);
set(d.acquisitionhandle, 'string', sprintf('acquisition stopped (%d - %.2f)', d.cb_counter+1, (d.cb_counter+1)*d.preview_duration));
set(findobj(d.figh, 'tag','kill'), 'value', 0, 'string', 'kill');
set(findobj(d.figh, 'tag','start'), 'value', 0, 'string', 'start');
set(findobj(d.figh, 'tag', 'start'), 'enable', 'on')
set(findobj(d.figh, 'tag','continue'), 'value', 0, 'string', 'continue');


if para.led > 0
  % turn off the light (reset to start of alternation
  sp=get(findobj(para.led,'tag','comport_to'),'userdata');
  led_write_read_cmd(sp, 'disable_pulse_output', [], [], 0);
  set(findobj(para.led, 'tag', 'start'), 'value', 0,'backgroundcolor', .8*[1 1 1],'string', 'start');
  led_write_read_cmd(sp, 'frame_alternation_off', [], [], 0);
  set(findobj(para.led, 'tag', 'alternation'), 'value', 0,'backgroundcolor', .8*[1 1 1],'string', 'turn f alternation on');
end


function d = setup_plot_1_preview(d, para)
%% plot1
cla(d.ax(1));
dat=linspace(0, 0, d.preview_samples)';
fullrange=[0 0];
d.chans1 = para.ax1_channels;
xx = linspace(-d.preview_duration, 0, d.preview_samples);
for cc=1:length(d.chans1)
  d.P1(cc) = plot(d.ax(1), xx, dat+1, '-', 'linewidth', 1, 'markersize', 1, 'color', d.colours(1+rem(cc-1,4)));
  set(d.ax(1), 'nextplot', 'add');
  %d.P1(cc) = plot(d.ax(1), xx, dat, 'color', d.colours(1+rem(cc-1,4)), 'marker','o', 'markersize', 2);
  range = para.channels_displayrange(d.chans1(cc),:);
  fullrange = [min(fullrange(1), range(1)) max(fullrange(2),range(2))];
end
d.fullrange{1} = fullrange;
d.xx{1} = [min(xx) max(xx)];
set(d.ax(1), 'ylim', fullrange*1.1, 'userdata', fullrange*1.1)
% remove the daq gain from the magnitide
title(d.ax(1), 'Preview Data (r,b,g,k)')
%xlabel(d.ax(1), 'Time [s]')
ylabel(d.ax(1), '[mV]')
%set(d.ax(1), 'xlim', d.xx{1})
set(d.ax(1), 'tag', 'p1','xgrid', 'on', 'ygrid', 'on');
set(d.ax(1), 'userdata', get(d.ax(1), 'ylim'));
apos=get(d.ax(1),'position');
fpos=get(d.figh,'position');
uicontrol(d.figh, 'style', 'toggle', 'callback', {@freeze_cb,1}, 'tag', 'protocol_buttons', 'string', 'freeze', 'position', [apos(1)*fpos(3) apos(2)*fpos(4) 40 15]);
uicontrol(d.figh, 'style', 'push', 'callback', {@save_cb, 1}, 'tag', 'protocol_buttons', 'string', 'save', 'position', [apos(1)*fpos(3)+40 apos(2)*fpos(4) 40 15]);
uicontrol(d.figh, 'style', 'push', 'callback', {@move_up_cb, 1}, 'tag', 'protocol_buttons', 'fontname', 'Symbol','string', char(175),  'position', [(apos(1)+apos(3))*fpos(3) apos(2)*fpos(4) 15 15]);
uicontrol(d.figh, 'style', 'push', 'callback', {@move_down_cb, 1}, 'tag', 'protocol_buttons', 'fontname', 'Symbol','string', char(173),  'position', [(apos(1)+apos(3))*fpos(3) apos(2)*fpos(4)+15 15 15]);
uicontrol(d.figh, 'style', 'push', 'callback', {@zoomin_cb, 1}, 'tag', 'protocol_buttons', 'string', 'z',  'position', [(apos(1)+apos(3))*fpos(3) apos(2)*fpos(4)+15*2 15 15]);
uicontrol(d.figh, 'style', 'push', 'callback', {@zoomout_cb, 1}, 'tag', 'protocol_buttons','string', 'w',  'position', [(apos(1)+apos(3))*fpos(3) apos(2)*fpos(4)+15*3 15 15]);
uicontrol(d.figh, 'style', 'push', 'callback', {@fullzoom_cb, 1}, 'tag', 'protocol_buttons','string', 'f',  'position', [(apos(1)+apos(3))*fpos(3) apos(2)*fpos(4)+15*4 15 15]);
uicontrol(d.figh, 'style', 'push', 'callback', {@reset_cb, 1}, 'tag', 'protocol_buttons','string', 'r',  'position', [(apos(1)+apos(3))*fpos(3) apos(2)*fpos(4)+15*5 15 15]);


function d = setup_plot_2_preview_comparison(d, para)
cla(d.ax(2));
xx=linspace(-d.preview_duration, 0, d.preview_samples);
dat=linspace(0, 0, d.preview_samples)';
d.chans2 = para.ax2_channels;
fullrange=[0 0];
for cc=1:length(d.chans2)
  d.P2(cc) = plot(d.ax(2), xx, dat, 'color', d.colours(cc));
  set(d.ax(2), 'nextplot', 'add');
  range = para.channels_displayrange(d.chans2(cc),:);
  fullrange = [min(fullrange(1), range(1)) max(fullrange(2),range(2))];
end
d.fullrange{2} = fullrange;
d.xx{2} = [min(xx)*1.1 max(xx)];
set(d.ax(2), 'xlim', d.xx{2})
set(d.ax(2), 'ylim', fullrange*1.1, 'userdata', fullrange*1.1)
title(d.ax(2), 'Preview Data (r,b,g,k)')
ylabel(d.ax(2), 'P2')
xlabel(d.ax(2), 'Time [s]')
set(d.ax(2), 'tag', 'p2','xgrid', 'on');
apos=get(d.ax(2),'position');
fpos=get(d.figh,'position');
uicontrol(d.figh, 'style', 'toggle', 'callback', {@freeze_cb,2}, 'tag', 'protocol_buttons', 'string', 'freeze', 'position', [apos(1)*fpos(3) apos(2)*fpos(4) 40 15]);
uicontrol(d.figh, 'style', 'push', 'callback', {@save_cb, 2}, 'tag', 'protocol_buttons', 'string', 'save', 'position', [apos(1)*fpos(3)+40 apos(2)*fpos(4) 40 15]);
uicontrol(d.figh, 'style', 'push', 'callback', {@move_up_cb, 2}, 'tag', 'protocol_buttons', 'fontname', 'Symbol','string', char(175),  'position', [(apos(1)+apos(3))*fpos(3) apos(2)*fpos(4) 15 15]);
uicontrol(d.figh, 'style', 'push', 'callback', {@move_down_cb, 2}, 'tag', 'protocol_buttons', 'fontname', 'Symbol','string', char(173),  'position', [(apos(1)+apos(3))*fpos(3) apos(2)*fpos(4)+15 15 15]);
uicontrol(d.figh, 'style', 'push', 'callback', {@zoomin_cb, 2}, 'tag', 'protocol_buttons', 'string', 'z',  'position', [(apos(1)+apos(3))*fpos(3) apos(2)*fpos(4)+15*2 15 15]);
uicontrol(d.figh, 'style', 'push', 'callback', {@zoomout_cb, 2}, 'tag', 'protocol_buttons','string', 'w',  'position', [(apos(1)+apos(3))*fpos(3) apos(2)*fpos(4)+15*3 15 15]);
uicontrol(d.figh, 'style', 'push', 'callback', {@fullzoom_cb, 2}, 'tag', 'protocol_buttons','string', 'f',  'position', [(apos(1)+apos(3))*fpos(3) apos(2)*fpos(4)+15*4 15 15]);
uicontrol(d.figh, 'style', 'push', 'callback', {@reset_cb, 2}, 'tag', 'protocol_buttons','string', 'r',  'position', [(apos(1)+apos(3))*fpos(3) apos(2)*fpos(4)+15*5 15 15]);


function d = setup_plot_5_circular_frequency(d, para)
cla(d.ax(5));
dat=linspace(0, 0, d.preview_samples)';
[fdat, ~, d.fftx] = getfft(dat, para.sampling_rate, 0);
fdat(1) = 0;
fdat = fdat*2;
d.sel = d.fftx >= para.hz_limit(1) & d.fftx <= para.hz_limit(2);
fdat(~d.sel)=[];
d.fftx = d.fftx(d.sel);

%[sampling_rate/1000 delta  xx(d.sigfreq)]
[tfx, tfy] = pol2cart(angle(fdat), abs(fdat));
mm = max(sqrt(tfx.^2+tfy.^2));
fx = zeros(size(tfx,1)*2,1);
fy = fx;
fx(1:2:end-1,1) = tfx/mm;
fy(1:2:end-1,1) = tfy/mm;
d.chans5 = para.ax5_channels;
d.P5(1) = plot(d.ax(5), fx, fy, 'color', d.colours(1), 'markersize', 10); % signal
set(d.ax(5), 'nextplot', 'add');
d.P5(2) = plot(d.ax(5), fx, fy, 'color', 'k', 'markersize', 10); % noise
%set(d.P5(1), 'color', d.colours(1), 'markersize', 10);

[tfx, tfy] = pol2cart([0:.1:2*pi 0], .1);
d.P5(3) = plot(d.ax(5), tfx,tfy, 'linewidth', 1);
d.P5(4) = text(0.1,0.1, 'p =', 'parent', d.ax(5));
d.P5(5) = text(-.9,.9, 'snr =', 'parent', d.ax(5));

set(d.ax(5), 'tag', 'p5'); %, 'xgrid', 'on', 'ygrid', 'on')
set(d.ax(5), 'ylim', [-1 1], 'xlim', [-1 1]);
set(d.ax(5),'yticklabel', []);
title(d.ax(5), sprintf('fft - sigfreq: %.2f', d.sigfreq))
xlabel(d.ax(5), 'power P5')
%ylabel(d.ax(5), 'abs(fft)')
d.fullrange{5} = [];
d.xx{5} = [-1 1];
apos=get(d.ax(5),'position');
fpos=get(d.figh,'position');
uicontrol(d.figh, 'style', 'push', 'callback', {@save_cb, 5}, 'tag', 'protocol_buttons', 'string', 'save', 'position', [apos(1)*fpos(3) apos(2)*fpos(4) 40 15]);
uicontrol(d.figh, 'style', 'push', 'callback', {@plot_5_toggle_cb, d}, 'tag', 'protocol_buttons', 'string', 'mean', 'position', [apos(1)*fpos(3)+40 apos(2)*fpos(4) 60 15]);
set(d.ax(5), 'userdata', 'mean')

if ~strcmp('mean', d.plot_5); % toggle the userdata and label if you don't want the mean to be shown
  plot_5_toggle_cb
end

function plot_5_toggle_cb(src, ~, d)
if ~strcmp(get(d.ax(5), 'userdata'), 'mean')
  set(d.ax(5), 'userdata', 'mean')
  set(src, 'string', 'mean');
else
  set(d.ax(5), 'userdata', 'preview')
  set(src, 'string', 'preview');
end


function d = setup_plot_3_long_data(d, para)
cla(d.ax(3));
d.longdata=zeros(para.longplot*d.preview_samples, length(para.channels_wanted));
fullrange=[0 0];
d.chans3 = para.ax3_channels;
xx = linspace(-para.longplot*d.preview_duration,0, para.longplot*d.preview_samples);
for cc=1:length(d.chans3)
  d.P3(cc) = plot(d.ax(3), xx, d.longdata(:,cc), 'color', d.colours(cc));
  set(d.ax(3), 'nextplot', 'add');
  range = para.channels_displayrange(d.chans3(cc),:);
  fullrange = [min(fullrange(1), range(1)) max(fullrange(2),range(2))];
end


d.fullrange{3} = fullrange;
d.xx{3} = [min(xx) max(xx)];

set(d.ax(3), 'xlim', d.xx{3})
set(d.ax(3), 'ylim', fullrange*1.1, 'userdata', fullrange*1.1)
set(d.ax(3), 'tag', 'p3', 'xgrid', 'on', 'ygrid', 'on')
xlabel(d.ax(3), 'Time [s]')
ylabel(d.ax(3), '[mV]');
apos=get(d.ax(3),'position');
fpos=get(d.figh,'position');
uicontrol(d.figh, 'style', 'toggle', 'callback', {@freeze_cb,3}, 'tag', 'protocol_buttons', 'string', 'freeze', 'position', [apos(1)*fpos(3) apos(2)*fpos(4) 40 15]);
uicontrol(d.figh, 'style', 'push', 'callback', {@save_cb, 3}, 'tag', 'protocol_buttons', 'string', 'save', 'position', [apos(1)*fpos(3)+40 apos(2)*fpos(4) 40 15]);
uicontrol(d.figh, 'style', 'push', 'callback', {@move_up_cb, 3}, 'tag', 'protocol_buttons', 'fontname', 'Symbol','string', char(175),  'position', [(apos(1)+apos(3))*fpos(3) apos(2)*fpos(4) 15 15]);
uicontrol(d.figh, 'style', 'push', 'callback', {@move_down_cb, 3}, 'tag', 'protocol_buttons', 'fontname', 'Symbol','string', char(173),  'position', [(apos(1)+apos(3))*fpos(3) apos(2)*fpos(4)+15 15 15]);
uicontrol(d.figh, 'style', 'push', 'callback', {@zoomin_cb, 3}, 'tag', 'protocol_buttons', 'string', 'z',  'position', [(apos(1)+apos(3))*fpos(3) apos(2)*fpos(4)+15*2 15 15]);
uicontrol(d.figh, 'style', 'push', 'callback', {@zoomout_cb, 3}, 'tag', 'protocol_buttons','string', 'w',  'position', [(apos(1)+apos(3))*fpos(3) apos(2)*fpos(4)+15*3 15 15]);
uicontrol(d.figh, 'style', 'push', 'callback', {@fullzoom_cb, 3}, 'tag', 'protocol_buttons','string', 'f',  'position', [(apos(1)+apos(3))*fpos(3) apos(2)*fpos(4)+15*4 15 15]);
uicontrol(d.figh, 'style', 'push', 'callback', {@reset_cb, 3}, 'tag', 'protocol_buttons','string', 'r',  'position', [(apos(1)+apos(3))*fpos(3) apos(2)*fpos(4)+15*5 15 15]);


function d = setup_plot_4_frequency_power(d, para)
cla(d.ax(4))
d.chans4 = para.ax4_channels; %only one channel
dat=linspace(0, 0, d.preview_samples)';
[fdat , ~, d.fftx] = getfft(dat, para.sampling_rate, 0);
fdat=fdat(1:length(d.fftx));
d.sel = d.fftx >= para.hz_limit(1) & d.fftx <= para.hz_limit(2);
fdat(~d.sel)=[];
d.fftx = d.fftx(d.sel);
meanfft=zeros(size(fdat)); % for later storage

d.fullrange{4} = [];
d.xx{4} = d.fftx;

d.P4(2) = plot(d.ax(4), d.fftx, abs(fdat), 'color', [1 0 1], 'linewidth',2);
set(d.ax(4), 'nextplot', 'add');
d.P4(1) = plot(d.ax(4), d.fftx, abs(fdat), 'color', d.colours(1), 'linewidth',1);
d.P4(3)=plot(d.ax(4), d.fftx, meanfft, '.', 'color', [0 0 0], 'markersize', 8);
set(d.ax(4), 'tag', 'p4', 'xgrid', 'on', 'ygrid', 'on')
xlabel(d.ax(4), 'Freq [Hz]')
ylabel(d.ax(4), 'abs(fft) P4')

apos=get(d.ax(4),'position');
fpos=get(d.figh,'position');
uicontrol(d.figh, 'style', 'toggle', 'callback', {@freeze_cb,4}, 'tag', 'protocol_buttons', 'string', 'freeze', 'position', [apos(1)*fpos(3) apos(2)*fpos(4)-15 40 15]);
uicontrol(d.figh, 'style', 'push', 'callback', {@save_cb, 4}, 'tag', 'protocol_buttons', 'string', 'save', 'position', [apos(1)*fpos(3)+40 apos(2)*fpos(4)-15 40 15]);
uicontrol(d.figh, 'style', 'push', 'callback', {@move_up_cb, 4}, 'tag', 'protocol_buttons', 'fontname', 'Symbol','string', char(175),  'position', [(apos(1)+apos(3))*fpos(3) apos(2)*fpos(4) 15 15]);
uicontrol(d.figh, 'style', 'push', 'callback', {@move_down_cb, 4}, 'tag', 'protocol_buttons', 'fontname', 'Symbol','string', char(173),  'position', [(apos(1)+apos(3))*fpos(3) apos(2)*fpos(4)+15 15 15]);
uicontrol(d.figh, 'style', 'push', 'callback', {@zoomin_cb, 4}, 'tag', 'protocol_buttons', 'string', 'z',  'position', [(apos(1)+apos(3))*fpos(3) apos(2)*fpos(4)+15*2 15 15]);
uicontrol(d.figh, 'style', 'push', 'callback', {@zoomout_cb, 4}, 'tag', 'protocol_buttons','string', 'w',  'position', [(apos(1)+apos(3))*fpos(3) apos(2)*fpos(4)+15*3 15 15]);
uicontrol(d.figh, 'style', 'push', 'callback', {@fullzoom_cb, 4}, 'tag', 'protocol_buttons','string', 'f',  'position', [(apos(1)+apos(3))*fpos(3) apos(2)*fpos(4)+15*4 15 15]);
uicontrol(d.figh, 'style', 'push', 'callback', {@reset_cb, 4}, 'tag', 'protocol_buttons','string', 'r',  'position', [(apos(1)+apos(3))*fpos(3) apos(2)*fpos(4)+15*5 15 15]);

function d = setup_plot_4_mean_data(d, para)
cla(d.ax(4))
fullrange=[0 0];
d.chans4 = para.ax4_channels; %only one channel
dat=linspace(0, 0, d.preview_samples)';
xx = linspace(0, d.preview_duration, d.preview_samples);

for cc=1:length(d.chans4)
  d.P4(cc) = plot(d.ax(4), xx, dat, '-', 'linewidth', 2, 'markersize', 1, 'color', d.colours(1+rem(cc-1,4)));
  set(d.ax(4), 'nextplot', 'add');
  % ste
  d.P4(numel(para.ax4_channels)+ cc) = plot(d.ax(4), xx, dat, 'color', d.colours(1+rem(cc-1,4)), 'markersize', 1);
  range = para.channels_displayrange(d.chans4(cc),:);
  fullrange = [min(fullrange(1), range(1)) max(fullrange(2),range(2))];
end
d.xx{4} = [min(xx) max(xx)];
d.fullrange{4} = fullrange;

set(d.ax(4), 'ylim', fullrange*1.1, 'userdata', fullrange*1.1)
title(d.ax(4), 'Mean response - ste')
xlabel(d.ax(4), 'Time [ms]')
ylabel(d.ax(4), '[mV]')
set(d.ax(4), 'xlim', d.xx{4})
set(d.ax(4), 'tag', 'p4','xgrid', 'on', 'ygrid', 'on');
set(d.ax(4), 'userdata', get(d.ax(4), 'ylim'));
apos=get(d.ax(4),'position');
fpos=get(d.figh,'position');
uicontrol(d.figh, 'style', 'toggle', 'callback', {@freeze_cb,4}, 'tag', 'protocol_buttons', 'string', 'freeze', 'position', [apos(1)*fpos(3) apos(2)*fpos(4)-15 40 15]);
uicontrol(d.figh, 'style', 'push', 'callback', {@save_cb, 4}, 'tag', 'protocol_buttons', 'string', 'save', 'position', [apos(1)*fpos(3)+40 apos(2)*fpos(4)-15 40 15]);
uicontrol(d.figh, 'style', 'push', 'callback', {@move_up_cb, 4}, 'tag', 'protocol_buttons', 'fontname', 'Symbol','string', char(175),  'position', [(apos(1)+apos(3))*fpos(3) apos(2)*fpos(4) 15 15]);
uicontrol(d.figh, 'style', 'push', 'callback', {@move_down_cb, 4}, 'tag', 'protocol_buttons', 'fontname', 'Symbol','string', char(173),  'position', [(apos(1)+apos(3))*fpos(3) apos(2)*fpos(4)+15 15 15]);
uicontrol(d.figh, 'style', 'push', 'callback', {@zoomin_cb, 4}, 'tag', 'protocol_buttons', 'string', 'z',  'position', [(apos(1)+apos(3))*fpos(3) apos(2)*fpos(4)+15*2 15 15]);
uicontrol(d.figh, 'style', 'push', 'callback', {@zoomout_cb, 4}, 'tag', 'protocol_buttons','string', 'w',  'position', [(apos(1)+apos(3))*fpos(3) apos(2)*fpos(4)+15*3 15 15]);
uicontrol(d.figh, 'style', 'push', 'callback', {@fullzoom_cb, 4}, 'tag', 'protocol_buttons','string', 'f',  'position', [(apos(1)+apos(3))*fpos(3) apos(2)*fpos(4)+15*4 15 15]);
uicontrol(d.figh, 'style', 'push', 'callback', {@reset_cb, 4}, 'tag', 'protocol_buttons','string', 'r',  'position', [(apos(1)+apos(3))*fpos(3) apos(2)*fpos(4)+15*5 15 15]);


function send_outdata(~, ~)
t1 = toc;
s.queueOutputData(outdata);  % simply repeat output data
t2 = toc;
fprintf('time used to send output data: %d\n', t2-t1);


function freeze_cb(~,~, wax)
global d
if get(gco, 'value')
  set(d.ax(wax), 'userdata', 'noplot');
else
  set(d.ax(wax), 'userdata', 'plot');
end


% nothing done, check button when plotting
function save_cb(~,~, wax)
global d
global para

h=get(d.ax(wax), 'children');
for ii=1:numel(h)
  if ~strcmp(get(h(ii),'type'), 'text')
    x{ii}=get(h(ii), 'XData'); %#ok<AGROW,NASGU>
    y{ii}=get(h(ii), 'YData'); %#ok<AGROW,NASGU>
  end
end
prefix=get(findobj(d.figh, 'tag', 'filename'), 'string');
fpath = get(findobj(d.figh, 'tag', 'filedir'), 'string');
if strcmp(prefix, 'get from para file')
  filename = [para.fileprefix datestr(now, '_yyyymmdd_HHMMSS')];
elseif strcmp(prefix(1), '_')
  if strcmp(prefix(end), '_')
    filename = [para.fileprefix prefix datestr(now, 'yyyymmdd_HHMMSS')];
  else % add '_'
    filename = [para.fileprefix prefix datestr(now, '_yyyymmdd_HHMMSS')];
  end
else
  filename = [prefix datestr(now, '_yyyymmdd_HHMMSS')];
end
fullfilename = ['f' num2str(wax) '_' filename '.mat'];
nameandpath = fullfile(fpath, fullfilename);
uisave({'x', 'y'}, nameandpath);

function move_up_cb(~,~, wax)
global d
ylim=get(d.ax(wax), 'ylim');
r=diff(ylim);
ylim=ylim+r/10;
set(d.ax(wax),'ylim', ylim);

function move_down_cb(~,~, wax)
global d
ylim=get(d.ax(wax), 'ylim');
r=diff(ylim);
ylim=ylim-r/9;
set(d.ax(wax),'ylim', ylim);

function zoomin_cb(~,~, wax)
global d
ylim=get(d.ax(wax), 'ylim');
r=diff(ylim);
m=mean(ylim);
ylim = m+[-r*.8 r*.8]/2;
set(d.ax(wax),'ylim', ylim);

function zoomout_cb(~,~, wax)
global d
ylim=get(d.ax(wax), 'ylim');
r=diff(ylim);
m=mean(ylim);
ylim = m+[-r/.8 r/.8]/2;
set(d.ax(wax),'ylim', ylim);

function reset_cb(~,~, wax)
global d
if isempty(d.fullrange{wax})
  axis(d.ax(wax), 'tight');
else
  set(d.ax(wax),'ylim', d.fullrange{wax}*1.1);
  set(d.ax(wax),'xlim', [min(d.xx{wax}) max(d.xx{wax})]);
end

function fullzoom_cb(~,~, wax)
global d
h=get(d.ax(wax), 'children');
my=[inf -inf];
for i=1:numel(h)
  yd=get(h(i), 'ydata');
  if ~all(yd==-0)
    my(1)=min(my(1), min(yd));
    my(2)=max(my(2), max(yd));
  end
end
set(d.ax(wax),'ylim', my);


function d = setup_axes(d)

figure(d.figh)
%% delete old axes first
h = get(d.figh, 'children');
for i=1:(numel(h)-1) %don't delete the last one (which is actually the first), as this is the one that defines everything around it!
  if strcmp(get(h(i),'Type'),'axes')
    delete(h(i));
  end
end

guipos=get(findobj(d.figh, 'tag', 'guiax'), 'position');
figpos=get(d.figh,'position');
% three  signal axes
sx=(guipos(3)+.04);

dx12 = (1-sx)/3*2;
dx3 = dx12/2-.04;
dy1=.25;sax = [sx 1-dy1 dx12, dy1] ; %in relative terms after removing gui axis
d.ax(1) = axes('tag', 'p1','units', 'normalized', 'position', sax, 'fontsize', 8, 'box', 'on');

dy2=.15;sax = [sx 1-dy1-dy2-.05 dx12, dy2] ; %in relative terms after removing gui axis
d.ax(2) = axes('tag', 'p2','units', 'normalized','position', sax, 'fontsize', 8, 'box', 'on');

dy3 = dx3 * figpos(3)/figpos(4);
sax = [1-dx3-0.01 1-dy3-.03 dx3 dy3] ; %in relative terms after removing gui axis
d.ax(5) = axes('tag', 'p5','units', 'normalized','position', sax, 'fontsize', 8);

dy4=.2;sax = [sx 1-.11-dy1-dy2-dy4 1-sx-.01, dy4] ; %in relative terms after removing gui axis
d.ax(3) = axes('tag', 'p3','units', 'normalized','position', sax, 'fontsize', 8);

dy5=.2;sax = [sx 1-.15-dy1-dy2-dy4-dy5 1-sx-.01, dy5] ; %in relative terms after removing gui axis
d.ax(4) = axes('tag', 'p4','units', 'normalized','position', sax, 'fontsize', 8);
