# Supplementary material for: Seminal fluid compromises visual perception in honeybee queens reducing their survival during additional mating flights
Source: eLife. 2019 Sep 10;8:e45009. doi: 10.7554/eLife.45009 (PMC6739865; doi:10.7554/eLife.45009)
Supplement: Source code 1. [file elife-45009-code1.zip › CustomMatlabCode/find_sync_data.m]

% Copyright 2019 Jan Hemmi - UWA jan.hemmi@uwa.edu.au
%
function [sync_data, sync_error, cleaned_sync_signal] = find_sync_data(data, mode, lastval, sampling_rate, preview_duration, sigfreq, doplot, data_break, silent_fig)

% use this to indicate whether the previous position was up or down
% should normally be 0 as this is where you would have ended collected
% synchronisated data
% set to up on the first 100, so if you the trigger is already up, it won't
% trigger
if nargin < 9; silent_fig = 0; end  % make sure the figure does not pop up for offline analysis
if nargin < 8; data_break = []; end
if nargin < 7; doplot = 0; end
if nargin < 3; lastval = 1; end  % 0 or 1
% lastval==1 means the beginning of the sequence is already synchronised,
% i.e. the first value should trigger!
cleaned_sync_signal = [];
sync_error = 0;
figh = 44;
switch mode
  case {'blackbox_reversal', 'blackbox_equal', 'blackbox_equal_wl', 'blackbox_vlogi', 'blackbox_clamp', 'blackbox_fff', 'square_wave_ss', 'sine_wave_ss'}
    switch mode
      case 'sine_wave_ss'  % here you have a spike only
        ul = mean(data(data>max(data)/4)); % will be to low after smoothing
        %does not seem necessary
        data(2:end-1) = conv(data, ones(3,1)/3, 'valid');
        ll = mean(data(data < mean(data)));
        data = data - ll;
        ul = ul - ll;
        ll = 0;
      otherwise  % here you have 3:1 or equal up and down
        data = mean(data(data>mean(data)))-data;  % reverse to keep the lastval in line with other methods assumes 3:1 large and small values (not valid for equal distribution)
        ul = mean(data(data>mean(data))); % will be to low after smoothing
        ll = mean(data(data<mean(data)));
        % smooth but but only valid parts
        ss = 11;
        data((1+(ss-1)/2):(end-(ss-1)/2)) = conv(data, ones(ss,1)/ss, 'valid');
        %   data(6:end-5) = conv(data, ones(11,1)/11, 'valid');
    end
    fdata = data;
    cut = (ul-ll)/2; % make sure you have at leat 1mV
    
    cut = max(1, cut);
    % you need to add a value here (used to be lastval) otherwise you
    % retrun indicies that are 1 less than you did previously). 
     data = cut*diff([data(1); data] >= cut);  % add a pretend previous (first)  value
%     cleaned_sync_signal = data >= cut;
%     data1 = cut*diff([cleaned_sync_signal(1); cleaned_sync_signal]);  % add a pretend previous (first) value
%     sum(data1~=data)
    switch mode  % leading or trailing edge
      case {'square_wave_ss', 'sine_wave_ss'}
        
      otherwise
        cut = -cut;
    end
    sync_data = find(data == cut ); % leading edge
    if lastval == 1 && ~isempty(sync_data)
      if data(1)== cut
        warning('lastval == 1, but data is already at threshold, this should not be');
      end
      sync_data = [1; 1+sync_data];
    end
    ds = diff(sync_data);
    % remove the first sync_signal if it does not agree with the rest.
    % (happens on the led controller for some reason)
    if numel(ds)>2 && ~ismember(sync_data(1), unique(sync_data(2:end)))
      sync_data(1)=[];
      ds(1)=[];
    end
      
    
    % only check the errors in terms of overall consistency
    % don't try and remove bad points, that just generates problems.
    % but flag with plotting issues
    minds= min(ds);
    maxds = max(ds);
    meands = mean(ds);
    
%      outliers = abs(ds-meands) > meands/10
    % now find missing ones
%     s2 = sync_data;
%     s2(outliers)=[];
    
    if ~isempty(ds) && (isempty(sync_data) || (minds/maxds < 0.98  && (maxds-minds) > 1)) % > 5% error and > 20 points
      [isempty(sync_data) minds/maxds maxds-minds]
      sync_error = 1;
    end
    if doplot || isempty(sync_data) || sum(sync_data) == 0 || sync_error
      ax = getax(figh);
      cla(ax)
      if doplot > 1 || sync_error
        line(1:numel(fdata), fdata, 'color', 'r', 'parent', ax)
        line(sync_data(2:end), ds/min(ds)*max(fdata)*1, 'marker','.','markersize', 5,  'color', 'b', 'parent', ax)
        if isempty(ds)
          try
            set(ax, 'ylim', [min(fdata) max(fdata)])
          end
        else
          set(ax, 'ylim', [min(fdata) max(ds/min(ds)*max(fdata)*1)])
        end
      else
        if ~isempty(sync_data)
        line(sync_data(2:end), ds/max(ds)*max(fdata)*1.1, 'marker','.','markersize', 5,  'color', 'b', 'parent', ax)
        end
        set(ax, 'ylim', [0 1])
      end
      line([1 numel(fdata)], cut*[1 1], 'color', 'g', 'parent', ax)
      if (doplot > 1 || sync_error) &&  ~isempty(sync_data)
        line(sync_data, cut, 'linestyle', 'none', 'marker','.','markersize', 8, 'color', 'k', 'parent', ax)
      end
      for i=1:numel(data_break)
        line(data_break(i)*[1 1], [0 max(fdata)], 'color', 'k', 'parent', ax)
      end
      set(ax, 'xlim', [0 numel(fdata)]);
      set(ax, 'xgrid', 'on', 'ygrid', 'on');
      if sync_error  && silent_fig == 0
        drawnow
        figure(figh)
%         pause
      end
    end
    
    case 'impulse_ss'
    fdata = data;
    cut = max(fdata) - (max(fdata)-min(fdata))*.5 ;
    cleaned_sync_signal = data <= cut;

    data = conv(diff(cleaned_sync_signal)*cut, ones(3,1)/3, 'same');
    sync_data = find(data >max(data)/2); % rising edge % 1 means the 2nd point was up
    if lastval == 1
      if data(1) > max(data)/2
        warning('lastval == 1, but data is already above threshold, this should not be');
      end
      sync_data = [1; 1+sync_data];
    end
    
    % ignore sync signals that are too close to the start of the preview period
    window = round(.98*preview_duration*sampling_rate/1000);
    sd_first = sync_data;
    %sync_data
    flash_ind = 1;
    flash = sync_data(flash_ind);
    % cut out all subsequence flashes within one preview_duration
    for i = flash_ind+1:numel(sync_data)
      if sync_data(i) < flash + window
        sync_data(i)=0;
      else
        flash = sync_data(i);
      end
    end
    sync_data(sync_data==0) = [];
    if doplot || isempty(sync_data) || sum(sync_data) == 0
      sfig(44);cla
      plot(fdata,'r')
      hold on
      plot(data,'b')
      grid on
      %  plot(data, 'linewidth', 2)
      plot([1 numel(fdata)], cut)
      plot(sync_data, cut, 'o')
      plot(sd_first, cut/2, 'k*')
    end
    
    %% all the following are old style and should eventually be updated
    
end

function ax = getax(figh)

if ~ishandle(figh)
  sfig(figh)
  ax = saxes;
else
  ax = [];
  hh = get(figh, 'children');
  for i = 1:numel(hh)
    if strcmp(get(hh(i),'type'), 'axes')
      ax = hh(i);
      break;
    else
        ax = [];
    end
  end
  if isempty(ax)
    ax = saxes;
  end
end
