# Supplementary material for: Seminal fluid compromises visual perception in honeybee queens reducing their survival during additional mating flights
Source: eLife. 2019 Sep 10;8:e45009. doi: 10.7554/eLife.45009 (PMC6739865; doi:10.7554/eLife.45009)
Supplement: Source code 1. [file elife-45009-code1.zip › CustomMatlabCode/getfft.m]

% Copyright 2019 Jan Hemmi - UWA jan.hemmi@uwa.edu.au
%
function [Y, delta, f] = getfft(sig, sampling_freq, interp)

if nargin < 3; interp = 0; end


if any(size(sig)==1)
  L = numel(sig);
else
  L = size(sig,1);
end
% 
if interp % downsample to lower power of 2
  sig = linterp(1:L, sig, linspace(1, L, 2^(nextpow2(L)-1)))';
  sampling_freq = sampling_freq / L *  2^(nextpow2(L)-1);
  L=size(sig,1);
end

if 0  % if you want to padd with 0's does not seem to be much faster 
  NFFT = 2^nextpow2(L); % Next power of 2 from length of y
  Y = fft(sig, NFFT)/L;
  NFFT = 2^nextpow2(L); % Next power of 2 from length of y
  delta = sampling_freq/2/(NFFT/2);
  if nargout>2
    f = sampling_freq/2*linspace(0,1,NFFT/2+1); % the frequencey
  end
else
%xdft = xdft(1:N/2+1);
%psdx = (1/(Fs*N)).*abs(xdft).^2;

  Y = fft(sig)/L;
  delta = sampling_freq/2/(L/2);
  if nargout>2
    f = sampling_freq/2*linspace(0,1,floor(L/2)+1)'; % the frequencey  %% check
  end
end
% ylabel('|Y(f)|')
% single-sided amplitude
