# Supplementary material for: Seminal fluid compromises visual perception in honeybee queens reducing their survival during additional mating flights
Source: eLife. 2019 Sep 10;8:e45009. doi: 10.7554/eLife.45009 (PMC6739865; doi:10.7554/eLife.45009)
Supplement: Source code 1. [file elife-45009-code1.zip › CustomMatlabCode/led_softsync_cb.m]

% Copyright 2019 Jan Hemmi - UWA jan.hemmi@uwa.edu.au

function led_softsync_cb(src, event)
%% acquisition loop
   clear led_softsync_cb  %functions
%   clear find_sync_data
global d res para

clear find_sync_data
% stop recording if button pressed
if get(findobj(d.figh, 'tag','start'),'value')==0
  fprintf('recording interrupted\n');
  delete(d.lh);
  if isfield(d, 'loh'); delete(d.loh); end
  src.stop;
  return
end


oldread = d.ccond.timing(1); % keep oldread clear
d.ccond.timing(1) = toc; % time read
d.ccond.timing(2) = nan; % initialise start of movement computer time
d.ccond.timing(3) = nan; % initialise start of movement stepper time
d.ccond.timing(4) = nan; % initialise end of movement

d.data = event.Data(:,para.channels_wanted); % adjust for the gain of the daq
ds = size(d.data,1);
% calibrate
for i = 1 : size(d.data,2)
  d.data(:, i) = d.data(:, i) ./(para.channels_gain(i)/1000); % in mV
end
% store data as is
d.longdata(1:end-ds,:) = d.longdata((ds+1):end,:);
d.longdata(end-ds+1:end,:) = d.data;

%if you have leftover data, added to the beginning
alldata = [d.leftoverdata; d.data];
switch para.mode
  case 'impulse_ss'
    if d.cb_counter == 0  % counts from the beginning of the start command
      d.firstread = oldread;
      d.real_sigfreq = d.sigfreq;
      flashes = find_sync_data(alldata(:, d.sync_channel), para.mode, 0, para.sampling_rate, para.preview_duration, d.real_sigfreq, 0);
      d.use_mean_data = 1;
      d.meandata = 0;
      d.fulldata = alldata; % for this condition only
      d.fulldata_flashes = [];
    else
      flashes = find_sync_data(alldata(:, d.sync_channel), para.mode, 0, para.sampling_rate, para.preview_duration, d.real_sigfreq, 0);
      % find the flashes, go backwards x points and forwards y points
      % multiple flashes if possible. Keep remaining data for next round (a
      % bit of the data use use and keep, in case the clocks are off).
    end
    if numel(flashes)> 1
      timing = diff(flashes)/para.sampling_rate*1000;
      ratio =  d.preview_duration/timing;
      if abs(ratio-1) > 0.01 % clocks more than 1 % out
        fprintf('timing: %.4f, expected: %.4f, ratio=%.4f\n', timing, d.preview_duration,ratio)
        fprintf('adjust controller clock\n');
      end
    end
    start = para.flash_def{1}(1) /1000*para.sampling_rate; % how much data to take earlier
   first_valid_point = flashes(1:end) - start;
   
    if first_valid_point(1) <= 0  % you don't have enough data to start, all you do is remove flash and wait (should only happen at the beginning)
      d.leftoverdata = alldata;
      % save end exit
      ephys_save_data(src, event, d, para);
      d.cb_counter = d.cb_counter+1;
      return
    end
    last_valid_point = flashes(1:end) + d.preview_samples-start; % gives steady points per flash
    
    % only keep those that have enough data
    if size(alldata,1) <= last_valid_point(end)
      last_valid_point(end) = [];
      flashes(end)=[];  % if you haven't analysed it, don't remove it below
      first_valid_point(end) = [];
    end
    if isempty(last_valid_point)
      % you have to wait until next time
      d.leftoverdata = alldata; 
      % save and exit
      ephys_save_data(src, event, d, para);
      d.cb_counter = d.cb_counter+1;
      return
    else
      sync_data = 0;
%       [flashes'     first_valid_point'  last_valid_point' size(alldata) ]
      for i = 1:numel(last_valid_point)
        data = alldata(first_valid_point(i):last_valid_point(i),:);
        d.fulldata = [d.fulldata; data];
        if i==1
          sync_data = data;
        else
          if size(sync_data,1) < size(data,1)
            sync_data = sync_data + data(1:size(sync_data,1),:);
          else
            sync_data = sync_data(1:size(data,1),:) + data(1:size(sync_data,1),:);
          end
        end
      end
      sync_data = sync_data/numel(last_valid_point);
      
      % now make sure that if the clocks are out, you don't throw away
      % needed data
      keep_data = flashes(end)-start-10;  % 10 for safety
      d.leftoverdata = alldata(keep_data+1:end,:);
      sel = floor(size(sync_data,1) / numel(last_valid_point))*numel(last_valid_point);
    end
    %%
    switch para.mode
      case 'square_wave_ss'
    end
    
  case {'square_wave_ss', 'contrast_reversal', 'sine_wave_ss'}
   if d.cb_counter == 0
      d.real_sigfreq = d.sigfreq;
      d.firstread = oldread;
      d.fulldata = [];
      d.fulldata_flashes = [];
      d.md_flash_no_old = 0; % count how many reps in meandata
      d.meandata = 0;
      d.meandata_length_flashes = 200;
      d.use_mean_data = 0;
      d.md_flash_no = floor((numel(d.fulldata_flashes))/d.meandata_length_flashes); % end does not have an index
    flashes = find_sync_data(alldata(:, d.sync_channel), para.mode, 0, para.sampling_rate, para.preview_duration, d.real_sigfreq, 1);
   else
      flashes = find_sync_data(alldata(:, d.sync_channel), para.mode, 1, para.sampling_rate, para.preview_duration, d.real_sigfreq, 0);
   end
  if isempty(flashes) || numel(flashes) < 2
     d.leftoverdata = alldata;
     % save end exit
      ephys_save_data(src, event, d, para);
      d.cb_counter = d.cb_counter+1;
      return
   end
    if d.isrunning
        d.real_sigfreq = (numel(flashes)-1) / ((max(flashes) - min(flashes))/para.sampling_rate ); % in Hz
      if abs(d.real_sigfreq/d.sigfreq*100-100) > 5
        fprintf('synced sigfreq: %.7f Hz (expected: %.7f Hz); error: %f\n', d.real_sigfreq, d.sigfreq, d.real_sigfreq/d.sigfreq*100);
      end
    end
    d.fulldata_flashes = [d.fulldata_flashes; flashes(1:end-1)+ size(d.fulldata,1)];
    first_valid_point = flashes(1);
    last_valid_point = flashes(end)-1; % gives steady points per flash
    % keep a record where flashes start
    d.md_flash_no = floor((numel(d.fulldata_flashes))/d.meandata_length_flashes); % end does not have an index
    sync_data = alldata(first_valid_point:last_valid_point,:);
    d.leftoverdata = alldata(last_valid_point+1:end,:);
    d.fulldata = [d.fulldata; sync_data]; % starts with a flash
end
%d.fulldata_flashes(end)/(numel(d.fulldata_flashes)-1)
ppp = size(d.fulldata,1)/(numel(d.fulldata_flashes));
%fprintf('points per flash: %.3f (fulldata/%d flashes)\n', ppp, numel(d.fulldata_flashes))
% now construct a meandata that has the correct length (to within one
% point)
if d.use_mean_data
  switch para.mode
    case 'impulse_ss'
      if size(d.meandata, 1) == 1
        d.meandata = sync_data;
      elseif size(d.meandata, 1) > size(sync_data, 1)
        d.meandata = (d.meandata(1:size(sync_data,1),:)*(d.cb_counter-1) + sync_data) / (d.cb_counter);
      else
        d.meandata = (d.meandata*(d.cb_counter-1) + sync_data(1:size(d.meandata, 1), :)) / (d.cb_counter);
      end
    case {'square_wave_ss', 'contrast_reversal'}
      d.meandata = d.meandata * d.md_flash_no_old;
      if d.md_flash_no > 0
        for i = (d.md_flash_no_old+1) : d.md_flash_no
          sel = d.fulldata_flashes(1+(i-1)*d.meandata_length_flashes) : d.fulldata_flashes(1+i*d.meandata_length_flashes)-1;
          target = (round(ppp)*d.meandata_length_flashes);
          if numel(sel) < target
            sel(end+1:target) = sel(end);
          elseif numel(sel) > target
            sel(target+1:end)= [];
          end
          d.meandata = d.meandata + d.fulldata(sel,:);
        end
        d.meandata = d.meandata/d.md_flash_no;
        d.md_flash_no_old = d.md_flash_no;
      end
  end
end
%  d.meandata = d.fulldata(1:ind, d.signal_channel);
%fprintf('points per meandata flash: %.2f useflashes: %d\n', size(md,1)/useflashes, useflashes)
% store the data for plotting
set(d.acquisitionhandle, 'string', sprintf('loop %d (p#%d - %.2f sec)', d.ccond.loop.counter, d.cb_counter+1, (d.cb_counter+1)*d.preview_duration/1000));
% analyse results
[fftydat, ires, fftx] = ephys_frequency_analysis(sync_data(:,d.signal_channel), d.real_sigfreq, para.noisefreq, para.sampling_rate);
if d.use_mean_data && size(d.meandata,1) > 1
  [mfftydat, res, mfftx] = ephys_frequency_analysis(d.meandata(:,d.signal_channel), d.real_sigfreq, para.noisefreq, para.sampling_rate);
else
  [mfftydat, res, mfftx] = ephys_frequency_analysis(d.fulldata(:,d.signal_channel), d.real_sigfreq, para.noisefreq, para.sampling_rate);
end
d.res(d.ccond.loop.counter, d.cb_counter+1).sig = res.signal;
d.res(d.ccond.loop.counter, d.cb_counter+1).stdnoise = res.stenoise;
d.res(d.ccond.loop.counter, d.cb_counter+1).meannoise = res.meannoise;
d.res(d.ccond.loop.counter, d.cb_counter+1).minnoise = res.minnoise;
d.res(d.ccond.loop.counter, d.cb_counter+1).maxnoise = res.maxnoise;
d.res(d.ccond.loop.counter, d.cb_counter+1).P = res.P;
d.res(d.ccond.loop.counter).contrast = d.contrast;
d.res(d.ccond.loop.counter).int_on = d.int_on;
d.res(d.ccond.loop.counter).int_off = d.int_off;
d.res(d.ccond.loop.counter).sigfreq = res.sigfreq;

%% update all the plots
try
  if ~strcmp(get(d.ax(1), 'userdata'), 'noplot')
    % offset is shown as gap to right edge this makes it drift on the
    % figure!
    xdata = linspace((-size(sync_data,1)-size(d.leftoverdata,1))/src.Rate*1000, - size(d.leftoverdata,1)/src.Rate*1000, size(sync_data,1))';
    update_plot_1_preview(d.P1, d.chans1, sync_data, xdata)
  end
catch
  fprintf('plot 1 failed, ignoring it\n');
end
try
  if ~strcmp(get(d.ax(2), 'userdata'), 'noplot')
    %     xdata = linspace(-size(sync_data,1)/src.Rate*1000, 0, size(sync_data,1))'- size(d.leftoverdata,1)/src.Rate*1000;
    xdata = linspace(-size(sync_data,1)/src.Rate*1000, 0, size(sync_data,1))';
    update_plot_2_preview_comparison(d.P2, d.chans2, sync_data, xdata)
  end
catch
  fprintf('plot 2 failed, ignoring it\n');
end
try
  switch get(d.ax(5), 'userdata')    % 'preview' or 'mean'
    case 'preview'
      update_plot_5_circular_frequency(d.P5, ires);
    case 'mean'
      update_plot_5_circular_frequency(d.P5, res);
  end
catch
  fprintf('plot 5 failed, ignoring it\n');
end
try
  if ~strcmp(get(d.ax(4), 'userdata'), 'noplot')
    switch d.plot_4
      case 'mean'
        xdata = linspace(0, size(d.meandata,1)/src.Rate*1000, size(sync_data,1))';
        update_plot_4_mean_data(d.P4, d.chans4, d.meandata, xdata)
      case 'fft'
        all_ind = sort(res.noisefreq_ind);
        nx = mfftx(all_ind);
        ny = abs(mfftydat(all_ind));
        sel = find(fftx >= para.hz_limit(1) & fftx <= para.hz_limit(2));
        msel = find(mfftx >= para.hz_limit(1) & mfftx <= para.hz_limit(2));
        update_plot_4_frequency_power(d.P4, fftydat(sel), fftx(sel), mfftydat(msel), mfftx(msel), ny, nx)
    end
  end
catch
  fprintf('plot 4 failed, ignoring it\n');
end
try
  if ~strcmp(get(d.ax(3), 'userdata'), 'noplot')
    update_plot_3_long_data(d.P3, d.chans3, d.longdata)
  end
catch
  fprintf('plot 3 failed, ignoring it\n');
end


%% saveing
d.ccond.timing(5) = toc; % before save
ephys_save_data(src, event, d, para);
d.ccond.timing(6) = toc; % after save

%increment counters AFTER save
d.cb_counter = d.cb_counter+1;

% % you are not in running mode
% if d.isrunning == 0
%   fprintf('not in running mode, simply updating figures and saveing\');
%   return
% end


if get(findobj(d.figh, 'tag','continue'),'value')==1
  fprintf('current recording (loop entry) skipped\n');
  src.stop;
  d.finalres = res;
  d.isrunning = 0;
  return
end
% you have done enough loops
if d.cb_counter > d.preview_cycles
  d.alldone = 1;
else
  if para.signal_noise_find
    is = sprintf('sr-ratio = %.1f, crit=%.1f  # %d; kept_going=%d\n', res.snr, para.signal_noise_crit, d.cb_counter, d.kept_going);
    %fprintf('%s\n', is);
    ephys_update_infofield(is, 3);
    if res.snr > para.signal_noise_crit
      if (d.kept_going >= para.keep_going)  && ((d.cb_counter) >= para.signal_noise_minloop)
        d.alldone = 1;
      else
        d.kept_going = d.kept_going+1;
      end
    else
      d.kept_going = 0;  % you need to have x consecutive decisions
      d.alldone = 0;
    end
  end
  if para.signal_size_find
    asig = abs(res.signal);
    is=sprintf('sig = %.1f, crit=%.1f  # %d\n', asig, para.signal_size_crit, d.cb_counter);
    ephys_update_infofield(is, 3);
    if asig > para.signal_size_crit
      if d.kept_going >= para.keep_going  && ((d.cb_counter-1) >= para.signal_size_minloop)
        d.alldone = 1;
      else
        d.kept_going = d.kept_going+1;
      end
    else
      d.kept_going = 0;  % you need to have x consecutive decisions
      d.alldone = 0;
    end
  end
end
drawnow
d.ccond.timing(7) = toc; % close to final
%end bit of the timing (AFTER save)
d.timeloadhandle_string = sprintf('pt=%4.2fs, cal=%2d%%, tt=%5.1fs\ncb # %d', ...
  d.ccond.timing(1)-oldread, round(100*(d.ccond.timing(7)-d.ccond.timing(1))/para.preview_duration*1000), d.ccond.timing(1)-d.firstread, ...
  d.cb_counter);
set(d.timeloadhandle, 'string', sprintf('%s', d.timeloadhandle_string));

if d.alldone
  fprintf('all_done, exiting this loop entry\n');
  % turn off the light here to be quick
  if d.turnoff_light_in_between >0   % set in seconds (used in led_softsync)
    sp=get(findobj(para.led, 'tag','comport_to'),'userdata');
    led_write_read_cmd(sp, 'disable_pulse_output', [], [], 0);
    set(findobj(para.led, 'tag', 'start'), 'value', 0,'backgroundcolor', .8*[1 1 1],'string', 'start');
  elseif d.keep_light_on_in_between > 0   % set in seconds (used in led_softsync)
      sp=get(findobj(para.led, 'tag','comport_to'),'userdata');
      pca_value=str2double(get(findobj(para.led,'tag','pca_e'),'string'));
      maxval=pca_value-10;
      set(findobj(para.led,'tag', 'intensity0_f'),'string',d.keep_light_on_intensity(1));
      set(findobj(para.led,'tag', 'intensity6_f'),'string',d.keep_light_on_intensity(2));
      set(findobj(para.led,'tag', 'intensity0_c'),'string',round(d.keep_light_on_intensity(1)*maxval));
      set(findobj(para.led,'tag', 'intensity6_c'),'string',round(d.keep_light_on_intensity(2)*maxval));
      set(findobj(para.led,'tag', 'intensity0_s'),'value',d.keep_light_on_intensity(1));
      set(findobj(para.led,'tag', 'intensity6_s'),'value',d.keep_light_on_intensity(2));
      set_intensity([0 6],[...
          str2double(get(findobj(para.led,'tag','intensity0_c'),'string')) ...
          str2double(get(findobj(para.led,'tag','intensity6_c'),'string'))],[],sp, 0);
      
      
      
      led_write_read_cmd(sp, 'frame_alternation_off', [], [], 0); %turn off alternation
      
    led_write_read_cmd(sp, 'enable_pulse_output', [], [], 0); % turn light back on
    set(findobj(para.led, 'tag', 'alternation'), 'value', 0,'backgroundcolor', .8*[1 1 1]);
    set(findobj(para.led, 'tag', 'start'), 'value', 0,'backgroundcolor', [0.3 .9 0.3],'string', 'stop');
  end
  d.isrunning = 0;
  src.stop
end


% plot 5
function update_plot_5_circular_frequency(ah, res)
% showing the full fft data (phase and angle)
[stfx stfy] = pol2cart([0:.1:2*pi 0], res.signalcrit);
[tnx tny] = pol2cart(angle(res.noise), abs(res.noise));
[tsx tsy] = pol2cart(angle(res.signal), abs(res.signal));
mm=max([abs(res.noise); abs(res.signal); res.signalcrit]);
nx=zeros(size(tnx,1)*2,1);
ny=nx;
nx(1:2:end-1,1)=tnx/mm;
ny(1:2:end-1,1)=tny/mm;
sx=[tsx/mm 0];
sy=[tsy/mm 0];
set(ah(1), 'xdata', sx, 'ydata', sy);
set(ah(2), 'xdata', nx, 'ydata', ny);
set(ah(3),'xdata', stfx/mm,'ydata', stfy/mm);
set(ah(4), 'string', [' p = ' num2str(res.P)]);
set(ah(5), 'string', sprintf('snr = %.1f', abs(res.signal)/mean(abs(res.noise))));
% THIS WOULD ALLOW OFFSET
%[ox oy] = pol2cart(angle(noise_mean), abs(noise_mean));
% set(ah(end),'xdata', (tfx+ox)/mm,'ydata', (tfy/mm));


function update_plot_4_mean_data(ah, channels, mdata, xdata)
for ii=1:length(channels)
  set(ah(ii), 'xdata', xdata, 'ydata', mdata(:,channels(ii)));
end

function update_plot_4_frequency_power(ah, data, fftx, mdata, mfftx, ny, nx)
% plot 4 - abs fft for current data and meandata and special frequencies
% (signal and noise)
% the mean fft

set(ah(1), 'xdata', fftx, 'ydata', abs(data))
% the fft of the mean
set(ah(2), 'xdata', mfftx, 'ydata', abs(mdata))
% signal and noise only)
set(ah(3), 'xdata', nx, 'ydata', ny);

set(get(ah(3), 'parent'), 'xlim', round([min(nx)-2 max(nx)+2]))


function update_plot_1_preview(ah, channels, data, xdata)
% plot showing the preview data and its mean
for ii=1:length(channels)
  set(ah(ii), 'xdata', xdata, 'ydata', data(:,channels(ii)));
end

function update_plot_2_preview_comparison(ah, channels, data, xdata)
% plot showing the preview data and its mean
for ii=1:length(channels)
  set(ah(ii), 'xdata', xdata, 'ydata', data(:,channels(ii)));
end


function update_plot_3_long_data(ah, channels, longdata)
% long data plot
for ii=1:length(channels)
  set(ah(ii), 'ydata', longdata(:,channels(ii)));
end
