# Supplementary material for: Seminal fluid compromises visual perception in honeybee queens reducing their survival during additional mating flights
Source: eLife. 2019 Sep 10;8:e45009. doi: 10.7554/eLife.45009 (PMC6739865; doi:10.7554/eLife.45009)
Supplement: Source code 1. [file elife-45009-code1.zip › CustomMatlabCode/ephys_frequency_analysis.m]

% Copyright 2019 Jan Hemmi - UWA jan.hemmi@uwa.edu.au
%
function [Y, res, fftx]  = ephys_frequency_analysis(data, sigfreq, noisefreq_ind_rel, sampling_rate, noise_mindist, allsig)
if nargin < 6; allsig = []; end
if nargin < 5 || isempty(noise_mindist); noise_mindist=0; end % was .2

[Y, dx, fftx] = getfft(data, sampling_rate, 0);
Y(1) = 0;
Y = Y(1:numel(fftx));
Y(1:end-1) = Y(1:end-1)*2;

[~, ind] = min(abs(fftx-sigfreq));
res.sigfreq = sigfreq;
res.sigfreq_ind = ind(1);

% second harmonic
[~, ind] = min(abs(fftx-sigfreq*2));
res.sigfreq_2 = sigfreq*2;
res.sigfreq_2_ind = ind(1);

% half fundamental
[~, ind] = min(abs(fftx-sigfreq/2));
res.sigfreq_h = sigfreq/2;
res.sigfreq_h_ind = ind(1);

% do this for all extra signals requested
res.allsig_ind = [];
for i = 1:numel(allsig)
    [~, ind] = min(abs(fftx-sigfreq*allsig(i)));
    res.allsigfreq(i) = sigfreq*allsig(i);
    res.allsig_ind(i) = ind(1);
end

noisefreq_ind = res.sigfreq_ind + noisefreq_ind_rel;
noisefreq_ind(noisefreq_ind <= 1) = []; % don't go below 0
noisefreq_ind(noisefreq_ind > numel(fftx)) = [];  % don't go beyond freq
temp = fftx(noisefreq_ind);

% spread the noise frequencies to at least noise_mindist
counter = 1;
while any(abs(temp-sigfreq) < noise_mindist);
  counter = counter+1;
  %   noisefreq_ind = res.sigfreq_ind + noisefreq_ind_rel*counter;
  nsel = noisefreq_ind_rel < 0;
  psel = noisefreq_ind_rel > 0;
  noisefreq_ind = res.sigfreq_ind + [noisefreq_ind_rel(nsel) - counter noisefreq_ind_rel(psel) + counter];
  noisefreq_ind(noisefreq_ind <= 1) = []; % don't go below 0
  noisefreq_ind(noisefreq_ind > numel(fftx)) = [];  % don't go beyond freq
  temp = fftx(noisefreq_ind);
end

% spread the noise frequecies out a bit (important for higher frequencies)
store = noisefreq_ind;
fac = (temp/sigfreq);
lrem = (fac-floor(fac))*sigfreq;
urem = (ceil(fac)-fac)*sigfreq;
noisefreq_ind(lrem < (dx/2) | urem < (dx/2)) = [];
% avoid empty noisefreq
if isempty(noisefreq_ind)
  noisefreq_ind = store;
end
res.noisefreq_ind = noisefreq_ind;

res.Nnoise = length(res.noisefreq_ind);
res.signal = Y(res.sigfreq_ind);
res.signal_2 = Y(res.sigfreq_2_ind);
res.signal_h = Y(res.sigfreq_h_ind);
res.noise = Y(res.noisefreq_ind);
res.allsig = Y(res.allsig_ind);

% THIS WOULD ALLOW OFFSET WHICH IS BAD WITH PHASE-CORRELATED NOISE
%stenoise = norm(abs(noise-noise_mean))/sqrt(Nnoise*2-2);
res.stdnoise = norm(abs(res.noise));
res.stenoise = res.stdnoise/sqrt(res.Nnoise*2);
res.meannoise = mean(abs(res.noise));
res.maxnoise = max(abs(res.noise));
res.minnoise = min(abs(res.noise));
res.noisefreq = fftx(noisefreq_ind);
% signal 2 noise ratio
res.snr = abs(res.signal)/mean(abs(res.noise));

%var([real(Y(noisefreq_ind)); imag(Y(noisefreq_ind))])
%stdAother=norm(abs(Aother-meanAother))/sqrt(nother*2-2);

%sig = var(abs(Y(noisefreq_ind))) ;
%from maddess et al 2000. IOVS but there is an error in the paper (paper divides stenoise^2/n which is wrong)
%critical f values for Nnoise 3:22
pcrit=[6.9443 5.1433 4.4590 4.1028 3.8853 3.7389 3.6337 3.5546 3.4928 3.4434 3.4028 3.3690 3.3404 3.3158 3.2945 3.2759 3.2594 3.2448 3.2318 3.21995];
if res.Nnoise > 2
  Fvalcrit = pcrit(min(numel(pcrit), res.Nnoise-2));
else
  error('not enough noise frequencies, trying to ignore\n')
end

Fval = ((abs(res.signal)^2)/2) / (res.stenoise^2);
Fstat = Fval;
df1 = 2;
df2 = res.Nnoise*2-2;
res.P = 1-fcdf(Fstat, df1, df2); %if Licence Manager fails here, comment this out and set res.P to "NaN"

res.signalcrit = res.stenoise*sqrt(2*Fvalcrit);
